# Supplementary material for: Intrinsic myocardial defects underlie an Rbfox-deficient zebrafish model of hypoplastic left heart syndrome
Source: Nat Commun. 2022 Oct 5;13:5877. doi: 10.1038/s41467-022-32982-x (PMC9534849; doi:10.1038/s41467-022-32982-x)
Supplement: Supplementary file 4 — Supplementary Dataset 1 [file 41467_2022_32982_MOESM4_ESM.xlsx]

## Sheet: 8vs8_down_DEG
genelist	log2FoldChange	padj	C1	C2	C3	C4	C5	C6	C7	C8	M1	M2	M3	M4	M5	M6	M7	M8
cycsb	1.7766	7.76299e-25	807.473	628.212	744.123	577.729	918.561	853.278	869.598	831.465	174.799	226.416	407.555	206.313	242.696	229.004	260.744	278.619
ndufb2	0.932717	7.41585e-19	103.039	93.9532	84.1307	82.2537	109.137	103.299	99.4589	95.1548	51.3052	58.5671	61.8451	57.6785	56.2702	49.0877	59.9398	55.1579
hacd1	1.32376	9.31536e-11	4.70444	3.01662	3.97735	2.55935	2.80685	3.16227	3.54753	6.36145	1.28996	1.25208	1.86167	1.6516	1.86938	1.2843	2.13044	2.03944
fbxl22	1.37941	5.22039e-09	28.7141	16.8517	28.8614	18.0433	24.7152	24.2837	27.7118	25.0051	6.66104	7.31875	14.48	6.07839	7.03236	11.974	14.8369	14.6446
uqcc2	0.926536	1.04201e-06	44.0808	34.314	39.365	33.8691	56.5678	44.1293	47.9939	41.7969	17.6018	19.3034	39.9227	23.6776	26.405	19.6352	27.6984	27.4436
sucla2	0.696909	2.33186e-06	29.1608	22.9029	26.9269	23.9438	21.7864	26.414	28.8456	26.884	13.647	14.6879	20.9561	14.0963	16.5687	19.8477	19.8883	21.8565
gata6	0.755344	0.000616016	38.3989	24.1509	35.4688	28.7688	33.5628	32.8427	30.1186	30.1145	16.1462	13.3408	24.2875	14.8151	14.2798	22.1012	32.1666	30.1
ndufb6	1.16243	1.5156e-23	73.1478	64.8112	69.9883	63.6995	86.7199	78.2333	78.9347	78.5667	32.3708	37.6122	43.3496	36.4743	35.0932	31.5502	39.4365	39.8679
sgk2b	1.00747	2.18596e-06	5.7043	4.23182	5.48959	4.69716	4.73067	5.72042	4.56311	5.24332	1.78997	2.5107	3.59412	2.04268	1.65668	2.97018	4.26492	3.4285
timm9	0.71776	9.22247e-07	14.8209	13.6358	13.0503	12.1848	17.479	15.7486	16.4711	13.0883	8.73939	10.416	7.19333	11.9351	11.4843	8.67934	11.3264	9.4149
cyb561d2	0.607613	6.28003e-05	10.7055	10.4857	10.9986	7.01303	12.0005	8.85754	9.70057	9.8908	7.45586	6.0656	5.79736	7.63688	8.32818	7.86496	7.71608	7.52083
lims2	0.732166	0.00314782	7.68514	4.4059	6.65396	4.62442	6.03051	5.49445	6.40633	6.72899	2.88031	2.70065	3.55766	2.58728	3.55062	4.82249	7.29521	4.89844
atp5mf	1.13996	4.76872e-21	70.4336	64.5908	64.6706	54.919	81.1839	76.0334	70.9283	67.0832	29.9793	34.6024	35.083	43.2845	35.624	27.2758	39.3848	33.5862
pgm1	0.845864	1.95282e-08	15.9408	12.4306	15.9107	15.2471	13.6353	13.3913	14.7821	15.427	6.87375	7.93745	10.6303	7.80175	6.82429	10.7803	11.1182	10.1215
idh3b	0.989726	3.45174e-10	13.0695	9.94432	12.2179	12.3037	11.652	13.0951	12.987	12.2225	5.1189	6.686	7.38755	4.33733	6.85791	7.53426	8.25688	8.27739
atp5mc1	1.60576	7.76629e-46	291.6	241.666	248.686	252.312	315.159	296.283	307.399	275.791	97.6264	90.7734	93.1664	89.5928	114.162	102.352	112.103	117.285
ndufb11	0.984401	7.41585e-19	55.225	43.329	44.4147	38.4037	47.6852	50.9507	46.8325	44.6807	23.1826	25.2428	28.048	25.4206	25.8535	25.1399	30.2552	26.1974
mrpl41	0.832058	5.62973e-07	19.6549	19.7657	24.603	15.6646	29.8319	16.8048	22.0704	24.22	11.3879	13.4565	11.8485	13.648	13.5181	14.3234	17.0482	13.0948
prdx3	0.877976	3.85322e-08	40.2279	28.61	33.3031	31.4805	41.557	40.2237	41.4516	40.8583	17.5007	18.911	26.2211	18.2187	20.8024	27.9412	24.2008	26.4575
si:dkeyp-55f12.3	0.59692	0.00442	16.2843	13.3098	16.7331	11.3681	20.3429	18.0645	17.3017	14.3568	9.42246	7.36981	13.0606	14.9096	14.2632	14.6082	8.81189	12.2739
sdhb	0.70209	0.00326457	94.8929	58.2101	77.1685	82.5757	118.294	88.0982	98.0482	89.126	36.5549	44.2024	103.037	39.0257	60.6396	61.834	69.9359	70.265
klhl40a	1.4754	1.76237e-14	8.53908	6.64793	12.5638	6.6134	7.83481	7.93522	8.60402	8.52039	2.60419	2.60464	3.68823	2.68525	2.35293	4.19025	4.37865	4.3478
slc4a1a	6.33372	7.33049e-142	13.2962	8.77403	11.3547	5.66413	3.76428	9.07768	12.4391	10.057	0.101939	0.0611658	0.143032	0.148041	0.137944	0.0781157	0.226922	0.136696
her15.1	1.33185	5.1436e-08	14.5547	17.4247	15.9329	11.2729	17.9395	14.6517	14.913	12.1352	4.92594	3.52665	8.8123	3.56407	12.2042	6.8541	6.94325	6.21108
atp5meb	1.1375	3.77761e-15	55.0013	43.5101	53.0169	45.8551	68.711	57.8498	61.8764	55.7544	23.6453	26.4421	30.5284	23.6982	27.4257	25.0851	35.8165	31.573
tmem126a	1.03161	1.05095e-12	26.7368	20.754	26.0722	21.0248	31.646	27.4853	26.9774	27.6312	12.9621	11.9906	14.3779	11.5812	14.5813	14.5816	18.4009	15.3983
hspb9	1.78617	6.16983e-07	7.02624	12.8507	20.5781	5.17557	13.6953	9.75875	8.77324	16.6177	2.35816	3.9692	5.51008	2.43219	1.28715	3.58692	4.13067	6.6345
bmp4	0.669659	0.00293802	72.9747	42.2775	59.3405	43.7343	39.4847	52.9357	55.5835	55.8109	26.129	29.9263	44.9897	22.719	26.8839	46.6548	44.8581	51.696
cox6a1	0.874543	1.10579e-15	180.39	141.728	154.717	152.315	175.452	164.983	168.948	156.7	90.205	94.2055	106.749	88.4541	99.1304	92.4757	118.045	98.9692
ywhah	0.691569	1.7706e-07	103.297	77.4092	98.8133	78.7616	89.1753	87.8817	90.3121	87.0263	54.7327	59.7045	60.1639	48.3317	59.2339	65.0842	70.4421	73.087
desma	0.806234	0.000544801	33.0568	22.1726	34.7274	26.9255	31.8665	27.3383	33.0985	30.6067	13.0098	16.2833	19.4756	11.5254	11.6283	25.0942	29.7931	25.3959
tmem177	0.872963	0.0171021	3.46444	4.5001	5.08757	2.57356	2.86133	2.19423	4.31117	4.9645	0.957223	0.82928	4.00216	1.01981	3.18673	2.00297	2.42261	3.66143
atp23	0.859415	8.65158e-08	6.22287	5.73317	6.37543	6.14025	6.62287	6.51139	6.40165	6.69776	3.09495	3.94604	3.16519	2.86862	3.58902	4.15419	4.73872	5.37432
mccc2	0.918409	2.31748e-15	33.675	29.1178	32.1955	34.0478	31.5239	30.7618	35.0837	33.1313	16.9538	15.9662	20.7395	16.0503	19.578	22.3935	19.0793	21.8361
mrps6	0.643096	7.79116e-07	18.848	17.4599	17.6285	18.3472	22.7789	19.733	23.4508	18.6691	13.8383	12.698	10.9658	13.7066	16.4621	13.6824	16.5626	14.4258
sdhdb	0.981519	1.14016e-15	40.1026	30.2949	35.5037	32.1253	40.8887	34.9835	37.2295	39.8635	16.9042	18.8401	25.2463	20.329	21.545	18.7269	21.0883	21.7928
mrpl42	0.642104	5.51011e-08	16.1915	15.8933	15.0249	12.0688	16.5627	16.1588	14.3447	14.9867	10.4665	11.2974	12.4376	11.9068	11.5866	8.21888	10.7148	9.92175
alcama	0.726051	0.00147834	15.1226	8.89776	14.6488	11.6016	10.5381	11.5744	13.1941	11.1799	5.20501	6.35747	9.42248	4.88216	6.23366	10.5278	11.7912	10.5316
atp2a2a	1.11164	6.50731e-06	54.7762	32.814	54.0155	45.4039	24.9439	43.791	46.735	45.3832	14.073	15.7978	27.2247	12.9766	15.0371	28.5005	29.584	34.4521
eno3	0.805489	0.000266926	136.595	84.5896	134.377	108.553	116.138	120.446	132.764	114.131	49.7452	64.9	83.4097	48.9231	49.3263	94.9812	114.058	96.7522
glrx2	0.964859	6.5953e-05	5.68214	5.1176	4.14634	3.35123	5.23836	5.67518	3.53789	5.80457	1.68432	1.89775	4.74205	2.06224	3.04628	2.72614	3.44608	2.46693
myl7	1.04908	5.48312e-07	2218.78	1248.44	1938.98	1425.39	1823.2	1801.13	1903.59	1707.96	569.45	719.273	1278.44	720.712	729.527	1065.79	1331.5	1163.93
mrpl30	0.903099	9.28761e-10	46.4816	51.4832	41.5287	40.7604	68.8489	58.0989	55.6206	47.8848	30.2455	32.1062	23.7395	33.1411	34.4024	27.639	29.278	34.2653
nppa	0.874638	0.000140622	2862.04	1652.01	2781.13	1602.73	1602.86	2024.21	2016.29	1824.74	724.471	999.088	1751.88	797.153	1068.87	1329.81	1616.86	1624.72
cisd1	0.593036	9.53986e-05	17.7915	10.872	15.3835	14.2258	12.4879	14.785	13.3982	14.7777	8.24305	9.50385	12.4863	8.80559	10.2749	11.3907	11.584	11.5759
hmga1b	1.22547	1.28404e-09	6.57755	3.77597	4.80893	4.57827	2.89925	5.06893	5.04357	3.48738	1.49348	1.82104	3.24811	1.84177	2.05028	2.36005	2.51871	1.96195
tdgf1	0.668597	0.0143707	10.6781	6.57725	9.99147	7.54322	12.8571	9.39362	11.4931	9.51313	3.70819	5.78722	10.7363	4.32526	4.39477	7.77692	9.36726	8.68331
klf11a	0.777706	0.000210921	31.3428	28.6558	32.092	36.5498	62.4084	32.8719	30.9163	37.7835	18.735	18.3171	34.2483	18.5235	26.3321	22.1932	25.0555	27.7688
mrps14	0.697632	4.0555e-06	33.9841	26.3464	28.943	28.0689	38.8168	28.808	33.8816	29.9268	15.3329	19.7642	22.5562	24.0103	22.8956	20.5799	27.0113	19.7069
clec14a	1.32934	6.14375e-11	110.615	74.564	113.306	85.0393	106.756	101.747	116.573	111.211	27.1184	44.2367	41.3664	33.6177	33.0761	58.7494	58.6257	64.7696
scp2b	0.762008	1.42994e-07	5.52932	3.93033	4.92302	3.61765	3.34152	3.81995	4.19254	4.3824	2.4058	2.1852	3.20763	2.45184	3.17161	2.97847	2.71077	3.04049
f3b	0.816668	2.93226e-06	11.8386	9.95391	11.5019	10.4279	12.6834	9.44508	10.4075	9.74972	5.48959	9.90303	7.45852	6.00326	4.67492	6.48358	7.35265	6.82097
ldha	1.04418	2.09396e-06	226.311	139.218	207.892	170.792	127.111	139.275	158.671	162.303	47.0685	75.48	133.448	65.3926	70.0471	96.5842	112.982	114.814
cox14	1.08062	1.18512e-10	19.7911	16.0571	17.7489	16.9437	24.0917	18.8191	20.5155	21.4435	7.35848	10.5649	12.3509	10.176	11.595	6.26481	11.831	11.9324
camk2n1a	1.31469	3.04767e-10	34.1703	20.1182	36.2192	16.4811	25.2173	24.0089	26.5976	22.3685	7.79941	11.554	11.2166	8.42091	9.99865	13.2711	15.6392	14.0193
mdh1ab	1.61949	1.22635e-14	23.8846	16.7558	27.9643	17.6298	31.7524	30.9365	30.4079	26.125	6.55126	6.61297	11.1088	6.29847	10.1165	8.69018	11.3763	13.8753
smim1	3.22814	9.82517e-26	7.58869	5.6922	8.06739	5.99837	3.29966	6.19656	6.95359	7.54819	0.629737	0.865632	1.21178	0.219488	0.300762	1.40198	0.716999	0.786468
mtx2	0.709419	1.78775e-07	15.5007	12.7951	13.9013	11.3766	17.5393	15.6255	16.3347	13.258	10.412	9.8705	10.4538	8.16521	9.58112	9.91755	10.4476	10.5932
fam136a	1.1946	4.84995e-16	33.6215	22.7748	29.7201	31.5364	39.0138	34.0749	33.1168	24.9011	17.222	14.4328	17.825	15.2986	16.3257	13.3865	13.8836	13.662
ugp2a	0.717924	0.016335	5.8403	3.69713	4.72927	3.76118	1.95691	4.52484	5.74644	3.58506	2.16415	1.59464	3.34844	1.84938	1.56472	4.0076	4.13592	4.11872
ptcd3	0.699983	5.53621e-06	5.73714	4.3687	5.46961	4.74955	4.63862	4.99714	5.69252	4.98896	2.48978	2.95703	3.2698	2.87301	3.99403	4.30588	3.83152	4.09658
zgc:194627	1.49468	6.67591e-11	6.89624	9.34254	7.01298	8.04305	9.10579	7.93279	9.26832	8.43293	5.11971	3.95337	2.12939	4.33492	4.97948	1.58735	2.32372	1.83159
si:ch211-235e9.6	1.18856	8.53956e-19	84.9937	61.5601	77.0731	57.2892	85.1552	74.9353	74.8924	70.851	31.7143	33.4741	43.0384	43.285	37.0483	27.9623	38.2705	33.7413
zgc:91890	0.679949	0.00038626	4.80612	3.35866	3.92352	2.89788	4.42445	5.89069	4.23902	3.50921	2.42244	3.13056	3.17822	2.58157	2.34592	3.43379	3.53464	2.37318
mcl1b	0.58261	0.00165626	53.4087	64.6883	53.3318	85.0949	82.8536	65.4341	77.4994	65.995	58.6601	71.1083	53.3181	55.7332	52.2067	32.5121	48.2389	36.4943
phb2a	0.714695	3.54454e-05	4.31338	4.12276	3.71819	3.36385	6.39428	4.41093	5.67082	4.97037	2.97835	2.66034	2.74133	3.55857	3.00033	3.6875	2.7603	3.78213
popdc2	1.03671	4.15805e-05	254.589	145.815	216.353	172.597	121.618	208.52	181.482	171.837	55.5793	74.3057	142.226	59.128	62.6126	120.772	142.917	136.36
nme2b.2	0.88505	0.000334564	5.71665	3.44773	3.11573	3.6195	4.06895	4.0464	5.02871	3.80141	2.05568	2.56266	1.23337	2.50138	1.75399	3.21945	3.45922	3.01221
cox4i1	0.910026	2.00366e-17	246.257	201.315	212.381	188.833	239.997	221.169	223.346	221.79	107.587	125.275	129.776	138.826	133.25	126.897	148.82	131.354
gmpr	1.13507	7.82119e-06	6.74183	4.71816	6.90791	5.78758	2.74178	4.73255	5.44438	5.61087	1.47478	2.09327	3.37556	1.70824	1.74235	3.5162	3.89533	3.61655
echs1	0.813902	1.093e-09	81.0943	69.0506	76.4749	69.9323	83.5783	71.9143	83.1715	78.3747	39.0942	42.861	56.284	38.2135	50.1587	51.583	53.4075	56.812
ndufa5	1.03086	2.2783e-16	96.2116	76.7615	89.5714	75.3648	116.723	93.8533	99.5444	93.2516	47.7966	47.2966	55.6256	55.1856	50.0583	42.9225	56.8927	50.4926
ndufaf5	0.665797	1.28539e-07	8.50465	6.86104	7.69109	7.29936	8.20212	7.63368	8.08769	6.94868	5.06065	4.97775	5.22804	4.84692	4.74698	5.8015	6.45703	5.89564
pgp	1.09319	1.2616e-06	11.4883	6.28378	9.00018	7.03664	8.03211	6.78259	7.29712	6.48979	3.00855	5.02613	2.59219	2.80036	5.72608	4.82457	5.07328	3.68831
fam210aa	1.00575	3.72838e-16	5.12583	3.57374	4.75191	3.52312	3.76424	4.93001	4.04302	4.05724	2.42302	2.06042	2.38537	2.15869	2.2938	2.56315	2.41582	2.43478
coa3a	0.834689	2.90241e-07	27.2951	21.2665	24.0695	15.6888	28.4741	26.9375	21.9687	22.6186	11.6452	13.5949	17.9512	15.5407	15.6217	12.0028	18.7618	13.0928
mrpl15	0.580016	1.3789e-07	19.2658	17.2974	17.1557	15.6821	21.3325	17.2517	18.8066	19.0938	12.5439	12.7456	12.9283	13.5864	15.2698	13.8229	13.9516	14.0251
fgfr4	0.722427	1.27899e-05	33.2765	33.199	37.6266	27.4697	18.2416	24.4791	33.989	35.0838	20.6446	20.9085	17.9581	23.1546	13.9895	20.4585	20.2761	25.5263
ccnd2a	0.864395	5.0307e-15	14.6489	12.6686	13.7744	13.6736	16.3467	14.923	15.2538	13.1544	9.8168	7.26093	8.33721	9.23351	8.84464	10.1868	8.74892	7.85583
mpc2	0.759364	1.21714e-10	82.2885	58.8993	73.8735	66.0934	76.0326	68.7847	73.5804	70.6064	41.1349	43.3506	50.9798	43.1157	47.1103	47.9421	52.4255	49.7759
mrps7	0.676216	7.82119e-06	19.2208	24.9308	24.3304	24.8793	35.7956	30.6623	31.4938	25.3774	18.1952	15.4165	20.1276	17.7973	23.1586	18.4167	18.039	20.2747
rassf1	1.71105	3.84599e-36	13.4775	9.93115	13.6741	8.98383	10.7758	13.0452	12.8938	13.3438	4.05571	3.73166	3.67203	3.28627	3.89228	4.19423	5.25272	4.58543
sub1b	0.638851	3.01982e-09	6.26029	7.2006	7.91235	6.1984	6.48412	6.3182	8.29398	7.72295	5.2235	4.53546	4.27558	5.65539	5.76675	4.85328	4.98028	5.01343
lgals2a	1.65685	1.65781e-16	24.9181	15.8153	27.9743	16.78	25.2905	23.4187	27.7372	25.5477	5.77922	6.03874	11.9828	6.61308	7.73348	6.38947	11.3816	10.5513
phb	0.603289	4.95805e-06	47.2484	39.0591	47.578	40.7963	45.6413	49.0618	48.0371	48.0173	26.4083	28.6346	41.9942	28.3379	35.7222	33.8857	34.7031	37.7758
ppifa	1.10874	1.25845e-06	7.50359	5.92149	6.3453	5.95802	8.59189	8.0951	7.88729	6.92435	1.66204	2.86083	5.24149	3.66269	3.23396	3.00901	5.20262	4.74572
mtch2	0.611458	1.40018e-10	25.3033	22.4187	23.6554	20.8934	24.5506	25.5114	26.0683	24.5538	17.5785	17.2133	18.15	15.7889	18.3183	16.8131	18.4677	18.2828
eci2	0.829483	8.08486e-07	17.4175	12.5473	15.8984	15.4867	16.656	15.5552	14.8481	15.6237	8.89761	7.24492	11.7838	6.39942	8.35776	10.9184	12.1393	11.9452
si:ch211-68a17.7	1.04939	6.52288e-11	21.4331	24.4887	20.5225	19.4344	30.6513	23.9211	23.4752	24.0994	10.388	13.8187	18.8004	11.6691	13.3235	9.85239	12.4915	10.9856
rpz5	1.0802	7.25932e-16	76.0052	68.8565	74.9968	70.0683	77.133	70.8076	80.0913	79.1554	40.667	52.2215	35.7498	34.4304	36.1649	28.5976	38.9457	46.6818
cox7c	1.07674	1.52574e-16	562.555	520.021	490.891	465.948	716.2	604.396	566.139	552.574	255.834	285.374	318.84	358.118	273.294	231.233	352.276	299.313
vdac3	0.695618	7.57628e-05	27.6527	19.8143	25.7517	22.0922	27.8099	23.5642	26.9662	25.9855	12.8	14.9197	19.5612	13.1917	13.3282	21.5772	20.7608	20.9086
mrps24	0.700933	1.57396e-09	12.3754	13.3862	11.4689	13.6737	15.3794	13.3583	14.0238	11.5932	9.83789	8.46396	9.93656	8.22558	10.0855	8.94013	7.55607	9.13513
myl9a	0.99335	1.30866e-07	5.56185	3.42191	4.99578	4.46623	4.83611	4.8306	5.70038	5.92292	3.21192	3.60624	2.39282	1.97686	2.07731	2.21299	3.67263	3.05349
cmc2	0.721352	5.5033e-05	7.49993	5.06871	6.80425	5.24707	7.43695	7.36466	6.88654	6.74323	2.80294	3.95465	5.67684	4.21617	4.89349	4.22925	5.98246	4.23142
uqcrq	1.15185	1.5196e-20	74.0416	62.753	69.7151	66.5436	93.0984	79.9155	74.6906	75.0994	32.4359	39.0677	36.8931	42.1411	38.2894	29.3626	43.5898	37.8941
acad8	0.676847	9.1338e-05	4.23531	4.17809	5.13836	4.2806	6.10348	4.01445	4.81489	5.19241	2.43208	3.23995	4.66006	2.60122	3.28168	2.95695	3.80776	3.47915
tent5c	0.92857	5.7599e-08	9.13392	8.17123	9.63597	6.81799	5.33425	7.57432	7.10417	8.70374	5.1399	4.20962	3.87176	5.24328	3.8798	3.23993	6.85127	4.02852
hbae3	7.71384	1.00067e-117	1499.82	1433.81	1121.08	696.66	580.654	1102.43	1404.4	1343.18	1.63499	5.18642	3.99319	12.2582	2.97332	8.76513	8.83962	4.71212
ndufs6	1.14708	1.08449e-19	83.9403	74.6796	79.5046	65.761	105.534	83.5806	85.7153	88.7417	34.465	40.9393	45.2614	43.5774	45.5705	35.8812	47.8984	43.0773
nrarpa	0.593911	0.0203819	6.07963	5.81494	6.62979	5.57405	9.39188	4.01026	7.02596	6.62617	4.79105	4.68127	3.52433	9.24102	4.06544	4.42363	3.48318	3.85417
slc25a3b	0.689937	2.54215e-05	93.7748	81.968	93.6318	96.9526	110.973	96.6347	105.698	105.769	59.6307	60.4386	67.0123	43.1628	60.615	81.6056	82.6335	85.1827
si:ch211-131k2.3	0.925918	4.20603e-06	35.3923	21.8382	36.829	26.0429	41.1694	29.1985	36.0024	32.5466	13.5896	13.4478	24.4129	15.5965	16.4893	21.3323	25.9618	21.8385
pigbos1	0.731806	2.60493e-06	13.7293	9.67617	12.4072	13.3531	16.4162	14.0211	13.808	13.6274	7.84113	7.43405	11.9749	10.1013	9.57033	7.34888	9.86512	8.16055
her8a	0.663805	0.0010206	4.86031	4.94978	5.40154	3.81189	3.72174	4.62805	4.68163	3.88477	2.8713	2.16036	3.28804	2.08621	2.95134	4.05563	4.89966	2.96828
tent5ba	1.04197	0.00136553	2.45879	5.0914	2.02727	11.956	8.25272	4.9627	3.91443	4.21667	3.82632	4.05623	3.14607	2.75529	2.26065	2.7667	2.44329	1.86173
tmem178	1.05263	0.000216271	14.0172	8.23239	12.0792	9.26902	13.3253	12.0272	12.8944	9.82639	2.52346	3.77309	8.35589	3.42817	4.71681	7.28436	10.484	8.70941
cd9a	1.7732	2.10171e-15	41.1056	25.7609	35.905	29.329	43.6397	36.6926	40.2307	34.9727	7.1059	8.5519	14.1036	6.99358	8.67351	14.1371	18.6034	15.621
gpx4b	0.645371	1.65268e-13	27.571	28.2252	27.0413	28.4314	31.1012	28.4291	30.3399	29.8603	19.8613	20.6452	20.0896	18.3561	22.1895	20.0617	21.4067	21.5865
epdr1	1.06416	9.14212e-05	3.007	2.36982	2.26066	1.89855	2.8259	5.07848	1.87733	2.52807	1.1328	1.28918	2.15502	1.32676	1.8075	0.784987	1.55584	1.57673
cyp26b1	0.878903	4.17996e-06	9.48479	8.05405	12.6808	5.04844	7.56713	7.21654	7.22302	9.65279	7.30167	5.25898	3.94397	5.1083	4.53839	3.62799	4.70837	6.04065
mrpl57	0.850776	8.25668e-10	36.2286	31.3871	35.0835	26.2819	44.0454	40.7517	38.9993	33.3053	19.2125	22.74	20.5106	22.4084	23.521	23.7873	25.024	20.0294
creg1	0.967933	8.72607e-09	17.522	17.7489	17.6336	13.0537	15.692	21.5619	23.3601	20.6266	9.6081	10.4721	12.4176	6.65386	9.09202	12.8051	11.2331	10.9911
tnnt2a	0.929444	9.52078e-05	125.575	71.0457	107.517	81.3781	148.021	101.127	107.446	94.2984	33.9078	46.3503	73.1333	46.1565	47.1985	72.5001	91.6882	80.4751
hpgd	0.76228	0.000556776	4.11882	7.01156	3.59236	5.55227	7.02318	5.45649	4.81359	5.98673	5.57832	4.10009	3.21764	4.00178	4.43103	1.63814	2.6928	2.96018
mrpl12	0.892639	4.40729e-16	21.1562	19.5176	20.1693	17.2345	22.2038	23.5017	20.4772	20.4028	10.1456	12.6717	11.5641	12.0829	14.6588	11.4395	12.8403	13.2765
mybpc3	1.07415	1.24719e-05	47.9231	25.2344	39.7809	31.5046	48.5494	33.2814	37.3212	34.7315	10.9527	14.545	23.3875	13.6219	13.3578	27.6034	28.6628	26.0038
gapdh	0.710284	0.00226967	4093.88	2530.66	3722.65	3149.41	3162.18	3329.22	3690.59	3345.13	1359.9	1894.69	2816.91	1478.48	1501.65	2710.29	3442.66	3123.03
mrps34	0.936935	3.02984e-15	25.2195	20.9666	22.05	19.7258	24.9616	24.3043	24.2657	21.1474	11.8781	11.8569	13.537	11.8778	13.2909	13.4821	14.5395	15.8328
erg	0.784776	0.00160308	16.3421	11.6982	17.1704	10.3568	11.4789	15.6432	16.8498	15.1132	7.03612	6.58038	10.0978	4.94681	6.15299	10.5013	13.6976	14.6494
ahsa1a	0.852435	0.0317527	7.01367	3.77788	5.20289	3.36083	4.92147	2.98831	1.67039	1.24838	1.38051	2.06446	1.74713	2.6411	1.78019	4.11673	4.00392	1.07884
clpp	0.618221	7.7935e-06	36.792	29.6992	31.4257	29.2025	38.9215	35.0297	35.7423	38.9043	20.085	25.5045	30.1056	21.0093	27.173	22.3132	25.9478	27.81
ap3s1	0.748822	0.000311043	6.19135	7.12131	6.94471	4.47487	5.76176	6.88119	5.64986	7.77892	3.54882	2.79411	5.41154	3.30063	3.40582	4.22904	6.77339	4.17315
mrpl20	0.703851	1.92223e-07	61.7794	59.6895	64.176	59.6599	70.4445	69.9315	72.0645	56.2265	44.8311	42.447	36.037	33.2175	48.255	52.0603	50.0238	44.5303
chchd6b	1.28123	1.1977e-13	8.65687	5.96153	7.55543	6.57776	10.4444	8.59335	9.34836	8.59018	2.70742	3.50922	4.30287	2.95706	3.8155	3.4201	4.97274	4.53656
mrpl9	0.788884	2.79794e-10	10.0601	9.40763	10.5022	10.2472	9.83505	10.3702	11.3525	9.99082	5.23419	6.38238	5.38402	6.42537	6.47908	7.23855	8.37635	7.07829
slc25a5	0.607311	3.64394e-06	3576.35	2819.87	3361.92	3237.02	3540.79	3189.17	3473.83	3270.7	2079.85	2281.7	2603.33	2147.31	1976.46	2656.08	2943.08	2649.05
msrb3	0.884157	0.000552672	12.9027	6.65995	11.0125	8.49736	10.399	9.44077	9.8543	9.07966	2.76208	4.45536	8.96899	3.67108	4.53261	7.0181	8.2136	7.36242
mrpl43	0.992553	1.37841e-13	53.0741	43.1686	44.487	36.627	55.62	54.4026	49.0974	48.6401	26.4614	22.2044	26.293	27.4349	31.4939	30.3187	22.213	29.6341
ckmb	0.983281	2.40988e-05	174.381	118.85	115.241	214.748	166.4	160.502	176.317	251.072	108.25	65.2864	154.898	72.6028	55.9255	103.942	82.7053	128.888
zgc:193541	1.04085	1.58508e-21	101.806	89.0105	94.0732	81.2018	103.696	100.583	98.4629	93.0042	53.4249	50.7755	47.3266	62.5896	57.2481	38.7724	57.8237	46.3731
mrpl34	0.848855	2.44533e-12	33.9818	26.4438	30.3402	28.8597	35.3651	31.2374	37.8056	31.1686	18.4315	18.0703	19.5774	20.8113	22.5135	18.9065	22.857	17.5893
s1pr5a	0.680204	0.000130884	22.7017	20.2823	25.0639	15.2939	10.8733	16.1588	21.4105	22.9959	13.9668	12.0703	14.0881	12.2421	10.4208	13.1454	14.2055	16.6639
cyc1	0.819053	0.00014892	151.764	108.813	135.501	136.192	156.249	139.735	155.35	153.94	54.3785	68.7765	161.5	59.9263	84.9579	84.0148	98.301	105.601
fibinb	0.775827	0.000240591	18.6737	18.3942	19.6822	12.9607	11.1034	21.0002	17.9295	18.7082	11.5391	17.0898	13.0147	11.2254	7.57193	6.75789	9.74528	12.0169
mrps31	0.786403	1.11452e-08	5.07554	4.39568	5.05919	3.40061	4.56501	3.54212	4.61156	4.97461	2.76198	2.65943	3.01933	2.46163	3.10886	2.58654	2.92066	3.47644
mcamb	0.925219	3.04809e-05	10.7873	6.74359	12.6743	6.49299	6.51841	7.51141	9.28635	8.62131	3.15436	3.63668	6.76155	3.92208	3.99065	5.55643	6.22077	6.89262
atp5pb	1.10409	7.01736e-17	209.107	161.337	195.696	173.893	214.678	204.114	221.797	199.552	88.7795	96.8021	107.245	79.9694	98.2799	104.254	122.582	120.67
ndufa11	1.05522	2.73599e-17	20.7019	18.4605	19.9665	17.7737	24.5985	22.1759	21.8487	21.6551	10.1901	11.1399	13.6883	9.60189	10.4949	9.63399	13.3347	11.5744
uqcrfs1	0.939744	1.17259e-10	399.435	320.965	353.723	343.147	447.749	390.626	395.684	396.464	181.028	192.797	254.175	163.487	218.429	236.862	244.514	276.571
coa3b	1.14254	6.70598e-09	10.4124	6.86957	6.96217	6.00075	10.9714	10.2585	10.4415	8.99738	4.22926	3.56836	4.83438	3.4002	4.55865	3.73692	4.94443	6.63493
tfb2m	0.623994	2.49751e-05	10.3098	7.71067	10.2191	8.02126	9.02547	10.0911	9.2801	10.5705	5.22604	6.62719	7.29865	5.44887	6.19365	7.26356	7.76539	8.31037
higd2a	0.71697	0.000471196	21.2492	15.5618	16.1113	16.2661	25.5141	19.6685	20.4717	20.7904	9.6388	11.4253	21.9111	10.5	11.0913	12.5446	15.8777	12.8642
pln	1.77964	5.28206e-17	186.275	92.5039	151.378	107.736	117.077	123.646	116.201	122.526	23.9907	31.6265	63.4407	32.1684	30.423	47.8582	51.9687	48.5329
atp5pd	1.02357	6.93894e-21	72.4437	60.6686	65.9152	59.9867	74.4165	70.9955	75.2414	64.5708	32.8227	33.1089	40.0088	36.2893	37.6525	36.6299	44.3002	38.013
atp5if1a	1.02321	3.9411e-17	131.065	122.608	126.482	121.769	173.043	143.909	149.253	142.144	80.3732	73.8785	66.2723	79.9775	82.0183	62.1769	95.545	71.0884
zgc:171480	1.02043	2.91438e-17	38.0467	30.4806	36.7007	31.2753	38.9952	34.3216	36.6527	35.8016	17.7183	15.947	20.9464	20.6711	20.9306	15.5084	21.9152	21.8882
lmo2	0.789559	2.32328e-07	6.6844	5.29817	5.82414	6.15964	5.18552	5.10618	6.66043	5.26579	2.90365	3.51177	3.74649	3.26015	4.07768	4.04836	5.20405	3.10352
si:ch211-140m22.7	0.583117	0.000146548	4.80278	3.3952	4.87871	4.08733	5.26052	4.47435	4.68013	4.74374	2.67772	3.18815	4.0039	3.48695	2.70937	3.47201	4.1162	3.40863
msna	0.954819	3.4849e-08	25.3955	17.0318	23.3284	17.9146	29.1872	19.2635	23.6409	21.9451	10.5359	10.2501	12.8057	10.1585	12.414	13.9702	16.6153	15.854
hbae5	5.15206	5.94726e-27	13.1273	3.99612	4.67232	8.36021	4.35337	7.77775	6.01012	7.34469	0	0	0.378478	0.587601	0	0.0951922	0.258396	0.33067
vdac2	0.739703	2.16435e-06	92.2845	73.7382	87.6102	79.469	104.74	89.8937	95.9989	92.1961	46.3311	54.7088	68.8466	45.751	51.4862	64.8724	71.5315	73.3358
scn4ba	0.963112	0.000164885	8.44857	4.4653	7.62208	4.94554	4.99081	5.99839	6.3747	6.52971	1.88809	2.86055	5.14317	2.27471	2.1027	3.93737	4.98937	4.89177
fitm2	0.718583	0.00188904	16.0789	12.2689	15.5275	10.5157	12.8472	9.79369	9.69882	6.99696	7.22736	11.6461	8.40573	5.96944	9.68529	6.29616	7.59586	6.73897
ndufa4l	0.926797	4.08496e-12	59.1824	51.4324	56.7166	49.5398	79.4371	64.0013	62.5143	58.0334	30.4385	34.3491	36.5307	38.9391	31.2143	32.9351	42.2759	36.0812
timm44	0.717697	5.59851e-08	6.86167	7.61146	8.64898	6.27192	5.83807	8.73949	8.39496	8.19516	4.23448	5.447	4.24257	4.48064	5.28152	5.87386	5.30269	5.78658
trmt61b	0.74288	0.000158494	4.39834	3.93476	6.47139	4.01905	6.0771	7.3645	5.82563	4.41178	3.99076	3.05342	2.73525	3.23976	2.75379	4.20522	4.45375	3.87552
tmem98	0.67024	0.000766913	4.66639	5.071	5.17896	3.60373	3.1978	3.96666	4.46014	6.76192	4.29572	3.71135	2.64092	2.41681	2.52067	2.35942	3.17443	4.39831
bola3	0.769838	8.25984e-09	6.15154	4.63375	5.56168	4.69647	6.07843	6.36765	6.30487	6.28867	3.1184	3.34084	3.53607	3.77465	4.63311	3.93663	4.08665	3.76317
mrpl2	0.624359	8.60724e-06	12.4059	11.079	11.8506	12.4493	10.1882	11.1995	11.8779	12.0808	8.2125	6.85356	6.76466	6.40744	8.64914	10.7689	10.205	9.18766
ndufb3	1.01716	3.55556e-18	47.5451	41.7436	47.5791	44.3641	61.427	51.6197	52.6897	44.9326	26.9205	26.4812	26.6892	24.8391	27.1917	26.2681	29.0179	28.8417
immt	0.923027	3.23237e-08	13.9276	11.6129	14.4321	11.9448	11.2691	13.1499	14.3307	14.1878	5.96709	6.44639	7.13979	5.21462	6.85256	10.2206	10.07	9.29578
atp5fa1	0.859724	3.3041e-09	150.479	111.394	149.985	140.701	133.666	139.388	148.798	135.444	75.7934	72.8949	83.2669	63.5072	75.3129	99.6186	109.48	100.102
mpeg1.2	0.906001	0.00369783	5.51657	4.15333	4.94897	3.37958	5.05695	2.98025	4.97178	4.80803	2.12122	5.41894	1.33224	2.27373	1.40707	2.05324	4.15427	2.40575
pnkd	0.737338	0.000136024	5.71072	4.4006	4.19258	4.12729	2.76405	4.58268	3.66225	5.03806	2.46537	2.26323	3.76542	1.91149	2.27307	3.29863	3.42038	3.44112
mrpl48	1.03025	2.96799e-11	8.4272	6.60112	7.70056	5.85112	7.83311	9.08042	8.49858	7.87421	3.39287	3.48315	3.52943	3.56641	4.76434	4.74374	5.48594	4.79865
ndufa9a	1.04326	3.36759e-10	29.3006	20.566	25.7889	25.4244	40.3888	27.4127	27.3052	26.4734	12.3944	12.9173	17.7986	12.3484	14.7933	16.3871	17.1319	17.1621
actc1b	0.990483	0.00867932	65.3996	81.7277	69.8348	94.9071	67.0813	78.6444	116.721	289.856	116.652	57.7233	60.0296	61.3988	37.7734	42.3232	46.6267	56.6793
mrpl33	0.752389	5.0522e-10	10.8682	10.2712	9.92798	8.57581	12.7185	10.9264	10.968	9.85944	6.46381	6.99949	7.29026	8.28788	8.10499	6.01072	6.39088	6.27785
rhcga	2.44232	0.00846963	0.135588	1.66581	0.173732	3.81521	7.91083	2.32258	0.419864	0.782211	0.14302	1.29573	0.900676	0.514664	0.270119	0.132143	0.18789	0.112415
hadhb	0.627292	0.000181828	32.4453	27.2018	34.9891	28.3862	31.8037	33.2287	35.1767	32.9464	17.3486	18.2043	27.3023	16.6649	20.9258	24.1349	29.7949	29.7868
fam162a	0.749175	6.90487e-06	8.92187	7.58737	7.01889	6.90659	10.0772	8.94675	9.39697	9.96985	5.01044	5.58063	7.64546	4.47431	6.27093	4.26999	5.51567	6.84915
mrpl19	0.598296	3.60236e-07	16.7933	14.5952	15.8675	18.2186	18.9952	16.9407	17.8289	19.5814	11.4049	12.1502	13.1179	11.0184	13.5165	13.22	13.8937	13.7068
slco5a1a	0.865977	7.353e-07	6.39573	4.02272	5.81364	3.44894	3.24067	4.75697	4.78068	5.41351	2.90952	2.76937	2.91513	2.98596	1.9794	2.91757	3.11424	3.47253
pdhb	1.00967	1.53703e-13	75.579	58.264	68.6333	64.5973	74.119	68.5503	73.859	72.0822	32.0161	32.4922	38.0149	30.4436	37.1539	44.9015	45.428	46.5762
tspan36	0.719602	2.42644e-05	6.06961	5.77201	6.01804	5.56138	8.27182	5.78895	4.85225	5.2028	4.39183	4.94805	3.54686	4.21446	3.59758	3.10457	5.36173	3.10682
mrpl32	0.965886	4.93718e-12	43.5481	35.2162	45.1011	33.5551	53.6098	37.4046	44.345	43.4297	23.2423	21.1211	20.5779	26.4386	29.1093	26.1473	25.391	21.022
actc1a	1.18473	1.11853e-06	5049.21	2851.02	4782.22	3667.64	3458.9	4217.01	4444.69	4195.42	1227.7	1395.46	2627.57	1056.29	1342.94	2575.18	2973	2732.56
mir144	3.89528	1.19185e-15	58.3745	67.8886	64.1117	49.019	35.2722	81.0765	66.4746	88.2558	5.0379	6.59529	1.21178	17.559	2.40609	0	0	2.4199
unc45b	0.632053	0.00302178	15.5878	10.1076	17.6457	11.9577	11.4635	12.6981	14.2296	14.0156	6.44836	7.70189	10.6255	7.19595	6.93147	12.1477	13.3553	12.667
ldhba	0.816995	4.60782e-07	348.214	278.775	324.284	307.249	344.335	297.504	349.792	375.279	152.048	171.484	259.64	153.192	182.226	236.286	242.964	256.346
gys1	1.10971	5.34831e-07	6.88965	4.84897	5.62741	6.84512	3.67709	4.39005	4.96809	4.85219	2.14705	2.07819	3.85459	1.68091	1.65378	3.32519	3.39279	3.44723
aco2	0.95464	1.98251e-09	85.0948	65.1841	87.2302	76.3039	52.5266	71.7758	77.6985	79.8978	32.8957	32.5697	43.5426	34.5595	40.4104	51.9995	47.6366	56.5464
smad6b	0.62892	0.00119057	9.93539	8.4953	12.1989	6.56136	6.52623	8.78819	9.41773	9.66892	5.47519	6.16039	5.73689	4.7453	4.83173	6.34751	8.94949	8.93013
ednrab	1.35356	4.90216e-10	6.4559	4.12533	7.42475	6.77702	6.40523	6.28924	7.20467	7.3477	2.05426	2.59236	2.94611	1.74108	1.79	3.18834	4.14543	4.11092
coq7	0.93139	1.13162e-05	9.56597	8.94392	11.5049	9.40574	12.9577	11.3573	10.6077	12.3488	3.21635	5.49903	10.8966	5.42581	5.60478	6.58114	5.98738	7.23856
prelid1a	0.677456	2.89332e-10	19.0662	18.6291	17.6409	16.9958	18.5429	20.2253	20.2805	18.925	10.5056	13.6317	11.987	12.1829	13.8859	13.335	14.1769	14.5779
ndufa6	0.878416	7.66682e-14	81.0562	72.6742	80.2599	78.0454	105.25	88.4877	90.4027	78.6222	51.2321	54.5225	53.2714	48.3136	48.5242	47.5727	58.7929	47.7133
mrpl36	0.72074	6.28938e-12	25.2481	22.7291	24.0007	26.4933	30.7524	27.0734	26.3423	27.0539	17.0325	15.2337	16.2462	19.8127	18.8641	17.7658	19.0326	18.032
mrpl27	0.9505	2.27993e-10	20.2988	18.2804	19.6186	17.8829	25.1374	23.6285	25.1837	24.767	9.65464	13.1489	14.8043	12.11	15.2555	9.46768	12.2233	14.1369
dlst	0.732729	2.10323e-06	14.9484	12.7641	14.9106	13.7051	14.1919	14.7807	16.2172	15.2564	8.12296	9.32191	10.6563	6.23241	8.83391	11.5719	11.5052	11.6209
zgc:113363	1.4708	8.66661e-10	7.91578	7.32643	9.29521	5.9775	9.04884	8.67619	7.53419	9.95334	2.21393	1.58197	3.91855	2.41119	3.39441	2.10543	5.26825	5.48201
tnnc1b	0.768424	0.000595422	195.098	101.121	166.568	134.952	213.688	166.203	162.196	148.653	73.0936	74.4708	128.847	80.1847	90.1304	116.477	167.814	117.344
col5a2a	0.777015	0.00031382	3.57598	5.25785	3.40437	4.27634	5.01643	3.69707	4.80252	4.67721	4.7236	3.27302	2.85046	2.89179	2.77023	1.24389	1.89845	2.92663
uqcrb	1.17583	3.76197e-18	100.019	79.1554	85.1307	77.2985	109.416	100.623	95.935	93.2672	35.7859	41.4853	55.3507	47.5995	43.0829	38.3393	56.4924	48.179
arl4ab	1.49533	2.00681e-13	28.5813	22.1019	27.0823	23.2388	25.1794	29.6363	35.2341	33.9699	7.43246	9.37853	12.612	8.10978	9.81724	12.0139	9.421	19.3915
atp5md	1.19336	1.16441e-15	61.3514	51.3333	51.763	47.9232	74.2105	63.5775	57.6929	49.6239	24.8632	26.2898	27.2908	39.6539	24.7785	22.8408	34.0083	24.6878
cilp	2.24071	1.09253e-62	7.39226	9.08811	6.77579	7.06734	6.68667	7.3666	8.43161	10.4458	2.41946	1.74259	1.74588	2.52627	1.85874	1.68711	1.38015	1.47373
clic4	0.933827	1.44273e-08	50.7323	34.5733	49.6518	35.8836	27.3561	38.9979	43.4654	41.2573	18.0787	19.2722	25.9309	20.5376	20.1076	26.9144	26.3643	29.6518
grsf1	0.827482	1.29904e-09	18.6758	16.0342	17.2718	14.6158	17.0717	18.6621	19.6739	17.169	8.52858	11.1049	9.91856	9.27169	10.2968	12.4614	12.6546	12.8123
ndufb7	0.925282	2.98742e-12	49.2848	43.8886	42.3395	43.6015	66.2453	50.8133	52.4723	55.8033	26.4758	28.6479	29.8854	27.3204	29.167	28.3404	36.7697	31.096
tpi1b	1.23646	2.0668e-17	74.4258	55.8631	67.6524	65.2479	68.0598	64.636	67.688	61.1504	21.4177	28.1947	32.1029	28.3182	26.1164	36.7964	37.0519	37.5431
oaz2b	1.08694	4.67023e-05	16.1437	11.0071	14.9643	13.9749	18.2684	15.415	12.4761	12.9638	4.05821	5.57839	16.7133	5.44833	5.91386	5.07306	10.0907	7.74498
rassf8b	0.95674	9.091e-05	5.85545	3.77645	6.10034	5.84416	4.50522	5.47485	5.58956	4.82618	1.63396	2.11546	4.99892	2.0288	2.00141	3.68956	3.98846	3.543
cd151	1.16135	5.48215e-09	17.3925	10.7175	17.4153	12.7285	13.4599	13.2002	15.1175	14.9463	5.3387	5.7999	8.75353	4.40646	5.49469	7.82452	9.96748	9.55166
commd4	0.691356	4.7629e-07	8.77301	6.89855	9.26701	6.47049	8.46286	8.32649	8.59043	7.84801	5.55394	5.07435	6.62344	4.8144	5.03256	4.91304	6.12433	6.49186
sod2	1.22878	6.34008e-09	47.4474	34.6601	39.5043	37.8844	46.8634	43.0035	45.8476	46.4249	10.3916	15.8377	34.3137	14.5333	18.2034	19.7283	24.0096	25.0381
prnprs3	0.741085	0.00303583	80.4813	53.4238	80.2155	49.1562	46.4287	62.3571	76.5872	70.6229	24.8202	32.1285	61.8155	26.4789	30.0677	52.8815	54.4512	60.9061
chchd1	0.785002	1.16487e-16	13.8129	15.4267	14.7969	11.9827	14.7799	17.356	15.7431	14.6859	9.66395	8.53352	9.04666	11.0048	11.1365	8.57834	9.9863	8.72805
rbfox1l	2.78807	2.93124e-39	32.0484	15.0127	24.9231	15.5535	19.8839	22.6136	26.8151	23.3952	2.25465	2.80959	4.08332	3.19977	2.43004	4.83745	4.28198	5.15728
acot13	0.654398	0.00197912	5.14533	4.00425	4.28804	5.45402	6.64527	4.81403	4.76365	4.90982	3.39962	3.397	3.64717	5.05568	3.14673	2.14039	4.82191	2.86132
tgfb3	1.26674	1.30746e-12	20.6593	13.4113	20.4319	16.6298	14.4669	17.6328	19.4847	16.499	6.38345	6.47314	8.5986	5.86873	6.09208	9.65067	9.80553	11.3313
alkbh7	0.816909	1.78279e-06	5.58856	5.70654	6.48397	5.45758	7.37203	6.97232	6.55519	6.48519	3.87715	2.25218	5.36111	3.85086	4.21727	4.71567	3.76015	4.10985
hbae1.2	7.27579	1.3536e-75	471.147	353.995	334.046	182.775	225.338	341.499	427.148	353.126	0.597084	4.2503	1.93884	4.51518	1.28325	2.4924	3.52984	0.645307
got1	1.01763	1.41926e-05	23.8659	15.1633	22.6118	17.4553	13.9236	20.9091	18.9764	22.3984	6.12165	7.40219	15.7829	7.0213	7.92173	11.3599	12.1607	16.9474
gata5	1.17139	2.91887e-07	73.9172	48.2285	80.4632	44.4847	50.4571	63.5391	66.5589	68.8694	23.6049	25.3012	34.1807	18.1817	18.4702	33.4968	41.099	49.5112
eif3jb	0.72164	7.07752e-09	18.0372	16.1059	16.4773	13.423	19.519	18.095	15.6368	16.2458	10.0841	12.415	11.2433	12.3712	11.4753	9.32041	13.5507	9.8974
ppdpfa	1.05969	1.64016e-10	197.654	138.189	146.938	148.937	203.92	191.98	170.473	167.246	72.5233	85.1268	113.969	73.6488	71.231	85.5476	122.226	106.003
hbae1.3	7.59006	1.60499e-49	932.279	799.52	711.287	407.487	449.732	716.756	831.692	810.514	0.827889	7.01096	0.298701	7.57449	1.48275	3.90661	9.10887	2.23688
micos13	0.906623	8.66361e-10	10.8238	10.5978	10.9835	7.67443	12.711	11.3122	12.8212	10.9196	4.7178	5.50413	6.52834	7.32698	7.87301	6.30594	7.36461	6.74846
si:ch211-156j16.1	1.07427	1.7429e-12	6.39633	4.35696	6.1215	4.65222	6.54297	5.67109	5.56177	5.13985	2.74562	2.46463	2.42557	2.754	3.00493	2.7295	3.57847	3.89386
fabp11a	2.12269	1.2181e-31	75.423	49.997	69.872	59.5782	92.3407	78.2695	69.9191	62.4546	20.6083	27.2647	18.9305	13.5717	14.9146	16.1184	18.5762	13.1144
timm13	0.910366	8.76497e-15	36.2626	31.1763	34.3528	30.3234	42.3924	38.2463	39.5546	38.29	19.697	19.4792	21.7086	20.1765	22.4551	24.024	22.859	22.0567
mir451a	5.1468	4.71531e-28	85.3258	76.3326	116.343	59.6448	64.4889	114.017	110.89	83.1384	0	1.22963	7.22958	5.61209	0	0	6.58106	1.80467
h1-0	0.755897	2.92332e-06	513.387	370.822	381.283	427.355	648.269	414.596	461.592	463.778	342.612	312.503	378.759	278.085	249.228	254.088	345.805	283.762
cthrc1a	0.751693	6.084e-08	4.13935	4.92421	4.58349	3.79992	5.12256	4.87156	5.70423	6.10977	3.63358	2.54116	2.87037	3.01376	2.92277	3.90586	3.85234	3.18757
akap12b	0.672519	1.28557e-05	4.4861	3.31374	4.35672	3.86171	4.04326	3.82296	5.22765	4.28912	2.82954	2.68265	2.89626	2.26432	2.44264	3.26425	3.19761	3.73779
smpx	1.05411	2.94554e-06	37.6892	22.6429	36.7179	23.8712	24.7425	31.3806	33.1571	32.6554	9.08904	12.0927	22.8056	11.318	12.0063	18.4518	21.5237	22.3984
atp5f1b	1.028	2.08014e-11	653.979	490.546	613.78	561.267	630.676	608.691	668.522	623.183	276.199	278.971	332.836	237.804	296.521	409.047	396.785	415.002
rcan1a	0.91857	0.000187032	9.18317	6.12559	10.327	8.09732	4.93408	7.42455	9.15941	8.49098	3.17605	2.96975	5.75428	2.35325	4.12191	6.21308	6.17584	6.52226
idh3a	0.851688	4.22207e-09	7.75338	5.69774	6.70516	6.1598	7.00327	6.32176	6.93136	7.17192	3.46414	3.23547	5.0485	3.20561	4.18546	4.5955	4.44465	4.97668
palm1b	1.09939	8.10909e-08	12.8774	8.3703	11.6155	8.25011	10.3008	11.7804	10.4481	12.0813	3.55745	4.15621	7.27954	3.34266	5.149	6.4593	6.73412	7.68273
spryd4	0.825857	0.000133606	9.21326	6.23253	8.01588	6.69229	5.43177	9.47874	9.48018	8.90953	3.25169	4.21675	3.77787	4.29204	4.92274	5.64171	5.58835	7.88327
ndufaf1	0.889028	2.08805e-09	23.1598	20.3051	20.3671	21.7674	25.78	21.3429	24.8484	25.5201	11.8936	11.5994	16.7039	9.42944	14.3534	14.5257	17.2854	14.3495
cs	0.63402	1.5803e-08	47.5927	42.1578	46.8748	42.3543	33.8222	44.1898	45.417	48.5701	27.0474	31.7059	33.5814	27.4103	29.7043	32.35	31.9622	36.4255
bmp16	0.792437	0.00072714	8.60763	7.21874	9.63792	6.34302	6.61702	7.6584	8.1041	9.15288	3.04246	3.57482	5.65369	3.09862	3.70355	6.22091	7.23422	7.83368
tspan7b	0.620135	0.0196666	5.45859	3.18261	4.85269	2.82006	2.52172	4.44129	3.60449	3.76424	1.41783	2.13097	3.32712	1.92983	2.03953	3.24718	4.36652	3.61804
hspa9	0.588874	0.000135943	26.9368	23.7293	30.9768	24.0409	20.6944	27.6724	26.8618	26.1435	13.0877	15.6228	23.7881	15.2553	20.8522	21.6474	21.332	20.9136
hbegfa	1.18283	2.57581e-06	14.2335	10.0805	9.09973	9.90629	17.1016	9.24071	12.4146	10.5487	4.91758	9.87838	3.9106	5.75279	3.77458	5.6464	8.00956	3.72394
chchd7	1.07656	9.30565e-12	4.03527	3.3726	4.30033	3.54246	5.07479	4.49684	4.90332	4.02474	1.51865	1.99853	2.39825	2.16752	2.52908	2.15879	2.71585	2.41183
atpaf1	0.850577	1.01556e-08	14.0066	8.77978	10.4975	10.1595	13.2327	12.7731	12.0194	10.674	6.57858	6.40873	7.34314	5.88578	7.51116	8.54422	7.55094	7.30123
si:ch211-51h9.6	0.916835	8.41232e-11	8.31011	7.86464	9.2069	7.12002	10.8269	9.61827	9.3387	9.44037	3.87952	4.4474	5.03901	5.81066	6.00926	5.7089	5.44103	6.01353
mrps2	0.734613	2.58656e-06	14.0969	11.2299	13.1784	9.19711	15.1287	14.2182	12.3088	13.1035	6.98821	9.07741	6.60162	7.58103	9.61494	9.30521	9.64047	9.73969
hspd1	0.831985	1.91622e-07	23.1545	18.089	23.5909	16.6857	28.3636	22.6459	23.3694	21.0103	11.0598	12.7769	12.7873	11.3578	14.2708	15.9364	16.566	16.1449
aanat1	2.16593	2.84199e-15	7.45491	3.97235	9.76843	5.3563	6.19346	8.32533	8.51498	5.26757	1.52349	0.74792	1.26847	1.13785	1.67911	2.04184	2.69427	2.59645
hsdl2	0.585073	2.15172e-07	21.079	18.3641	19.563	19.8581	23.6361	20.445	21.3936	21.0735	14.096	14.4669	18.131	13.4063	15.9287	14.8004	15.8248	16.2222
endog	0.852565	3.43036e-11	10.6797	10.4672	14.5363	11.6901	14.2658	12.6943	10.5748	10.8951	7.0004	8.43788	8.19086	6.9801	7.5162	6.73272	7.38555	6.82404
pdlim5b	1.44359	5.2949e-15	9.40837	6.56371	9.25416	6.89556	9.07281	9.05441	9.76866	9.23894	2.53165	2.64184	4.55591	2.59589	2.68843	4.35625	4.8366	4.11609
ndufa13	0.970483	2.20866e-13	27.5659	21.9308	22.3731	23.5617	30.2444	31.028	29.4322	26.6945	16.9573	16.1354	14.9715	13.3354	14.2206	12.6363	18.1168	14.8771
mrpl17	0.783737	1.20313e-07	74.755	63.1995	71.3736	61.8401	85.919	79.8896	86.5736	78.249	46.2335	41.0416	41.0296	38.6825	62.2101	49.043	57.0406	55.2153
got2b	1.22971	8.02375e-14	29.9756	22.1867	26.9625	27.2144	28.2132	26.8728	30.797	29.3448	9.80751	10.5196	15.7109	8.76764	12.7478	13.8732	16.3619	17.2416
samm50	0.99032	1.89839e-12	11.0788	9.22142	11.2475	11.6789	11.6387	12.0924	12.5223	12.1393	5.39503	5.44955	6.09762	4.75409	6.77664	7.52726	7.42271	7.81429
hccsb	0.667298	9.20855e-05	25.7401	17.9138	24.0779	13.8322	19.3747	20.5816	19.7238	19.238	10.2007	14.3506	15.8901	11.1953	13.386	14.9111	16.7194	15.7116
hbbe1.1	7.86282	6.68447e-100	2366.44	2403.52	2006.95	1092.08	899.473	1824.41	2563.11	2410.76	2.85286	9.71044	2.60758	12.9263	6.26761	16.4305	13.6174	9.04427
cox6c	1.05978	4.46765e-18	46.7057	38.6669	44.4633	38.6718	51.8835	47.2824	44.9277	39.3939	20.1614	23.4141	24.1778	27.7592	24.2453	19.0256	28.1165	22.0414
tnnc1a	1.04174	5.82107e-06	416.213	198.107	358.573	245.515	335.388	298.248	382.138	339.329	96.7862	131.936	180.992	133.472	152.852	191.943	267.866	240.633
si:ch211-235o23.1	0.645335	0.00446547	12.8479	8.20198	13.0467	9.00995	6.95058	11.0552	11.3672	10.6842	5.39947	6.13466	10.4595	4.89182	4.9174	9.16297	8.46426	9.37946
hspe1	0.971475	4.71642e-14	89.1951	72.1234	83.8969	61.3962	93.6531	90.1229	87.3105	82.7516	37.3149	44.6562	54.3337	50.8288	54.7383	43.7999	47.7811	42.9239
nkx2.5	0.798318	0.00114483	92.8809	48.8677	53.294	56.8604	55.244	54.4839	61.7859	62.0902	25.7937	31.8713	43.6777	28.1757	21.4162	52.815	46.1198	59.833
ndufv1	0.795699	0.000194878	36.3608	26.9041	30.1245	29.7866	41.3385	33.626	36.474	37.8372	13.3221	16.6073	34.6879	14.504	21.0308	22.8632	22.5157	29.0388
bcam	0.62447	2.87467e-05	7.71631	5.25801	6.62743	6.09917	8.53652	6.41893	6.26975	6.93573	4.81872	3.59455	5.26779	4.99937	4.21584	5.15727	5.37803	5.67694
fh	1.04142	1.59301e-10	38.3226	29.7912	32.9902	33.9306	30.1661	32.7648	37.2858	31.3944	14.848	15.2102	16.7651	12.3508	15.7016	22.5135	22.8678	23.4558
tomm5	0.836578	6.97678e-12	42.2919	37.0237	39.8959	31.4084	43.8665	41.2074	42.3893	39.9329	21.8561	21.1181	25.7733	31.3978	26.7705	19.9674	27.8568	24.4666
fbln5	1.4749	1.02352e-19	12.7719	17.7874	11.4189	15.4621	12.1135	13.7965	17.2857	18.0537	8.85704	4.89345	5.27606	5.41035	4.0479	4.64887	6.28739	7.81518
prkag2a	0.767229	0.00516033	7.49329	4.10717	7.49972	4.55586	5.39481	6.41092	7.21044	6.22101	2.29259	2.5048	5.75079	2.30516	2.61892	5.11879	5.41797	5.8762
slc25a12	1.04111	1.31662e-10	18.9788	16.8885	19.302	15.5753	14.004	19.5406	19.2964	18.3443	7.05017	7.65569	9.64814	6.80564	8.75	11.9507	12.5092	11.8957
myoz2b	0.994918	5.00952e-05	17.5623	8.8966	13.3322	9.70236	13.8659	13.9972	11.7811	12.9299	3.96741	4.74373	10.2437	4.11193	6.60045	8.49995	9.36044	9.53039
tubb6	0.585087	0.0221381	19.447	15.7041	23.0962	13.3837	17.1081	20.4976	24.2232	20.0021	9.35808	19.8132	9.93678	8.09908	10.6941	16.5353	18.1654	20.1624
mpc1	0.964955	3.76454e-15	169.101	128.219	151.343	146.132	170.045	157.888	169.456	175.797	80.0746	83.7038	97.5207	75.437	89.2409	88.6687	111.702	97.4815
hbbe1.2	7.55572	6.88789e-57	1428.96	1180.76	1045.71	654.516	463.654	959.561	1367.44	1088.46	2.28229	4.57511	1.09793	19.6026	2.18004	8.42236	6.2465	4.11103
cox7b	1.10476	4.62036e-18	566.493	462.027	497.986	456.238	674.47	561.648	549.818	537.922	235.137	259.838	304.08	333.269	274.412	233.375	331.152	270.626
suclg1	1.04694	1.31992e-10	17.3207	13.151	16.4888	15.9771	18.6787	18.2099	18.3403	17.5246	7.10508	8.32884	9.06036	6.05678	8.72772	10.4699	11.4014	11.8039
lyrm5a	0.705081	0.00081938	10.0515	4.93609	6.06775	7.56154	5.87759	6.44986	7.24203	6.72197	3.53757	4.6513	5.86011	5.03149	5.9942	3.12644	4.16248	5.29719
spry4	0.712847	0.000236222	59.5764	35.1302	54.0483	55.0886	39.4741	40.0727	44.5032	37.1074	31.1789	23.3482	40.6765	20.3449	26.6668	39.4517	33.4984	32.9876
ndufs1	0.68576	7.91642e-05	18.3545	16.3513	18.3773	17.4594	17.447	17.668	20.0544	19.0922	9.30477	9.44396	17.0844	8.39228	11.2008	14.4336	14.449	15.4784
mdh2	1.01336	3.96496e-10	163.001	128.832	160.167	134.563	146.929	150.775	168.51	161.247	62.0819	72.6527	90.9315	59.0505	71.4586	93.9903	107.042	109.827
praf2	0.593932	2.14708e-06	8.59641	8.32985	8.25008	7.07754	9.21025	7.88358	8.01212	8.4582	6.18247	5.08696	6.186	7.54457	8.12163	4.95355	5.49076	5.24345
tpi1a	0.665461	0.0082548	7.67664	4.98993	7.90286	5.69667	6.91455	7.24235	7.17834	8.03277	2.73998	4.49449	3.87144	3.28405	3.47918	6.01501	7.60873	7.3352
ociad1	0.73839	3.91611e-09	18.3015	17.4132	18.4181	16.7799	20.1036	19.5797	20.2279	18.0239	10.6525	9.89335	14.8773	10.3859	12.9189	13.8471	13.9091	12.8859
atp5po	1.05209	4.74181e-20	450.134	370.68	410.981	379.573	450.346	439.46	441.105	437.881	183.502	210.256	242.429	203.262	229.033	222.335	266.643	256.975
zgc:64106	0.998445	2.77744e-14	12.3202	10.3975	12.2055	12.4027	12.403	12.9498	11.7312	13.9938	6.11032	7.88906	6.92086	5.46495	5.70612	6.40019	7.53501	8.49389
bag2	1.12422	2.71219e-09	25.1671	19.3796	29.2782	18.8316	29.3656	27.654	31.0667	21.0983	11.8948	13.6848	11.5729	9.09778	9.38314	15.2467	16.956	15.2973
ndufa2	1.00521	1.17203e-14	17.9582	17.526	16.3072	17.1987	20.3273	17.9834	17.4396	16.7705	9.49425	9.38158	8.38482	12.9875	8.32442	8.25921	13.0314	8.80977
emc10	0.588719	3.65857e-06	13.4761	13.5676	15.4006	12.4271	18.2166	14.5834	16.2084	15.8677	10.5197	12.1085	10.4187	9.49236	11.9349	10.8164	11.5763	11.7769
hsp90aa1.1	0.635273	0.00036954	28.3131	26.8719	49.556	31.3049	44.2042	34.0005	37.1822	55.1578	32.4602	18.9667	27.0437	26.4399	29.2553	29.5548	32.1799	24.4423
irx5a	1.11606	8.53164e-17	29.1354	22.3787	23.8376	31.7368	34.504	28.7001	28.5084	31.3803	17.631	15.2121	17.3807	13.7371	15.072	11.309	14.0976	14.2435
LOC101882650	1.16058	6.43218e-07	9.27113	9.39419	6.5804	5.53999	9.77304	12.5763	9.42641	10.9154	2.92563	4.80983	6.57885	5.28481	5.75158	2.96358	4.64795	3.72567
ctsk	0.805883	1.56603e-05	4.9246	5.76185	5.35349	5.19175	8.7605	6.17629	6.69414	8.10682	5.34353	4.87451	3.69404	3.64438	4.36547	2.4252	3.64713	4.49638
pam16	1.06642	5.84587e-17	7.5425	6.09967	6.70306	6.29563	8.54926	6.7507	7.0634	6.5101	3.25273	3.87876	3.31864	3.64038	3.99874	3.72396	4.2345	3.57562
mir133b	1.37648	0.0302932	8.66475	12.1809	9.06318	6.83841	6.03178	13.5081	26.8933	57.8671	6.23161	3.4963	3.85432	15.2924	11.4797	5.1702	7.01715	7.05562
pccb	0.725174	1.78737e-06	14.6668	13.4503	14.3606	14.9253	15.4931	13.6238	15.9338	16.1251	9.3403	8.13702	12.6502	6.44049	9.46788	11.7232	10.6838	11.2163
slc38a2	1.39358	5.68875e-21	16.7914	13.58	17.8635	17.8176	8.35297	13.7448	15.0162	17.3522	6.39922	4.63398	6.58106	6.51677	5.67935	6.21242	7.82214	7.03101
slc16a3	1.40422	4.2188e-07	18.44	10.5836	18.5926	18.1346	16.1444	14.2163	18.2362	17.7477	2.01725	5.66737	9.36796	4.37069	5.2512	8.77218	10.0364	9.83594
nppb	1.11365	2.56329e-07	1268.29	967.217	1226.53	850.717	904.179	960.421	948.828	920.517	279.105	413.114	712.089	289.994	510.834	526.769	712.199	678.211
chchd3b	0.72813	8.33298e-09	13.4382	10.9148	12.1929	11.0345	12.9647	14.3099	13.088	13.6742	7.50225	7.7484	8.77012	7.966	7.16281	9.80243	9.25309	9.92417
tufm	0.68613	8.35703e-07	14.894	13.4085	16.5518	15.019	17.5619	20.2249	18.2238	16.1145	9.78443	9.36991	11.304	9.36624	14.2799	12.9707	11.8529	12.3974
cx36.7	1.33449	9.39109e-06	95.7561	45.7601	79.89	40.9898	63.6325	74.7332	81.3521	67.2012	14.8155	23.7307	29.3544	19.4111	14.1217	37.462	52.9476	50.1621
errfi1a	1.73965	2.36259e-27	7.57715	5.47326	6.60103	6.21951	7.06944	6.28342	7.83183	6.0772	2.62932	1.62155	1.79835	2.30663	1.67434	2.59699	3.22707	1.98896
atp5pf	0.900003	4.19542e-17	93.9282	83.1213	89.3466	80.5772	105.774	94.2372	97.0271	83.7024	50.4168	56.9851	53.4434	58.5958	53.7052	48.1708	62.1517	52.037
ybey	0.992899	1.95985e-05	5.19856	3.0377	4.51038	5.81035	6.94069	6.91621	5.98835	4.36381	3.00397	3.71335	1.52828	2.74394	3.56093	3.48296	3.0095	2.97409
coa6	0.60982	4.04076e-05	11.0374	13.6233	13.3678	12.1037	17.0654	12.3084	10.2897	13.166	9.31075	9.40548	10.767	8.13519	10.6039	7.19255	11.1733	8.62212
tmem186	1.21494	1.66288e-05	15.0858	10.9362	12.3787	6.41829	12.5899	10.7516	14.4848	11.1246	2.49415	5.87732	2.87963	4.70358	9.02336	5.61304	7.53629	7.05345
hbbe2	6.81949	5.72574e-38	75.8175	73.164	55.4061	41.6446	25.1028	44.7545	77.7337	69.4782	0.104659	1.74691	0.151043	0.312666	0.149955	1.51957	0.274988	0.226223
ndufs2	0.842273	2.39583e-10	31.6545	26.746	30.3597	30.4872	33.2089	32.3246	32.9594	33.4315	15.4354	17.6168	22.8184	14.9881	19.818	20.9525	20.4895	23.4434
samm50l	0.885735	1.54885e-09	9.40483	7.1085	9.33203	8.8139	8.47757	7.25944	9.81898	9.37007	4.81061	3.90686	5.65398	4.03055	5.38936	5.85835	6.2612	6.07571
fam210ab	0.953479	3.44016e-08	12.2144	9.48777	12.9912	11.1439	10.5169	12.891	13.8143	12.9	5.23329	4.68391	7.62972	4.84585	7.58751	7.5079	8.8161	8.79175
mxra8b	0.94895	3.02628e-11	6.39411	7.08828	6.01191	6.30653	6.14355	5.51316	6.89235	7.89309	5.52956	3.89441	3.66203	3.87761	3.87141	2.4205	2.94102	3.90299
bves	0.899765	0.000138464	51.4794	29.0867	44.5848	31.4988	42.0336	38.5846	43.4179	36.6372	13.6443	17.2728	29.1397	16.7632	16.4003	27.8847	34.7734	33.5977
krt94	1.91473	3.6611e-24	197.058	176.637	190.91	183.802	208.978	173.665	230.276	200.511	78.1892	73.6474	39.2542	37.7025	38.7162	50.8331	56.9588	84.2383
tal1	1.05251	1.20617e-05	5.89401	4.30124	5.79971	3.55325	2.45592	4.7908	5.29252	5.93597	1.44078	2.13684	2.15593	2.01056	2.02088	3.26997	3.9151	3.27819
jagn1b	0.599536	4.38072e-06	19.674	21.1537	21.4719	15.4185	21.5223	22.0399	21.9009	19.1476	13.978	12.322	12.8348	13.1421	16.6169	15.5392	18.3884	16.4653
bambia	0.697638	4.03737e-07	95.5859	84.2699	105.718	76.5363	80.8877	89.1247	97.3178	95.273	64.1228	62.1308	60.3569	45.877	52.1425	58.6521	78.8084	73.7232
aldoaa	1.02864	6.68412e-06	702.435	433.016	713.469	574.462	617.457	571.347	633.574	568.098	173.325	251.175	470.396	196.239	274.347	396.005	423.985	435.879
bmp10	0.648853	0.0214937	9.33704	9.91556	17.0621	11.4746	5.50934	12.4452	7.92309	12.6357	5.8015	4.21609	8.76824	5.54414	6.44699	5.63767	11.4324	12.6718
trim55a	0.866888	0.000135096	6.74427	4.23366	6.12673	5.03907	5.21919	6.30015	6.98367	6.74389	2.21925	2.70476	4.7782	2.38048	2.61166	4.17912	5.2222	4.74874
aldocb	1.72693	2.05779e-11	13.2065	9.0668	12.0346	11.3473	11.7142	11.1417	8.72714	7.68645	1.24636	3.59027	6.38306	2.84693	3.12685	4.70008	2.30635	4.21402
hbbe3	6.59657	1.09807e-30	252.926	117.071	171.251	106.753	87.7281	110.086	224.39	127.596	0.0687981	2.36423	0.198578	4.98417	0.690016	1.69813	1.89803	1.88365
ndufa7	1.26028	1.47469e-22	18.1657	17.2392	17.5272	15.3366	23.0605	19.6852	16.6903	17.7775	6.75722	7.23602	9.58621	9.27146	9.18804	7.12894	10.4238	8.28911
mrpl35	1.02036	6.47606e-14	13.8256	13.4586	13.6473	11.3836	16.6699	13.3643	13.8437	13.0686	6.53322	8.0105	6.80706	7.3311	6.46122	9.09244	9.14813	6.62459
fabp3	1.04606	0.000178731	47.8379	58.1365	100.651	49.7888	112.827	66.0748	84.2787	107.344	35.3686	19.9812	30.4849	32.0325	42.6301	36.601	68.3555	73.2696
dap3	0.590311	2.03191e-07	10.4024	9.96841	10.6036	10.7318	12.791	12.538	12.2801	11.5455	8.81783	7.83765	7.18794	8.12596	8.88655	9.76321	9.20432	7.45924
pkma	0.919689	0.000111345	46.7181	31.2191	45.0601	43.3966	35.0653	41.8727	44.8917	43.0438	12.8598	18.9701	39.6027	13.5257	19.7371	27.483	26.7214	34.7382
lama4	0.595365	0.000354455	5.86238	4.74555	6.45274	5.70365	3.28567	5.05914	5.66426	5.17435	4.07048	3.34316	3.1514	4.35128	2.75759	4.94635	3.8281	4.31823
cox8a	1.11488	1.48353e-16	88.5243	68.6783	77.1634	71.9112	108.298	93.0204	86.033	80.4385	37.5999	41.486	47.5725	39.7556	42.0656	40.0106	51.0966	48.1502
thbs3b	0.807462	0.00036954	4.2091	4.3394	5.23295	4.41119	1.46172	3.50056	4.49138	5.3206	2.89932	2.06922	2.15963	2.41223	1.80013	3.1821	2.71541	3.46368
ndufa3	1.03894	7.61402e-18	62.2335	52.6292	55.2968	46.0715	70.1059	64.723	59.0349	63.6789	32.1301	30.2251	36.7721	36.1708	32.4736	24.6137	35.028	30.4111
cpox	0.685861	0.00131047	3.3541	3.54683	3.24586	5.23088	4.79321	3.15325	3.12695	2.92022	2.65888	1.33484	3.58551	2.02627	3.04253	2.56784	3.0505	2.20181
sgcb	0.840717	7.41733e-05	42.1817	24.3732	40.6724	26.0085	20.1276	29.0417	27.5338	35.0017	12.7636	15.0814	22.929	15.1716	14.6262	20.8495	23.7794	26.2561
pgk1	1.18675	6.30066e-13	45.5169	32.1433	42.8648	41.2558	43.7554	35.6839	40.639	37.5698	14.1423	20.9926	22.1801	15.6112	14.0057	22.6516	22.8883	23.3987
ndufs8a	0.764015	4.61838e-08	41.4239	33.52	42.7097	32.4131	37.1955	34.701	37.0393	40.4161	17.15	19.3062	28.6593	25.8649	25.2171	23.2733	27.8508	29.026
pla1a	1.21338	4.79457e-07	107.852	53.2067	87.2336	68.4737	49.366	82.272	66.7097	64.6911	19.7531	28.7159	52.8417	22.6176	23.2414	41.0262	45.6385	43.3105
irx3a	0.700631	4.46485e-07	63.5345	47.7737	53.2727	61.6929	45.1714	52.3678	57.1742	61.2655	43.1241	33.7949	49.738	30.0741	35.7654	37.7544	31.3966	40.7104
tomm40l	0.752772	5.45666e-08	16.7723	15.2267	17.1047	12.5082	15.4556	15.7035	16.5904	17.1767	10.2485	9.41037	8.32806	8.58241	14.0393	11.2611	9.26984	12.3601
tmem88b	0.703575	0.00315114	12.6358	9.15665	13.4145	8.81271	14.2051	12.154	13.9482	14.3308	7.14692	7.36157	7.95231	4.00773	6.58849	9.47151	11.7953	12.9213
ccdc51	0.595947	0.00241701	4.14271	3.74968	4.59447	4.30807	6.90316	3.62635	4.67374	4.89624	3.28318	3.00563	2.9846	2.77499	4.03451	4.51248	3.99089	2.7949
id4	0.918908	1.61248e-06	53.587	34.2737	55.7719	33.9827	48.9032	44.2	44.6995	46.3167	20.6134	24.2697	32.2636	21.2184	20.522	22.4682	39.8835	32.2151
mrpl16	0.867281	1.93609e-13	30.2203	26.7395	28.929	32.9709	26.6985	31.8822	32.7044	30.2891	16.0303	17.2445	19.7392	17.413	14.37	18.7027	21.7308	20.9766
c1qbp	1.00873	2.78118e-13	22.1303	18.2019	21.2327	19.5922	25.0975	20.9937	23.0779	20.4214	9.16909	10.0995	11.3013	10.2598	12.7888	13.7304	13.1137	14.1213
cox7a1	1.46848	8.90338e-18	26.3279	28.3245	35.4865	24.576	41.3634	33.2869	33.5825	41.802	11.5622	13.8899	15.1945	10.647	10.1736	10.7045	18.4063	15.6617
si:ch73-71c20.5	0.694044	1.1031e-05	3.7857	4.71372	3.33752	3.73896	5.72243	5.33461	4.00539	4.38027	2.90045	2.45501	3.70476	3.26183	3.72584	2.38798	3.03665	2.70633
pgam1a	1.71463	8.53965e-26	60.1991	43.7878	60.4482	59.2042	69.6125	51.4015	58.4348	53.0188	14.8784	16.5331	20.3358	15.4545	15.8202	21.213	26.3477	24.4097
slirp	1.00765	3.46437e-13	62.1572	60.1504	58.8735	46.353	77.6545	70.4979	70.9412	75.3374	32.4291	41.03	38.0336	42.125	42.5825	30.6945	31.7637	30.9371
si:dkey-238c7.16	0.845553	7.06651e-05	22.0809	14.5327	27.4239	15.9281	17.7844	20.0911	15.9553	16.7647	15.8804	16.607	11.2106	8.35152	7.31518	11.2784	11.604	10.7875
gatd3a	0.908273	7.32391e-09	7.08348	5.39666	6.03503	6.52217	7.82948	6.01321	7.61508	6.77358	2.8164	3.85311	5.24514	4.1219	4.58426	3.54799	3.61838	3.9615
mrps21	0.601643	7.20609e-05	10.6422	11.446	9.93711	7.26661	11.537	12.2898	11.198	9.25332	7.84298	5.8937	8.58849	8.581	9.9313	5.69371	7.84067	7.26196
timm23a	0.620662	2.66862e-07	43.2378	36.403	39.4924	29.9739	39.7858	36.5152	38.7073	35.4972	24.0878	29.8035	27.7241	25.2055	27.0042	24.5686	30.6495	28.0121
rbm24a	0.612985	0.00163655	6.39411	4.00919	6.05332	4.22299	5.34397	5.2623	5.67033	6.20068	3.01528	2.93395	4.53418	2.80533	3.41092	4.61736	5.10367	4.97488
tmem14ca	0.958253	1.50093e-08	15.2713	13.1449	16.3738	12.6816	21.8648	15.5323	16.7503	14.9408	7.38199	8.86625	12.0928	9.12346	11.8072	6.61586	9.37046	7.87341
ldb3b	1.50925	3.49169e-11	10.7672	6.95799	10.7569	6.52207	9.08787	8.32745	10.6618	8.65176	2.02927	2.2702	5.32378	2.29594	2.75891	4.14844	4.9156	4.33469
pabpc4	0.861539	0.00101733	7.91711	4.96539	7.91216	5.95762	7.80753	5.53586	7.01452	6.82094	3.61434	2.79704	4.71769	2.3537	1.9592	5.04611	6.58677	5.98573
ndufa10	0.860756	2.22776e-13	58.8631	59.6702	59.2008	57.6112	67.0147	67.2173	66.4637	65.1439	32.5662	34.4024	40.1809	31.1337	40.9934	41.2695	38.554	47.1026
atp5mea	1.13824	2.14548e-12	22.1735	23.0997	20.3203	19.549	35.326	23.1375	27.2205	27.1404	12.2908	11.3578	13.9518	16.6004	12.8747	8.12785	13.1074	12.5467
sco2	0.805752	1.66288e-05	40.754	23.9055	30.264	21.4362	27.1129	22.8786	34.4631	27.4289	13.7774	19.2141	20.6434	17.9582	20.3689	15.5444	20.982	17.8935
cdc42ep3	0.937388	1.70625e-05	11.8713	8.75363	11.1808	8.7028	10.1667	11.2958	12.4319	11.6525	4.37356	4.32464	8.32073	3.51262	4.82759	7.62799	8.4097	8.43391
dhrs7cb	1.1857	5.78133e-07	18.2407	11.3868	18.1201	14.0502	14.741	13.4966	13.2645	14.1733	4.66456	4.93221	8.27274	4.46426	4.50156	8.52611	11.1638	10.8203
si:dkeyp-46h3.2	1.14348	0.000947489	10.3096	5.38771	11.818	5.63922	9.00302	22.1267	7.76206	8.02095	2.97318	4.2527	5.82712	3.42682	2.99776	5.6492	11.0428	4.12574
fhl1b	1.42152	3.06547e-16	5.92216	4.40962	5.90955	4.62709	7.0722	6.00449	6.8336	6.22576	2.25238	2.11632	2.68165	1.7474	1.87058	2.4492	3.15856	3.28298
fhl1a	2.43648	7.38718e-30	31.0505	16.7133	25.5843	22.8001	19.0503	19.4384	23.0605	15.0955	3.51789	3.11259	4.90326	2.80723	3.21016	5.36019	6.73906	5.97528
micos10	1.19426	1.02077e-20	25.0076	18.7035	21.4496	18.3381	27.0118	23.8443	22.2671	23.0432	9.90211	11.0117	13.0325	10.0644	10.3169	10.1265	11.8634	11.3223
ved	2.17739	3.24042e-24	4.50259	2.84647	4.0843	2.27743	2.57437	4.42719	3.55318	5.75247	0.935488	0.692416	0.768512	0.870672	0.948565	0.752267	1.41806	0.995488
tagln	1.12751	0.00023237	8.66642	4.36492	9.48781	4.58163	5.6981	6.62312	10.3138	5.63679	4.21485	4.6947	2.41018	1.75216	1.63794	2.90106	6.3077	4.36904
coa7	0.708095	0.0001263	5.34518	4.24797	4.52025	4.43297	5.2588	5.56732	5.81179	4.79888	2.66629	2.68066	3.17589	2.50967	3.31001	3.52656	5.12224	4.28956
impdh2	0.857496	1.74494e-06	14.9996	12.8008	16.432	11.3365	10.1443	14.011	14.9913	12.8848	5.99948	7.04246	8.2117	5.93353	6.87683	9.92033	10.2814	11.3766
exoc3l1	0.760688	2.89332e-10	12.0941	12.1163	13.0468	10.456	8.13683	11.3856	10.8105	10.4007	7.43332	6.47379	7.31435	7.08746	6.18279	8.32575	6.53141	8.3884
ndufc2	0.815232	1.39695e-12	8.39965	7.89153	7.63941	7.97789	10.8057	8.83631	9.03707	8.68246	5.37289	4.65202	5.21044	6.4333	5.92644	4.78106	5.84478	5.80342
hspb1	1.30623	1.71205e-11	370.311	251.673	351.477	255.256	343.853	340.661	356.885	333.021	107.476	118.879	156.742	96.234	110.783	169.047	231.522	180.46
acat1	0.78452	5.40744e-08	6.07135	5.05064	5.43075	5.38927	5.27759	5.29293	5.23192	5.94663	2.95317	3.23406	3.86005	2.49617	3.03083	3.90346	4.3121	4.3186
grpel1	0.689541	0.00167549	8.4476	6.34606	6.45371	5.03311	8.45277	6.26798	7.01557	5.89158	4.33091	4.79007	3.33741	9.00695	4.17078	4.34428	3.67762	3.90971
ccn1	0.650636	0.00890431	19.5425	15.1191	24.9195	18.0681	12.4669	14.9443	18.8172	18.5088	10.405	26.1092	11.3208	10.3846	9.49609	9.42099	12.1928	10.5774
mrpl28	0.976307	2.56827e-09	8.54259	7.42795	7.58883	7.68714	9.77044	8.52013	9.44188	6.56844	3.46971	4.26043	4.08409	3.69415	4.94788	4.97821	6.31476	5.43135
parvb	0.674399	0.00585183	10.5439	6.80042	9.95574	6.74522	9.76462	8.5277	9.9003	10.4329	3.79947	5.03102	8.77719	4.14227	4.14339	6.94932	8.32608	9.37993
cox5ab	0.985126	9.18566e-21	76.1051	81.4565	77.339	81.1346	108.076	86.9092	89.1112	84.0508	52.1763	48.9068	42.6045	46.7684	51.8043	44.9287	50.885	47.5566
mrpl4	0.598464	1.71268e-07	9.09135	8.82762	9.93119	8.90147	9.65885	10.3542	10.4234	9.37744	5.86225	7.18721	6.76828	6.27793	7.46614	8.09723	6.93536	7.54028
her15.2	1.54329	1.63204e-06	16.8634	10.9025	18.0279	13.7787	12.0844	14.7615	18.0483	13.0382	0.917244	4.60306	5.44213	3.72978	8.46945	6.14095	9.97485	5.80109
atp1b2a	0.936797	4.38776e-05	7.69142	5.96228	8.67184	4.75829	3.53452	6.31641	7.11427	5.9774	2.16224	2.2962	4.94266	2.69905	3.50968	4.04684	4.40658	4.86622
cox20	0.799617	3.20056e-05	8.58369	6.82171	7.83743	6.69076	11.4057	8.29314	7.57639	7.88892	3.79783	5.16865	7.99931	4.70923	4.07589	5.19482	5.33609	5.46219
hibadhb	0.849845	3.24514e-11	23.3296	20.6446	22.2364	20.2344	22.6545	22.8103	23.8963	23.4398	10.682	12.1462	13.527	11.3304	14.5642	15.5798	16.0343	16.569
zgc:163057	5.68338	4.15299e-21	7.60391	3.32394	3.24243	2.4823	3.45267	2.14308	4.07834	7.04765	0	0	0.179371	0.0464134	0.356158	0	0	0.179101
cox5aa	1.10483	2.58232e-12	185.335	131.383	169.059	152.2	217.837	180.715	193.562	183.013	67.7799	77.8332	108.733	81.0008	82.8376	91.8234	113.006	110.504
atp5f1e	1.16172	1.76709e-19	116.157	97.2037	92.4933	88.3383	128.419	112.736	115.835	102.039	49.1816	51.8875	55.4279	67.375	49.5218	42.0317	62.8263	48.9654
sdf2	0.783815	1.29698e-07	9.76666	8.91337	9.2021	4.83516	6.47841	7.25566	7.20358	7.57583	5.63017	4.6726	4.90354	4.58727	5.42993	4.37981	4.60674	5.33555
pgam2	1.49435	4.23424e-11	83.0997	57.421	78.789	63.1519	82.9276	72.4007	82.0667	77.9943	17.033	19.9456	35.775	18.2467	21.0283	36.338	46.7718	40.7505
tcp11l2	1.08378	3.6243e-10	5.15729	3.72354	5.36984	4.74638	6.37439	4.29176	4.78197	5.24443	2.58326	1.92371	3.91707	1.96521	2.45085	2.62296	2.94084	2.56867
adprhl1	1.37971	1.96016e-08	243.065	144.027	253.143	183.355	164.588	212.793	240.866	208.355	51.154	63.6315	97.2256	52.7132	53.641	113.231	141.659	129.247
pdhx	0.636285	0.000111345	8.33665	5.99041	8.20327	8.18961	7.90672	7.42723	7.77639	6.63076	5.37356	4.30719	5.74279	4.6542	3.9495	6.29144	6.27035	6.73877
acta1a	2.00017	5.28762e-22	126.782	114.609	167.906	93.1738	58.1962	78.9607	114.297	132.611	48.4788	26.7121	18.2797	26.8858	24.7753	28.3364	39.9974	32.6444
glrx5	0.932515	2.76131e-07	130.827	89.3695	109.168	87.3821	136.22	121.783	112.91	113.783	47.0065	54.6642	88.8084	49.3533	58.1317	67.2242	78.6097	82.6081
pmpca	0.656042	1.79631e-05	6.26982	4.77909	6.26535	5.36737	3.58521	5.20912	5.50866	6.22273	3.63168	3.75939	4.28309	2.95541	3.25393	4.25652	3.61392	4.5537
ucp3	0.746267	0.00927176	9.04792	6.2592	10.1875	5.56958	7.2372	7.55641	7.9103	6.4848	2.84761	3.03173	6.28825	2.51115	4.06366	5.03116	8.35339	7.81964
dldh	0.676081	5.77885e-08	34.4346	29.6026	33.0414	31.7121	29.2161	31.3676	31.4378	31.9777	19.0028	19.0519	23.1551	17.2687	20.571	24.2217	25.841	26.3873
klf2a	1.30444	4.76247e-14	12.6472	12.2343	17.0489	14.2686	12.2885	10.9596	14.3553	9.85155	7.20536	6.7518	7.31469	5.19731	4.98526	4.29604	4.24707	6.63252
ogdha	0.741212	4.59339e-07	6.92761	5.46733	6.54217	5.65114	4.85644	5.9883	5.71839	5.97261	3.34942	2.82643	4.12747	3.82262	3.086	4.45845	4.50375	5.10545
hspb3	1.06494	0.00806768	10.3042	7.32032	7.76653	4.52061	9.30389	6.61458	7.60624	8.742	1.7437	2.35407	5.03298	1.79068	2.65451	3.79758	10.022	5.88914
ndufs5	1.0808	1.29831e-16	63.1623	53.7539	59.7569	53.5569	74.3982	64.586	68.4813	58.5427	29.3141	29.6841	36.1429	27.4212	32.7623	29.4944	39.5614	37.5227
chchd4b	0.990748	0.00755353	6.11088	3.9976	4.26458	4.17778	8.03998	7.00969	5.37936	3.91289	1.42834	1.29454	7.8887	2.60542	3.97497	2.47266	1.7682	2.92907
coq4	0.797949	9.2519e-08	4.78332	3.73056	4.25314	4.36664	4.84767	5.23211	3.95114	4.81201	1.94058	2.74257	3.09767	2.65716	3.0894	2.90296	3.34771	3.22718
got2a	0.818433	1.23165e-05	20.6719	16.8187	17.9259	18.0531	14.291	17.9433	18.9424	19.5844	6.83484	9.11325	14.7584	8.10425	9.86753	12.7313	13.8058	15.197
zgc:110182	1.07224	1.25682e-08	49.3691	33.4279	43.8111	38.6023	38.923	46.2843	44.5337	38.0196	13.6166	21.4416	24.4715	18.5743	15.3133	24.7688	29.4317	28.1368
sfrp5	0.624829	0.000199739	8.01896	6.31334	9.20492	6.17964	7.46256	7.75316	8.53508	9.50115	6.91317	6.07609	4.3806	4.36747	4.74844	4.96774	6.38294	7.51912
mrpl52	0.878572	1.08897e-07	17.9715	13.015	15.9122	12.9393	20.8069	18.8567	16.8046	14.2019	8.74619	9.76427	9.16296	14.1774	9.32902	8.84215	10.8093	8.72905
hadhaa	0.711075	0.000106913	16.9608	11.8459	15.7889	14.7626	12.3297	16.0071	15.2443	14.8361	7.37035	7.66255	12.3544	6.61707	8.76861	11.449	12.5658	12.971
aldoab	0.770279	0.00144721	100.726	59.4012	98.7232	80.6063	94.7732	83.5929	97.215	95.8	37.4782	42.3667	59.978	32.9244	43.1797	75.8197	86.249	84.9882
foxc1a	0.591198	0.0034338	23.4549	28.7511	32.6105	24.7684	42.9578	26.2654	27.0122	26.0993	25.218	15.796	12.6866	32.3965	23.9261	21.4859	20.511	20.8354
mrpl51	0.687225	5.54976e-05	8.62662	7.0969	9.56175	7.56784	9.37903	9.52587	8.88247	7.71822	4.83241	8.23437	5.60178	5.46034	7.79493	4.79825	4.99689	5.54842
irx1a	1.31148	4.04149e-10	40.6023	24.2962	41.7437	26.8463	29.5935	37.0257	38.2728	35.9692	10.5733	13.2729	17.9733	10.7059	10.0657	16.7941	22.6537	20.6688
fmoda	0.73753	6.07061e-09	25.0294	21.2186	27.5149	22.4409	29.1627	26.4435	28.35	25.7824	22.0486	17.2546	17.1982	19.8942	14.1926	15.8422	16.0023	15.6598
si:ch211-235e9.8	1.73424	7.53944e-19	16.0764	9.88924	14.5811	9.83072	16.6684	13.9528	13.6199	13.0256	3.04311	3.30655	5.50478	3.26243	4.43695	4.2757	5.89504	6.42973
lbh	0.746487	0.00274164	52.3663	29.0838	43.4313	35.7789	60.5352	45.1127	44.8297	42.9537	17.0272	20.8591	46.8377	20.6056	22.7532	32.1751	36.7797	38.8438
tpm4a	0.779547	0.00133005	198.007	122.755	177.11	138.68	211.796	171.67	189.021	148.2	66.5709	90.6626	121.002	69.364	74.429	142.009	170.869	146.126
usp2a	0.97045	4.41654e-05	34.7221	23.5437	32.7042	23.6979	22.0617	27.5509	27.0875	26.4925	9.37573	10.9552	19.3466	8.50374	10.9415	19.4085	21.9874	22.4743
timm10	0.908201	3.50463e-11	30.8432	24.9636	28.5036	21.9689	31.606	29.8752	32.4273	30.0172	14.5927	16.3423	13.58	17.3737	16.8195	19.9557	20.7111	17.394
fxyd1	0.897052	2.47588e-07	31.7594	20.0518	28.7512	21.0677	25.5128	23.3715	25.3499	23.9992	10.8349	12.8623	19.0548	11.5022	13.0417	15.4129	18.5791	18.3008
nrarpb	0.880227	4.65358e-09	25.8921	19.6186	27.2674	21.3121	17.2417	17.0636	23.4478	21.4158	10.4483	10.6057	14.8558	12.4559	13.9259	12.2516	14.5969	15.6928
ltbp3	0.791326	0.000112439	5.94551	4.80681	6.11826	4.2425	2.77733	4.26412	5.56671	5.65101	2.73089	2.39401	3.18164	2.72711	2.21377	3.22785	3.61062	5.043
crip2l	1.27029	1.41971e-09	30.7074	18.0249	30.159	21.937	26.7288	30.1323	33.2985	29.0336	9.0495	9.94639	14.6199	7.89542	9.97975	13.6292	17.8865	18.4261
coq10b	0.691329	1.9748e-07	11.8162	9.98706	10.1414	8.38929	11.1805	7.97979	8.69252	8.55524	7.00496	6.35006	6.47698	6.24502	5.96578	6.8135	7.91361	6.30739
hspb11	4.64426	4.23839e-142	155.723	145.583	207.112	103.064	158.599	157.691	177.541	186.667	5.44362	5.42343	8.54939	5.73978	7.7996	6.85765	5.78427	11.5935
glud1b	0.69049	1.73828e-05	17.0556	12.4187	15.2874	12.3483	14.2761	13.8668	15.0203	14.6656	7.54298	8.07285	10.8947	7.76837	8.88479	12.0291	11.5766	12.3783
ndufab1b	1.26107	5.69811e-30	83.9988	75.7242	76.7567	65.9033	92.4511	86.183	91.5807	83.4559	35.0016	33.4259	41.2327	35.7786	45.935	36.4956	38.3789	39.3171
tbx20	0.914658	0.000438024	13.3777	7.73057	13.3562	6.68432	8.28552	10.2916	10.9644	8.74116	3.55202	4.08444	7.42473	4.36772	3.25371	7.02469	8.7718	8.35473
ube2d4	0.82547	6.511e-10	6.12223	5.32894	5.32105	3.63988	5.38021	5.76031	5.03746	4.93748	2.86686	2.79889	3.35678	2.89664	3.4721	3.50275	3.84445	3.37511
triap1	0.710522	4.95322e-09	11.012	8.91949	10.1331	8.7473	8.09258	9.97988	9.76625	11.4565	6.67828	6.70419	7.19764	5.51536	6.71643	6.71287	7.45183	6.13808
slc8a1a	0.628525	0.029722	21.2192	11.7354	20.5935	14.5205	9.16734	17.2038	17.5325	16.234	6.25237	6.734	12.6357	7.76696	7.87449	16.7731	15.5119	18.0639
ppp1r14c	0.984748	0.000123534	8.7074	6.09276	8.38088	6.1098	2.4834	6.39699	7.29524	6.90977	1.96003	2.59609	4.62209	3.03756	2.80832	4.42809	4.37742	5.34101
anapc13	0.605636	0.000351744	32.7864	29.5547	33.6723	24.6116	44.6366	35.0095	35.4383	28.255	23.7597	22.003	24.2886	20.4341	25.1453	21.5609	30.741	26.3271
mrps18a	0.592377	2.47972e-08	37.2871	39.5622	34.2419	34.4176	42.2387	39.9525	46.6107	45.4089	27.6328	26.5377	28.6661	31.5894	34.5241	27.9178	30.1856	29.2547
myh7l	1.36016	2.07958e-10	856.618	545.38	834.34	606.808	575.277	656.039	740.665	681.351	169.496	222.395	364.34	248.773	181.884	386.885	381.54	417.801
aurkaip1	0.712939	8.69016e-10	18.6097	20.7888	19.062	18.1649	26.3592	20.9972	21.2382	19.8771	13.8	12.6815	15.0872	14.3078	16.3447	14.0458	12.4356	13.7154
hbbe1.3	7.70661	2.73783e-90	1682.65	1372.14	1249.83	768.975	568.099	1177.35	1458.31	1334.49	1.1978	7.8649	2.59298	14.4254	3.11061	8.26079	9.14647	4.31512
si:dkey-20d21.12	0.9921	6.72615e-06	26.0125	14.6092	24.8531	18.3747	25.5886	20.8271	24.974	23.2286	9.26645	10.0372	15.9196	7.61492	9.76472	12.5938	19.4637	15.5657
cyb5a	0.851297	1.71657e-06	55.7191	40.0164	54.8651	34.551	55.6264	47.7526	50.2618	48.8944	20.3491	23.2667	44.8595	28.7814	33.8426	28.0315	29.2567	31.8383
ndufv2	1.01895	3.96997e-16	6.18275	5.07981	5.47244	5.46136	7.26912	5.74472	6.4375	5.88622	3.003	3.02484	3.51553	2.78933	3.23903	3.46819	3.39843	3.7277
csrp3	2.09945	3.66589e-27	49.4224	35.326	57.1567	37.3954	51.231	45.8085	47.3483	45.5116	6.90167	8.18256	17.61	8.74238	12.1375	12.1691	15.7596	14.5412
tmem223	0.608176	0.00158158	3.77597	4.81731	5.67969	3.77304	4.76798	5.08158	6.07598	5.65006	3.49492	3.17645	2.86272	3.22754	4.66916	5.17722	3.69172	2.73931
gnai1	0.61657	1.273e-06	7.11121	8.37095	9.73463	8.29676	6.51592	7.38572	8.28942	7.93154	5.31018	7.64029	5.13871	4.99326	5.3098	5.62992	5.83707	5.93963
si:ch73-46j18.5	0.879779	2.02625e-14	39.9263	47.5709	36.7056	42.2974	54.699	45.5167	45.759	47.254	32.431	27.133	22.3814	25.8064	33.3486	24.1785	27.7224	24.9975
uqcrc2b	0.909654	1.84919e-09	35.0925	30.4617	34.33	30.9697	36.556	36.9778	36.6745	33.8447	15.7668	16.7597	25.062	14.1478	19.9564	22.3229	24.2963	24.2552
si:ch73-141c7.1	0.76125	8.74624e-06	6.45229	4.92258	4.73257	6.52955	4.09913	6.49088	5.47773	5.06831	3.83812	4.0346	4.25606	2.21066	3.33993	3.47898	3.54667	3.89812
atp1b1a	0.71125	0.00192533	261.002	162.34	247.858	189.053	245.652	198.653	245.659	212.207	91.0333	105.42	204.437	104.123	112.847	175.911	210.197	195.822
ndufs3	0.999468	1.64065e-15	63.967	51.8677	54.7263	57.027	73.4526	63.3885	64.0366	64.3411	27.9752	30.058	37.1258	30.5438	38.6929	35.0407	38.8079	36.8089
zgc:92335	0.773638	4.43211e-07	5.74833	5.56207	5.38087	4.64001	7.59009	6.233	5.09923	5.60916	3.9145	4.03602	4.21156	3.50952	3.42815	3.10945	2.96808	4.64609
mmadhc	0.785764	6.60683e-09	14.8862	11.9664	15.6904	12.9763	13.4078	15.7366	14.1463	14.7309	8.65477	8.92851	12.4905	7.46349	7.6855	9.50818	10.0155	8.47253
vdac1	0.695019	1.78775e-07	43.7761	35.1154	43.309	40.1937	42.6068	42.0028	44.9041	43.1287	23.9733	28.0673	28.1539	22.6824	26.8225	32.1405	33.8528	34.1448
mrps33	1.10149	7.82529e-16	16.3424	18.2749	19.2947	11.9476	17.732	21.6171	20.3854	19.0998	8.52115	7.11634	9.3858	9.52434	9.54272	8.81688	10.6541	11.3759
nmrk2	0.980543	0.000165789	48.4199	29.116	42.9627	29.7956	39.6098	40.3207	40.9246	39.6313	10.9277	12.5255	32.7856	11.7095	20.7894	26.1147	29.3414	30.9559
apoa4b.2	1.01768	0.0136176	6.61193	11.4509	4.88772	6.36897	4.8742	8.91421	7.74786	31.6185	3.29209	8.79916	5.01507	9.33419	6.02714	3.00955	3.84438	4.78789
atp5mc3b	0.932291	4.05617e-15	390.484	317.922	341.995	353.781	411.813	383.058	391.58	385.464	188.288	196.671	235.795	187.082	207.495	219.446	266.959	235.505
rbpms2a	0.580145	0.0174583	20.9057	10.8445	17.632	13.7354	18.1171	15.8796	16.1739	16.8054	7.17048	8.99645	15.6671	9.56924	7.92654	16.3397	16.6267	14.6549
cox7a2a	1.33602	2.67327e-21	38.4567	31.332	29.7441	30.2552	50.4533	35.2633	37.2843	35.1797	14.5249	15.6814	16.0011	19.5222	15.7991	12.9522	18.4298	15.118
tnni1b	0.775841	0.000917611	204.855	112.892	182.545	131.668	188.848	168.182	174.518	153.639	58.9962	79.7742	130.527	81.327	79.8799	126.689	158.365	142.548
timm8a	1.19904	1.5041e-13	17.4457	15.2498	20.9987	14.423	23.1985	18.3739	19.559	18.4219	7.42205	9.49958	7.61915	6.87964	9.90634	8.14634	11.2016	11.0136
atpsckmt	0.644227	0.000537536	11.8672	8.30209	12.139	8.93804	11.2453	12.4249	14.2128	12.0489	8.09178	8.20589	6.90451	5.31564	8.54731	8.23264	10.1649	9.57515
slc25a11	1.1604	3.99908e-13	27.4039	20.6426	25.1909	20.3209	21.1761	23.6127	24.5552	25.1957	8.39071	8.83199	13.6838	8.36814	12.5888	13.826	12.9818	14.7308
si:ch211-157b11.14	0.975997	2.58656e-06	10.701	6.49005	8.01111	7.58807	12.1935	10.2321	8.57827	9.47638	3.43942	3.81786	6.63561	4.52055	4.10451	5.48925	7.3735	6.26975
irx2a	0.852786	7.23368e-06	23.8907	18.296	26.7969	21.7358	22.0097	23.2009	21.2652	22.8054	12.1362	11.5436	20.2278	8.85481	9.30864	15.2028	16.5936	16.6925
ckbb	1.38794	4.12281e-11	156.005	123.33	139.085	157.103	144.047	144.476	150.009	165.349	38.6182	51.4685	80.6103	34.217	44.4726	70.4791	90.988	87.4265
hsp70.3	1.17952	0.0030078	6.40015	3.23263	9.41706	3.48504	2.92474	4.70889	5.39138	9.99065	1.03511	6.09794	1.77992	1.71067	2.20887	1.47092	3.21158	4.39549
hspb7	0.906117	0.000289739	575.842	321.286	503.29	376.681	335.572	402.695	432.98	399.701	123.244	165.483	383.729	161.005	193.369	305.793	321.465	328.891
hbae1.1	6.82993	6.84621e-83	598.374	445.913	432.215	229.816	260.13	387.285	522.934	417.01	0.638811	4.49506	2.91944	7.39518	2.59331	4.48295	6.57395	3.06846
zgc:100829	0.876105	6.67591e-11	6.85908	5.42141	7.88476	5.63611	7.427	6.45413	7.60037	6.47098	4.09162	4.00652	4.80465	3.26223	3.90152	3.76109	4.57067	4.29128
cox17	1.1005	2.95747e-06	147.86	102.913	134.23	120.18	217.806	168.554	165.608	148.898	39.6871	61.8055	145.594	73.738	83.2791	63.2932	85.149	78.067
atp5l	1.15166	1.4829e-28	225.17	200.041	196.303	199.352	240.509	229.301	231.511	209.557	97.6361	112.906	101.942	117.981	108.178	92.0691	126.68	112.034
ism1	0.66734	3.37505e-05	7.27062	6.37773	8.60679	6.54215	4.79104	6.84225	8.089	8.06542	4.26615	4.99573	5.71252	3.91315	3.92921	4.99319	5.07326	6.45404
idh2	0.984031	1.56869e-09	63.1099	50.4286	58.0111	56.6226	68.8914	52.759	63.3245	58.6852	25.1236	28.5217	38.3228	24.4154	28.1822	40.6204	38.2608	41.7577
tomm6	0.816363	1.69021e-10	128.624	122.106	121.791	117.297	179.807	138.124	132.584	124.535	79.3837	76.0911	96.5762	97.815	91.298	74.1803	83.7113	78.1137
dnajc12	1.09432	2.81563e-07	15.6245	9.26919	10.8223	11.37	16.7224	9.483	13.4561	12.4657	4.39634	5.19987	8.54952	5.65421	4.76686	6.77749	8.11709	8.56111
hsd17b10	0.948029	3.6128e-18	18.8002	17.6577	18.0851	18.7489	22.1825	18.3885	21.7802	20.3679	11.9737	11.9278	11.2568	10.5132	11.9943	9.3664	10.5389	12.5434
mrpl38	0.791303	8.27895e-09	8.66658	7.64627	6.90319	7.17585	9.38828	8.18307	7.60756	6.92435	4.53411	4.49783	4.57093	4.136	5.95368	6.24864	5.06902	5.23937
nid1b	0.939474	1.76407e-07	120.586	100.397	156.57	101.437	63.7745	83.5814	101.905	106.029	56.1974	58.9241	60.5774	61.4037	50.366	72.8642	46.1807	74.1497
rhag	0.772211	0.000180108	11.8268	12.3165	12.0981	11.635	6.81875	9.23597	12.638	14.9297	11.0588	8.53373	7.01937	5.7745	5.03053	4.55841	7.20897	9.9681
cdh5	0.597384	0.00957817	10.2338	8.15719	12.0876	9.0154	4.64989	9.7045	11.3037	11.5685	4.53539	5.00321	8.622	6.74251	5.78577	6.55618	7.80938	10.9165
ndufb8	0.934116	2.63763e-17	56.9043	51.3373	48.3367	54.9914	65.4457	55.091	59.3028	56.0234	30.9076	33.3754	35.4818	29.524	30.6023	30.5674	38.5046	32.0762
cox5b2	1.67157	1.90175e-18	18.7507	17.5537	24.2944	17.7799	19.9719	15.2364	15.9711	15.3674	5.24247	6.60412	5.04393	4.72808	4.6769	5.84041	9.52947	8.76607
mylz3	1.14597	3.1458e-09	22.8551	15.9969	17.3983	14.2764	18.0142	18.5283	17.238	28.2667	12.8695	7.3046	13.0385	7.83545	6.40624	9.82466	12.4987	7.08067
pdss1	1.06083	2.21846e-12	14.3114	9.69014	12.5127	11.7201	11.7816	11.1913	12.2103	12.7055	4.88396	6.20619	5.88346	5.4444	5.69071	7.88818	8.55851	6.71217
mrpl14	0.862857	1.99597e-10	17.4682	19.8831	20.109	13.8837	21.3775	21.3289	21.0315	18.7476	11.3615	13.3095	9.34811	11.8993	15.1935	10.3907	12.3526	10.4067
ramp2	0.893018	1.57011e-08	25.6401	20.8508	29.7085	18.5074	22.2949	20.9958	24.1926	22.514	10.2857	12.147	15.1714	12.1186	11.8678	13.9355	17.0273	17.9801
ndrg4	0.708808	0.00208571	13.8874	7.55028	12.407	9.50099	10.4503	9.62211	9.73148	10.6921	5.04748	4.68913	10.1426	6.06053	4.33648	9.76451	7.99295	9.04382
timm10b	0.581258	0.000373391	8.35546	9.09763	7.89876	5.55744	7.92877	8.69823	9.03962	10.5253	6.66149	5.90012	6.47577	8.32655	7.6753	4.44854	4.80419	5.63997
si:dkey-21c1.6	0.952274	5.82139e-07	15.1575	12.1126	12.7037	10.0675	19.9591	16.6847	15.7259	11.9004	8.11464	7.87718	9.50137	5.7404	9.38905	7.11357	10.7812	7.83234
cox6b2	1.00996	1.09633e-16	99.0154	78.6573	90.9901	75.0518	106.459	96.0644	96.3888	98.7668	44.372	48.9582	60.8953	55.2575	50.9878	42.1713	58.4196	50.3018
cmlc1	1.27871	1.96043e-09	10013	6208.17	9065.29	7104.15	9038.55	9287.01	10126.4	8055.18	2430.85	3127.47	4464.04	2614.1	2980.07	4663.86	6230.5	5102.17
desi1a	1.51338	6.47606e-14	6.58813	6.01322	6.17907	3.1478	4.61304	6.25621	6.59208	6.25779	1.47266	2.43085	1.81731	2.04037	2.15589	1.65788	3.56094	2.59884
smim8	0.797062	7.01435e-09	18.1033	21.0425	18.6446	17.0787	22.0641	19.7516	19.1325	13.411	11.6603	13.08	11.5966	10.1076	13.0279	12.1931	13.7312	10.3603
efhd1	0.926325	5.35414e-05	11.1974	7.11869	10.7899	8.70752	12.7426	10.4075	11.0459	9.53262	3.50293	4.66899	8.37853	3.55387	5.07602	6.71316	8.31885	7.63125
gng13b	2.57717	2.41939e-31	10.7377	6.59484	10.1602	6.05869	9.51762	9.28085	10.0512	9.45441	1.2331	1.47295	1.36955	0.751199	1.95404	1.78211	2.36648	2.48113
ecsit	0.699308	1.53702e-08	7.12007	8.08909	7.70372	5.77474	6.59766	7.65539	6.85223	7.3646	4.3308	5.21497	4.15696	4.07878	5.77587	5.93207	4.69653	4.7787
kazald3	1.30495	8.67312e-08	6.59401	4.20822	6.74621	5.10469	7.68847	7.18063	7.96085	6.73985	2.70848	1.79925	3.28402	1.57544	1.96199	3.24542	4.99341	4.03718
ankrd9	1.82746	1.9552e-06	7.97719	3.45057	5.215	4.26175	4.95512	9.21845	5.71369	8.45778	0.756544	0.557111	3.54848	1.17717	3.07126	2.65458	2.81604	1.18104
dlat	1.02952	4.58494e-14	34.8583	26.6917	37.2798	31.5105	25.0079	30.4259	33.5712	35.5396	14.2347	14.6569	20.2644	14.2022	16.2136	19.2848	19.3076	20.278
srl	1.0431	1.12325e-05	6.7334	5.2695	7.69734	5.51096	5.39235	6.79264	6.04008	6.47347	2.06259	2.64545	4.16663	1.84838	1.99639	3.95864	5.20662	4.85182
sema6d	1.34478	6.61541e-12	4.69255	3.24774	5.01001	2.72026	2.12211	3.8989	4.1863	4.14303	1.54146	1.31258	1.4529	1.30613	1.2978	1.78255	2.13259	2.26452
cox6b1	1.37318	4.26915e-16	191.362	129.978	169.45	157.074	185.989	169.649	176.538	142.959	44.3629	67.0995	84.3762	67.4978	57.506	69.2934	101.231	78.6867
mrps25	0.789352	4.16784e-08	24.5733	21.9564	23.6726	24.5955	35.9815	25.5706	28.6952	25.2788	14	15.8248	18.0222	15.878	19.7497	17.096	18.9032	16.7341
rfxap	0.64838	4.97382e-05	15.2254	12.7185	16.5849	14.7738	19.7211	12.4259	14.6483	17.2475	10.1311	8.61481	14.925	10.747	9.85599	10.3273	12.6641	10.7723
hsp70.2	1.15713	0.00143453	4.82818	2.97998	10.7904	4.50762	2.37096	4.71564	3.56112	9.19532	1.3728	5.1537	1.5539	2.05061	3.20111	2.2277	2.40466	3.04493
mir30c	1.34263	0.00883176	15.806	5.89171	28.9325	23.2857	11.5532	33.9749	22.6965	36.6839	8.52567	14.8817	6.83566	9.9051	5.42913	4.12621	21.1564	6.82537
mrpl24	1.01847	1.36713e-16	8.38159	8.11265	7.41603	6.35725	9.27448	7.43623	8.1214	8.28736	4.71785	3.90823	3.97781	3.71611	4.14405	4.52161	4.67436	5.16852
id2b	2.88277	4.07088e-61	231.839	159.312	203.155	181.927	224.804	217.618	195.87	210.433	22.1667	22.8145	33.9085	23.4781	24.3311	31.6669	38.658	47.844
nexn	1.72506	1.62671e-15	17.1763	11.796	17.8636	12.926	20.5007	14.3908	17.3433	15.4848	3.79758	3.34294	7.85348	3.79803	3.72647	5.9997	7.69856	6.86932
uqcr10	1.3316	1.19172e-21	63.5644	53.11	54.1272	50.9304	80.9275	69.6629	66.2338	62.2473	21.6745	25.8471	29.3966	34.2244	27.86	24.3624	32.0472	27.2949
tigarb	1.41258	9.93754e-13	5.94064	3.8622	5.48606	3.78458	4.85077	3.84054	4.57092	4.5781	1.09057	1.53688	1.90719	1.72485	2.0589	2.17954	2.34291	2.62538
tnni4a	4.34262	2.88498e-85	16.5086	14.9844	18.4591	15.8719	19.6695	16.07	17.2429	19.7457	0.674198	0.588952	1.65982	0.533158	0.69608	0.734164	1.0811	1.60732
zgc:86599	1.05349	1.015e-16	336.003	264.614	303.538	276.55	377.673	315.741	331.037	297.832	137.324	159.111	186.592	159.44	164.12	158.192	203.349	178.878
mdh1aa	0.962512	1.0115e-07	19.757	13.3553	18.1465	18.3593	18.4303	17.1011	18.5029	16.2717	7.03562	9.41631	9.84812	7.23556	7.90844	12.1284	14.4451	11.8242
rnasekb	0.612088	0.00129104	53.0567	40.1152	55.2726	41.3332	38.0304	49.3857	37.4412	53.3572	24.6532	28.3839	51.3133	25.347	31.5438	27.5225	34.513	43.2795
ndufab1a	1.01631	1.53042e-16	59.7218	52.0375	58.0472	56.0489	70.4276	60.6754	72.5595	69.4562	30.2894	31.7576	39.792	33.3977	40.3947	29.0984	32.4716	38.1023
mgst3a	0.983335	8.76497e-15	21.404	17.7431	18.5101	15.4783	20.3885	21.3526	21.7895	21.448	10.8279	10.6595	12.2428	9.01606	10.3383	9.99883	14.081	11.8947
angptl2b	0.975643	1.7842e-18	5.70044	4.38285	5.91447	5.56558	5.76034	5.87676	5.48103	5.9509	3.77853	2.62016	2.67204	3.51348	3.49194	2.92823	3.20177	3.14785
mrpl40	0.625728	8.68779e-06	8.92992	7.0204	8.56924	8.1326	9.12488	11.5437	10.2988	9.31292	6.47422	6.31851	7.13405	6.28893	7.13843	4.89784	6.88614	7.53463
ifrd1	0.74317	2.52639e-08	35.0053	31.5097	32.8516	26.2323	20.7925	34.5019	31.5208	28.4996	18.0805	24.1598	20.8614	16.9918	20.376	17.852	18.9696	21.8356
hand2	1.09518	5.02498e-26	814.091	697.486	886.76	650.246	756.889	759.817	824.142	798.569	388.225	389.737	399.157	396.271	366.082	367.921	459.381	457.218
smad9	0.903702	4.01379e-06	12.1933	8.54774	12.3309	10.0956	11.435	9.67314	12.5538	12.6858	5.34679	5.48499	7.32678	5.19477	4.36985	6.26131	10.5014	8.78438
higd1a	1.32442	9.30823e-17	143.906	104.599	132.431	85.8857	111.64	115.76	113.169	118.204	34.1245	49.5325	60.1354	41.3388	50.298	51.444	69.8028	54.3843
zgc:86709	3.19141	1.24931e-37	54.2003	30.5257	82.4022	37.2654	45.6049	36.6272	41.6335	29.531	5.2947	3.15326	5.61423	2.76399	4.54496	7.66461	8.37602	6.39605
nr1d2b	0.674411	2.0107e-05	32.3466	20.7579	26.9209	29.1271	26.3362	19.9016	28.571	22.3318	19.2618	14.7815	22.1951	14.9596	16.4877	19.5657	18.7407	18.6551
atp5mc3a	0.801977	8.12002e-16	130.349	111.628	119.131	123.221	138.032	119.673	130.19	119.209	72.1927	73.953	79.4536	75.489	87.2424	84.4601	81.6441	79.7316
pcyt2	0.633579	0.00267583	6.05755	5.00269	6.71562	6.05732	2.4887	5.47079	6.45135	6.24386	3.32436	4.28661	4.09985	3.15654	2.70466	4.09765	5.07587	4.84072
fahd1	0.804105	0.000327575	15.1149	13.0491	16.4457	9.57659	14.3186	16.2534	13.066	15.4548	6.38548	6.49351	8.99606	7.49434	6.86182	9.93348	14.98	11.0091
mb	2.94884	3.02091e-48	66.5256	50.9074	51.5558	60.7331	48.1676	51.1974	62.0928	52.4451	6.0619	6.27636	10.835	5.66124	3.77308	10.4508	10.9891	9.62076
cmc1	0.778022	4.54377e-05	6.18495	5.70648	5.57197	4.57819	8.15898	6.15995	5.53226	6.82679	2.86233	3.18682	6.18063	3.06514	4.01999	3.35255	4.45289	4.54845
crip2	1.29959	1.15231e-08	23.0094	16.5615	25.3037	15.5566	21.4338	21.5699	24.1267	21.2646	6.37404	6.10135	10.0416	5.66871	7.32872	11.4623	15.1235	14.1014
si:ch1073-325m22.2	0.912867	2.19912e-14	25.9142	20.2123	24.8732	22.0324	30.4486	25.6426	26.0444	24.9073	13.6569	14.0925	17.0078	15.8796	14.9881	12.5978	16.3177	14.3824
myl9b	0.737937	0.000386796	247.435	127.531	250.394	149.674	142.505	182.771	210.024	217.476	87.9189	111.959	148.485	100.296	103.716	135.184	166.051	164.304
mibp2	0.605723	3.94205e-10	115.35	117.022	115.118	116.48	136.982	137.202	138.328	138.149	92.1619	94.3153	79.5357	97.5978	104.363	95.4065	92.9299	85.951
smyd1b	0.60293	0.00418841	4.19811	3.49468	4.59343	4.33519	4.05794	4.72373	4.64703	5.23385	3.1591	2.59086	3.17006	2.05682	1.84472	4.31802	4.30422	4.2352
p2rx3b	1.46982	4.39646e-10	5.30744	2.91494	5.26491	3.85073	3.31467	4.49888	3.65538	4.1431	0.887829	1.21566	1.5428	1.24499	1.30669	2.32382	1.91221	2.71977
timm8b	0.919466	2.43355e-16	151.161	159.525	142.78	147.712	186.098	182.128	197.789	173.808	106.443	95.2938	86.3142	91.2597	101.746	104.204	104.033	100.257
si:dkey-184p18.2	0.580022	0.0229704	29.8985	18.3648	24.0938	18.8632	18.2949	17.9639	18.9227	19.6416	9.42156	10.0897	26.6382	9.52938	12.9845	19.0973	16.6288	18.9706
notum1b	2.02122	2.22142e-37	25.9065	19.0117	29.3909	21.6749	14.1901	20.8495	22.0035	23.1087	8.37928	6.49569	5.49286	5.20899	4.26841	5.23678	6.61012	6.4609
mrps17	1.06986	1.18907e-13	5.52376	5.08024	5.6101	4.12593	5.864	6.52844	6.40806	5.1579	2.55384	2.69655	2.22311	3.53472	3.68818	3.14885	2.98228	2.7455
atp5f1c	1.0333	2.04667e-20	181.243	153.448	170.703	167.82	199.118	186.033	199.163	190.93	88.5274	89.2888	100.861	84.6522	102.539	103.203	109.837	109.232
hddc2	0.781597	2.90028e-11	13.0555	11.2873	13.5317	12.9719	15.6434	13.4836	13.9781	12.9132	8.04057	7.37866	9.0254	9.01443	8.93529	9.5887	9.61961	7.91373
anxa13	0.79136	0.000175423	36.041	22.8706	31.3024	23.9015	23.589	29.9617	29.3653	29.2218	12.1105	15.2911	24.8585	11.3102	13.5302	20.5974	24.3807	22.8373
apln	0.670104	0.00036529	30.2419	20.2783	27.9895	21.3425	20.7749	24.7775	26.082	28.5284	12.1852	13.9403	22.3033	14.4838	12.6991	20.1454	20.9197	22.6602
hmbsa	0.810458	4.54449e-11	5.41343	4.24642	6.1418	4.78028	5.21225	5.47835	6.04276	5.38454	3.18447	3.54118	3.49763	3.19583	3.13639	3.29177	4.12192	3.17692
apobec2a	0.727656	0.00167237	44.7993	26.2145	41.8115	29.2251	36.7922	36.1805	39.1257	35.3456	14.1545	19.1408	29.7438	16.482	17.7813	29.4879	34.1757	33.4127
hey2	1.21755	1.64692e-07	15.4594	11.0567	12.2241	12.1017	10.0354	12.0174	12.0321	10.5954	3.07421	4.79283	7.65434	3.49907	3.50408	7.20154	8.23223	7.48713
fstl1b	0.602063	0.00473738	5.26303	4.17476	5.94879	4.86857	1.7496	4.8651	5.47249	4.93138	3.32749	3.40162	3.40058	2.81735	2.57445	3.53571	3.91441	4.11589
mrpl53	0.890897	3.63215e-11	13.7364	11.7672	10.6401	10.6869	16.6112	13.2837	12.5334	13.0677	7.22804	7.54181	6.88345	8.83375	9.31743	6.33294	8.4241	7.22409
rnd3b	0.678551	2.02355e-06	11.4693	10.7431	10.4718	12.2292	13.6047	11.5979	13.0288	14.2429	11.1242	7.38573	8.0846	9.02172	9.87969	6.26989	6.50972	9.66397
lamtor2	0.632865	3.20905e-05	8.71932	8.13318	6.67733	5.7018	9.77469	7.87987	7.02928	7.96481	7.23651	4.76344	4.36552	6.06511	6.6178	4.94938	5.63991	5.04632
acta1b	2.3113	2.15248e-25	1715.32	940.973	1675.3	1150.21	1111.4	1417.67	1558.64	1137.22	240.648	207.699	308.92	166.511	206.971	418.809	455.308	393.61
mrps23	0.588499	6.50429e-05	11.6031	12.4013	13.6308	9.47596	17.4005	11.6417	13.5405	13.1993	8.77079	10.0056	9.78941	9.06014	9.67369	8.42861	10.0718	10.5135
cap2	1.11913	2.63987e-07	5.30977	3.03104	5.3777	3.92626	2.94186	4.25852	4.60165	4.55016	1.59744	1.39814	3.07455	1.4156	1.77573	2.35592	2.95496	2.81191
uqcrc2a	0.779757	1.10679e-10	15.3464	13.2373	15.3638	15.5694	15.4411	14.6336	15.9133	16.3059	8.06245	8.90871	10.3808	8.67508	9.16161	11.1021	10.6848	11.792
ppifb	1.06051	1.81026e-10	15.1927	12.0965	15.9714	13.122	16.1741	14.7812	15.568	16.7231	4.87151	8.06191	8.97683	6.40657	7.04561	9.49736	10.1843	8.6262
cahz	7.01357	2.36707e-156	26.3468	17.7965	16.7698	10.8357	8.52011	15.3263	23.5468	20.6605	0.124409	0.140943	0.0966784	0.235866	0.109694	0.152843	0.264018	0.0827424
gpia	0.973461	1.00326e-07	43.6311	30.3053	41.0395	37.2324	34.3355	35.6282	36.6612	35.9351	13.9793	18.2474	23.6792	15.2143	15.7853	25.6022	24.7067	29.0855
hsd17b8	1.13009	9.95856e-10	6.37265	4.10598	5.50935	6.39755	7.01925	6.65488	5.3033	5.30269	2.60262	2.39334	3.6828	1.96279	3.4016	2.54379	3.63598	3.62237
pet100	0.618167	0.00155497	10.9083	12.7346	10.2669	7.65047	13.2699	11.6277	9.0707	9.04174	7.3444	5.95463	9.99715	7.04364	10.4433	4.96824	9.83133	6.17367
etnppl	0.916786	0.000173014	5.3279	4.39591	4.4215	4.54477	4.1163	5.73298	4.83953	6.98358	2.12435	1.65045	5.63505	2.1402	1.98177	2.79614	3.86891	3.47131
popdc3	0.834025	0.00422059	19.8456	10.9167	18.2614	8.35001	6.98952	10.9592	10.6979	14.7782	4.38808	5.65389	10.4436	4.56526	6.22105	9.94797	9.20341	12.0143
ppp1r14aa	0.708057	9.22247e-07	8.00201	6.8865	8.0518	7.23865	6.71545	7.25381	9.22911	8.35494	5.55304	7.2036	4.94204	5.49845	4.06258	4.37336	5.2614	5.03159
atp5f1d	1.17893	2.48293e-23	57.3467	45.1894	50.3034	50.4287	58.6339	55.2489	57.0386	51.4616	22.9666	24.889	25.6459	22.4095	26.2362	26.035	32.0998	29.285
trim55b	0.903841	0.000379837	9.57914	5.4494	8.79245	7.48593	10.3924	7.27642	9.09097	8.14038	2.80636	3.65765	7.03931	3.30535	3.05307	5.7189	7.54979	6.37022
tomm7	0.760153	7.05101e-13	7.60164	6.95283	7.03523	6.18759	7.49141	8.0906	6.97122	7.39163	5.03059	4.67616	4.53066	4.58069	5.90228	3.91328	4.42602	4.89899
ndufb10	1.01544	2.97174e-21	65.3584	57.2271	57.5527	58.697	75.7942	63.9039	68.3649	57.2333	32.4041	33.0108	35.0094	34.6572	36.6841	33.9195	36.8663	36.0364
fgf3	0.688678	0.00133106	6.98906	8.94879	7.23619	8.63931	10.3022	9.92379	12.1085	10.2538	7.03706	4.16412	9.56643	6.42893	4.68124	8.16471	4.53987	6.79054
casq2	1.49389	1.41182e-11	121.027	74.7863	120.338	76.0735	102.381	98.2982	110.513	96.1827	23.9831	26.7689	48.3079	24.2951	31.9804	48.9482	56.609	54.9594
uqcrh	1.14979	9.34449e-25	100.331	87.2806	94.6226	82.1449	117.694	102.495	104.207	110.503	46.3988	47.2065	58.0652	49.6352	50.3137	43.6107	54.6224	52.0738
pygmb	0.842065	0.000908462	52.8788	30.1127	50.6904	41.8111	23.5301	38.669	39.8473	38.9904	15.1331	16.9899	33.1125	16.1352	15.4095	29.0535	32.9838	36.4412

## Sheet: 8vs8_up_DEG
genelist	log2FoldChange	padj	C2	C4	C5	C6	C7	C8	C9	C10	M1	M2	M3	M4	M5	M8	M9	M10
vwde	-0.699574	0.0190996	5.28061	2.99016	4.01351	1.61476	1.93932	2.6723	1.58845	2.06404	7.46084	4.15432	2.32039	5.97255	5.29442	5.1114	5.65179	3.79834
fa2h	-1.36012	0.00121564	5.64608	5.37294	3.63	1.23172	2.32539	0.514556	0.620781	2.55672	9.97094	6.8676	5.58417	11.2816	7.56962	6.96971	7.45461	6.35407
krt91	-0.943909	0.0418732	467.87	605.853	406.19	379.028	196.27	221.533	74.9953	80.5409	976.979	990.404	786.999	550.717	621.51	415.595	438.833	356.381
cldn8	-1.05363	0.000904983	13.1442	13.2549	5.04124	9.28077	6.1428	5.4188	2.58636	3.17296	18.0468	23.8201	21.7042	14.3654	16.5011	12.6037	12.2394	11.6464
ppl	-1.7476	2.21224e-11	12.9651	15.2407	6.43277	7.24163	6.1865	4.5718	4.351	4.79134	38.5624	35.6237	22.316	43.4254	24.0965	16.9648	24.104	23.463
jac10	-2.09906	7.76807e-09	7.10114	9.12704	3.2076	4.54564	4.303	3.53046	1.09709	3.78012	38.8011	36.6387	21.6354	22.3238	21.812	13.577	6.60402	10.9753
macc1	-0.824364	0.0111868	3.83999	4.71034	2.54138	2.48526	1.15242	1.44259	1.17199	1.22013	5.51034	5.64827	4.39439	6.42114	4.70995	2.67973	3.0901	3.73721
egfl6	-1.48371	2.29501e-10	2.80107	3.09552	2.03971	1.84196	1.60679	1.24492	0.781216	0.999477	6.29354	5.91594	5.94909	6.17192	6.26924	4.56785	5.38355	3.85894
si:ch211-226m16.2	-0.878828	0.00040458	4.24139	4.47668	2.65003	3.12799	1.93268	2.87417	1.14654	2.32559	6.4685	5.86425	7.97641	6.06284	7.33621	4.34349	4.70803	3.21324
sox11a	-0.775858	0.000423629	84.4112	67.24	74.3892	41.614	36.5492	53.2584	35.549	44.5347	109.315	115.699	89.4305	130.346	147.403	66.8086	101.095	70.1827
zgc:101783	-0.583103	0.00950435	7.70574	6.26185	6.68868	4.969	5.08982	4.51653	3.37958	3.25173	10.1336	8.37095	9.21015	11.4504	11.7334	5.24475	6.00835	7.74535
kcnj1a.2	-1.76202	0.0240356	1.25285	1.89124	1.4786	0.617492	1.28236	0.696492	0.0389016	0.249229	2.79777	6.45544	3.27056	3.17615	2.60561	8.54708	0.52808	0.441063
esrp1	-1.54217	2.45138e-09	2.35494	2.77301	0.995169	1.56888	1.10778	1.1278	0.832151	0.691825	6.11113	5.23937	5.04121	5.44928	5.05956	2.58209	3.83235	3.29531
lrata	-0.76567	0.0333201	10.1708	6.65034	3.3403	4.39545	4.13349	3.32599	2.34068	2.3718	7.63541	7.85103	12.9282	8.26212	15.3332	6.19448	5.41209	4.89697
aldh3b1	-1.15149	5.43918e-07	5.58696	6.27543	4.09973	3.98627	3.68124	3.76228	2.49807	1.65004	11.9999	9.2443	9.53966	11.3295	11.5837	5.13511	8.69917	10.1312
evpla	-2.16592	2.5676e-10	5.97963	7.85956	2.53445	3.99217	2.85241	2.26546	2.32861	2.10011	24.1856	20.572	16.182	35.7389	16.407	9.67521	13.5378	11.9843
zgc:110333	-1.14196	5.03638e-05	4.67846	5.17448	3.3641	2.7588	1.88125	1.8096	1.12064	1.4625	8.0098	8.30895	7.85484	7.08584	7.59867	5.00404	4.60851	5.56856
foxq1b	-1.42671	3.65744e-05	4.54503	5.37961	2.88829	1.89009	2.06171	3.86023	1.05844	1.29163	12.8393	12.3571	7.03096	7.80785	11.7793	5.88688	4.64199	5.33355
ftr86	-1.48731	9.42222e-06	1.49035	2.14933	0.719433	0.742242	1.03883	0.605267	0.508758	0.529544	5.47407	3.61367	1.83266	3.70797	2.29232	1.20443	2.38542	3.63815
ctsl.1	-0.717149	0.0360872	1.40338	2.26662	2.21094	2.44217	1.68153	4.0089	2.8237	1.03816	2.69035	4.65249	6.28746	2.20379	2.76048	6.05288	2.77213	4.94816
mpx	-0.737	0.00124614	8.99507	7.87136	7.86201	7.25463	10.6852	12.9019	9.28585	13.8768	14.2644	16.5669	13.6138	15.9454	11.5571	30.5774	19.0292	23.1538
elovl7b	-1.54986	6.00052e-05	17.3041	20.6935	24.5737	11.9934	9.45959	4.61901	7.4838	6.56844	62.6553	51.8434	43.499	47.6818	30.5701	18.3359	35.667	46.7767
lsr	-1.40377	7.01435e-09	2.5259	2.54849	1.44562	1.62543	0.974236	1.30532	0.628326	0.818922	4.94215	5.59942	4.23078	4.38323	4.41339	3.4125	3.37604	3.99404
si:ch1073-443f11.2	-1.03187	0.00292673	15.4046	18.0045	13.5718	10.0893	7.01307	12.702	5.02717	4.49527	25.5163	38.8039	26.749	36.2834	31.3794	10.0008	13.9382	12.011
selplg	-1.04349	0.00610766	1.46837	1.75689	1.29971	0.76329	1.34497	2.704	1.94912	0.375559	2.43469	3.07868	2.02305	5.23478	4.12267	2.17948	2.19598	5.52474
foxi1	-0.893754	0.00393059	11.381	6.1955	6.93371	4.84501	5.0591	5.93715	2.5323	2.15211	16.0874	8.85565	8.26055	12.6305	14.2897	10.4664	14.7953	6.6081
cx35.4	-1.29221	1.52354e-06	4.17776	6.33469	4.7138	3.61949	2.93638	2.50915	1.27173	2.42327	12.5348	11.8804	9.32634	10.0449	9.68882	8.78295	4.6152	9.12007
fzd1	-1.3721	4.17067e-09	7.83944	13.7557	9.12928	8.45375	4.98045	4.14775	6.34566	8.07556	23.6011	29.7874	14.6782	29.2808	21.485	21.1699	23.2864	16.4449
spint1b	-1.15838	6.99196e-05	3.95696	4.18902	2.44761	2.32685	1.23564	1.59257	1.14059	0.823367	5.9193	6.46604	6.0638	5.91089	6.44501	4.14282	3.66254	4.7913
igfbp7	-1.03194	8.4438e-05	5.12461	6.81147	4.87699	3.96057	2.5527	1.50525	2.19108	2.95704	9.24115	10.2273	7.69947	9.7445	10.1314	5.8934	6.67965	8.42109
il17c	-1.77834	0.0498972	2.43228	0.273098	0.160589	0.817359	0.0617246	0.163899	0.164778	0.150811	3.4367	7.50499	0.5986	1.19488	0.594288	0.256156	0.51619	0.93412
zgc:66479	-0.603212	0.0227652	4.33792	4.24228	5.37089	4.59712	2.61611	4.4939	1.87009	2.37803	7.03423	6.83645	4.10536	9.23611	7.82756	4.52796	6.82607	3.97164
krt4	-1.26953	0.000351744	1961.75	2064.47	1139.34	1178.44	766.078	659.221	461.104	457.083	4219.93	3417.42	2376.13	3141.29	3053.04	2066.48	2815.36	1895.96
znf296	-1.34702	8.50517e-09	2.59876	2.6135	1.36357	2.01671	0.841388	1.44783	0.897203	0.976194	5.39221	5.24562	4.70828	4.81252	4.89418	3.57303	3.90472	2.94621
hpcal1	-0.746483	0.0118645	1.637	2.29562	1.07744	1.96664	1.2995	1.45987	1.10554	2.23301	3.27635	5.86846	2.17625	2.20128	1.61061	2.33101	3.105	3.36776
s100w	-1.20041	0.000620061	15.1779	13.3435	7.80811	4.96766	5.03133	4.98064	5.8321	4.63682	25.2087	25.4584	18.4045	35.2821	23.1283	5.76947	11.6878	12.2451
cyp17a1	-1.08208	0.000100786	7.16847	6.99464	4.46833	5.23707	3.16706	2.71951	1.94542	2.10775	12.0703	12.0295	9.40844	14.6182	9.79578	6.52804	7.87317	6.46806
hoxa3a	-0.675426	0.0496514	20.2352	10.31	6.76087	6.49449	6.84427	8.60095	5.56931	4.15827	25.1216	9.83178	9.93852	12.2285	22.9557	17.2396	15.9673	7.10836
cxcr4a	-0.880905	0.00138455	2.7419	2.25765	3.79601	3.42072	3.0616	1.5878	1.53247	2.22073	4.54632	6.31246	6.03101	4.42445	5.32959	2.94479	7.06765	5.79166
ndrg1a	-0.999717	0.000422484	2.99739	3.62205	2.76144	2.88795	2.02982	2.0829	1.15304	1.16887	4.92718	7.93758	5.34523	4.13545	5.63706	7.36542	2.6186	3.04353
keap1b	-1.62349	0.00157931	0.748315	3.60632	5.86635	1.95258	1.65885	1.19092	0.951289	2.37178	9.48385	9.72869	9.72051	7.51489	2.60276	3.35711	10.8241	10.7546
txnipb	-0.883026	0.00537631	1.85599	3.26089	5.21142	3.76855	5.12261	4.33062	6.48695	7.43472	5.50596	10.3375	13.375	7.67513	5.57042	10.9171	8.3604	15.7919
zgc:123295	-1.09941	0.0119757	4.81417	5.29935	2.41541	3.79059	2.0373	2.37388	1.00972	0.798115	5.80947	10.6221	7.49098	7.85812	8.48931	5.07763	4.08566	3.15474
stmn1a	-0.717329	0.00335522	172.142	143.245	160.885	154.796	95.1058	107.046	84.9612	70.8951	238.335	213.637	264.016	277.377	375.22	135.264	171.965	133.852
dap1b	-0.94506	5.31613e-14	19.0706	17.624	20.2901	18.8013	16.6983	13.7353	14.5063	14.6442	33.2506	41.6596	40.0258	34.7527	33.0653	31.3323	32.0245	43.4
tmsb1	-1.01684	0.012721	51.671	53.2528	60.0097	37.9665	29.9883	21.7518	14.3003	14.5402	95.1061	124.098	59.9495	116.003	99.6601	57.6373	34.1635	52.3639
gpd1c	-1.20191	1.2274e-06	12.034	14.4925	6.22183	7.35711	6.20325	6.13197	3.85627	4.24943	24.9976	26.7753	15.4212	16.6333	20.8653	16.7479	14.9758	16.0606
anxa1d	-1.02587	0.000182542	3.84535	4.37829	4.45094	2.00842	2.00549	1.99457	1.55433	1.53673	8.52885	6.63964	5.94526	8.43141	6.41655	3.30624	4.56858	5.7111
rgma	-1.22531	1.95405e-07	9.06848	6.40281	4.14315	4.34036	3.84667	5.4273	2.74059	3.72465	18.4753	11.5765	9.36473	16.9467	17.225	7.97327	13.2055	7.31579
hlx1	-0.922169	0.000727812	4.28965	3.13069	2.33657	1.7028	2.04112	2.52022	1.14427	2.34391	8.52341	4.98276	3.0823	5.42929	6.7659	3.88237	5.09239	2.986
cotl1	-0.667871	0.000364976	33.5549	34.7594	33.9223	31.338	26.1375	25.2099	21.7625	21.7608	54.5851	80.4746	43.6819	37.3276	49.4423	52.0561	40.1546	42.6136
hsd17b14	-0.912451	0.000138061	2.73188	4.13909	2.77128	2.46533	2.14888	1.99217	1.9534	1.13153	7.13106	5.15083	5.60771	4.78142	6.7139	3.07511	4.10536	3.98328
bcl6ab	-0.841068	5.47377e-14	4.87662	4.7055	3.51406	4.6099	4.12646	4.5278	5.15778	4.45207	8.16075	8.35347	9.9996	8.2758	7.94791	8.13574	10.4258	10.0594
anxa3a	-1.16311	7.83867e-05	8.577	8.73846	6.20495	4.50285	3.64264	2.75824	3.08392	1.94616	15.4897	15.4106	11.913	16.1442	12.596	6.49525	8.50514	11.2791
fuca1.1	-0.941136	8.19251e-05	29.6302	31.3411	27.2097	24.6018	16.0972	16.5144	9.34186	12.1837	52.9699	59.2649	48.3488	41.7285	46.4253	33.7316	33.0114	38.0138
cldne	-1.39779	5.25858e-08	162.505	163.533	123.711	90.5003	71.2455	56.3211	72.7559	44.1496	360.706	362.666	281.738	338.154	315.144	163.343	221.545	248.342
golph3l	-0.687411	0.0391352	5.05799	5.59586	2.1515	2.94328	1.75869	1.66923	1.0189	2.01135	6.18557	5.48079	6.35567	5.47831	5.86727	2.67613	3.47348	3.65254
nkx3-2	-1.14452	0.0195852	9.9491	25.6	39.5478	18.2571	6.89363	11.9837	5.16344	12.8444	40.2296	41.3693	37.8586	59.6658	48.3637	11.217	36.9126	50.5368
sox9b	-1.13441	1.83576e-08	3.8737	2.54722	2.81334	3.06271	2.07257	2.65198	1.54359	1.88978	9.22713	6.03035	4.53594	8.15131	6.13519	3.84351	5.79844	5.98523
ets2	-1.20008	3.72002e-07	4.66509	4.72828	3.3957	3.08546	2.54028	3.38427	2.6892	1.9797	10.2252	12.3019	6.17706	7.32919	6.32534	6.01024	5.14004	13.5548
pkp3a	-1.39108	4.29747e-06	2.54281	2.63709	1.56549	1.45796	0.928179	1.02551	0.637972	0.677735	6.07328	5.21089	4.6352	4.64303	5.00388	2.6447	2.87587	2.00476
zgc:92360	-1.23353	9.749e-06	5.35992	5.73449	4.01671	3.70264	2.48163	1.98142	1.48068	1.97687	11.357	12.3258	7.89018	9.7654	9.49282	5.87709	7.63508	4.85317
mapk12a	-0.908614	0.00679455	3.48899	3.3582	2.83102	2.67503	1.26446	1.53831	0.658973	0.84313	4.83599	6.20119	4.33413	4.50399	5.30068	3.37985	3.44054	2.29351
tmem238a	-1.06046	0.00276254	24.6829	26.9158	27.2045	16.2182	7.74547	11.8901	6.46159	5.4999	43.2646	54.8902	40.8437	40.4694	43.1462	26.0497	23.8853	19.1699
cx34.4	-2.01563	5.11616e-08	3.64091	2.63229	1.06416	1.87108	1.41299	1.38229	0.992649	0.545104	13.7784	7.71044	6.90302	11.7303	6.8533	4.98944	3.21326	4.97077
mafba	-1.0791	7.32551e-10	10.1565	9.31008	6.25257	5.92483	4.65146	6.91075	4.90783	5.08712	18.0311	17.2445	18.9951	13.4827	14.4712	15.9484	10.9597	14.3022
spink2.1	-0.765086	0.00109126	6.36305	7.09485	4.42872	4.99823	7.253	6.48519	7.50786	4.88235	9.16509	13.3935	19.4816	11.4616	8.65268	9.419	8.76821	12.2272
LOC557301	-1.25614	0.00793693	5.62719	2.56055	2.25852	2.84645	3.05898	2.30506	0.220707	0.605997	6.66669	6.15608	4.23796	4.20857	9.21087	4.06003	3.80268	12.8246
grnaas	-0.841182	0.014482	6.44281	3.73004	3.39973	3.0142	1.77041	4.47715	2.13806	1.54486	5.82696	6.59529	5.83988	6.34664	10.3201	7.63873	2.7026	6.69819
dlx4a	-0.976857	0.00150028	9.46199	9.60879	12.7483	8.18806	2.80386	4.54082	3.37191	4.5919	20.018	14.516	13.4269	19.7046	20.9128	8.2117	14.4427	10.3775
he1.1	-1.21594	1.27619e-05	1177.73	1998.54	806.91	1229.87	1150.62	1146.09	666.347	606.415	2326.56	3559.33	2729.22	5464.17	3618.34	1892.95	1450.34	1591.35
alyref	-1.21036	0.0237868	3.47303	3.07964	10.4871	2.85401	2.54306	1.82183	2.73746	2.7514	7.86786	14.3395	10.7143	17.2652	3.30293	2.40888	10.2905	12.0574
tmem30b	-1.17599	1.97048e-05	11.3572	13.0102	6.84576	6.94178	4.14714	5.81563	3.50539	3.57987	22.0665	22.3159	18.7959	18.5382	21.4079	10.8005	11.2073	11.918
gcnt4a	-0.667042	0.000310942	11.2023	12.0982	8.96834	10.6316	9.97039	6.25659	6.3484	6.98299	13.2154	20.1317	19.2538	12.4668	15.9642	15.3768	14.7482	15.7382
rhbdl2	-1.03276	2.04659e-05	3.95114	3.80962	2.17249	2.35616	1.84174	1.91679	1.33333	1.35378	5.91083	5.99481	6.06539	5.03009	7.47077	3.48154	4.65543	3.51356
pou3f3b	-1.44556	3.99271e-05	7.74923	2.33438	4.00039	3.20386	1.69589	2.43169	0.664002	1.8784	9.55089	6.90529	6.45331	12.467	12.4715	5.55213	11.6926	6.21663
kera	-1.47309	1.76431e-08	8.18864	6.99632	5.67113	9.65335	4.13136	5.21398	2.32442	2.2741	18.3772	19.2888	22.8114	17.626	19.2112	12.7176	14.1279	11.102
pfn1	-0.863228	0.00119486	325.978	392.942	336.582	313.74	208.92	190.679	129.43	131.819	584.33	811.491	471.935	613.817	550.428	391.881	322.681	337.922
ccl34a.4	-1.37513	7.02548e-08	13.2314	7.87911	9.5237	5.63337	6.23284	8.8005	7.39511	6.28481	22.4137	25.9234	27.9612	22.3438	12.5191	26.0715	11.8589	36.807
tmem45b	-1.17189	9.02586e-06	2.63777	3.9454	3.05085	2.84918	1.76433	1.56162	1.20622	1.37559	7.54589	5.08351	7.13426	6.63852	7.87204	2.82758	4.21849	4.92951
metrnla	-0.585812	0.00283857	6.49217	7.5608	7.74941	5.09466	4.8402	4.9622	3.58711	3.82536	12.418	9.34916	6.73214	9.72293	10.6689	7.70587	9.32768	7.80177
zgc:172075	-1.05588	0.0330787	3.87554	5.09402	3.44733	1.85318	1.33991	0.672049	0.874376	0.545631	6.60286	11.4505	3.54767	5.37979	4.09548	2.78031	2.6146	3.90536
aqp3a	-1.00229	0.00718346	37.2279	40.0638	32.3669	28.4678	15.0744	17.474	9.96525	8.99847	67.4759	70.5703	74.5584	43.4361	61.043	36.137	32.3317	32.837
nr2f5	-1.22363	8.97606e-09	2.67725	2.53853	1.59502	1.83395	1.25416	1.10076	0.932094	1.58349	5.71258	4.01297	4.00246	4.89113	5.47056	3.7719	4.41079	2.50946
itgb1b.1	-1.5632	5.77885e-08	5.47989	6.09977	1.96097	2.96267	2.56648	2.31806	1.34354	1.52687	10.8807	13.7543	9.16008	13.6468	9.68462	8.25541	7.57986	5.21601
osr1	-0.622313	0.0432649	7.74877	5.14035	5.853	2.95385	4.37261	4.42552	1.97933	3.17409	12.0573	8.02773	4.2493	9.02343	11.4706	5.0231	6.46551	4.5874
cldnh	-1.3069	0.00178064	67.3949	52.3213	26.8098	40.0511	27.7283	22.3494	9.71219	11.4835	81.969	152.955	97.3185	108.2	80.8211	67.8191	47.8573	55.0083
zgc:100864	-1.13281	9.30095e-05	3.1753	3.82008	3.507	2.20345	1.72374	1.70267	1.34368	0.932163	6.30121	7.10101	5.55948	8.68073	5.91774	2.56095	4.17402	4.69267
mafa	-0.90244	0.000141439	5.03205	3.74398	1.94839	5.71478	1.65009	2.39299	2.77857	2.88418	7.60337	6.58006	8.08916	7.60804	5.90096	6.63717	5.55515	5.47463
cnmd	-1.37495	0.00271088	1.2979	1.69208	2.35656	1.1781	0.64008	0.609297	0.408378	0.580314	5.99383	2.84198	1.17121	5.27322	2.69654	3.08234	1.88528	2.70092
icn	-0.86941	0.00339249	1048	921.793	736.142	740.143	565.386	431.109	457.983	403.331	1722.88	1925.01	1218.62	2298.08	1449.44	560.744	594.037	1004.67
pcdh10b	-0.93043	7.15398e-06	3.26696	2.73783	1.33859	1.45008	1.39751	2.16004	1.52199	2.02152	6.26394	3.67312	2.92345	4.78054	4.3273	3.6428	4.74847	2.91988
si:ch211-243g18.2	-2.06205	4.22867e-14	1.60373	1.57788	0.972256	1.54233	1.52894	1.30962	0.531724	0.514461	3.18676	6.39016	5.70289	8.69619	5.34872	6.78069	5.30908	2.42581
adma	-1.89866	2.71469e-09	8.11962	5.63452	6.83931	4.40931	7.53583	12.6575	1.68425	5.69493	32.7723	44.4672	13.7423	14.4498	19.4284	36.1222	19.9321	32.7547
emx2	-1.70982	0.0078417	4.9313	2.07971	3.99637	2.46753	0.671499	0.378898	0.201669	0.84084	6.68789	5.60132	3.76774	7.9679	10.5984	6.03788	11.7226	3.40859
sp3a	-0.993137	0.000139548	2.64225	5.23822	4.68087	2.6289	1.71126	1.50321	1.89772	4.35794	7.47428	6.85134	6.39617	6.73881	5.54656	6.32933	7.84003	7.54371
oclna	-1.33421	2.58278e-08	8.10187	7.42358	5.35087	4.79553	3.44334	3.89036	2.75088	1.95821	16.1652	13.4856	15.1456	14.241	15.369	8.7669	10.2725	11.4339
soul2	-1.10254	0.000130223	20.4079	15.2901	14.1813	13.7286	6.59748	7.38277	6.54176	6.33267	31.8477	42.611	28.9006	30.6111	27.6986	13.6245	20.0989	17.9878
glod5	-0.753382	0.0312493	5.78738	5.17607	6.57049	4.94255	1.70839	2.02163	2.08205	1.95093	7.52261	8.8038	5.83991	9.34626	9.55239	3.78894	4.0635	7.84527
zgc:174935	-1.05505	0.00257558	14.3501	14.7841	10.905	7.80155	6.56565	5.40919	3.48202	2.47072	25.6614	19.3664	23.5526	25.5123	21.2462	7.3795	12.7055	16.1538
zgc:175088	-0.7193	0.00929943	44.1875	47.2053	47.4066	37.3057	23.5872	29.2424	14.4078	19.0625	68.2404	94.9097	57.0654	63.3367	70.6074	43.8536	40.6071	38.3966
krt17	-1.4593	5.55731e-07	21.8063	23.6495	16.1971	17.637	14.2245	8.06507	7.10109	5.53121	70.9553	45.8761	37.2704	61.2452	41.6726	22.7305	36.7597	32.2617
selenop	-1.19043	4.84582e-14	33.6343	28.9266	22.9187	25.282	26.332	36.5044	24.5739	23.0789	57.034	68.6637	86.3815	51.7634	48.7688	91.2798	73.3892	76.5588
zgc:100868	-1.43861	0.000847892	12.8344	13.889	5.59134	7.11995	5.2319	2.32252	4.31184	3.1007	25.8952	41.3268	13.9614	22.3566	15.7282	11.8323	14.6966	15.125
znf750	-1.47295	3.43276e-05	4.18006	6.47689	3.11864	4.04552	3.43694	1.40836	1.13274	1.14039	13.4825	8.51861	14.5493	10.7542	10.3884	3.918	5.38182	9.97997
sult6b1	-0.615433	0.00125065	10.1059	10.3556	12.3351	9.95632	8.78634	6.33589	5.076	6.70291	16.2786	17.0726	14.2474	16.7602	17.1191	10.8908	13.2424	13.2672
cbx7a	-2.13984	3.17798e-08	2.95121	1.59469	2.12761	1.86499	1.98991	4.18608	2.55908	4.35131	8.86216	17.6425	8.1321	8.68402	6.42382	8.5535	12.006	34.5723
tnn	-1.15939	0.0254043	5.77494	7.25276	2.64582	4.94777	2.04861	2.55309	0.720626	1.06931	5.05183	10.4241	7.674	8.7246	9.26011	8.26879	12.7401	2.87851
si:ch211-105c13.3	-0.81286	0.0166343	2.65697	4.36703	3.38991	2.48182	1.66453	2.60761	1.26796	0.92525	4.0584	7.00154	6.28388	5.00683	6.72122	3.53676	1.6759	3.39974
dnase1l4.1	-1.05054	3.38665e-06	12.5347	11.7592	12.53	10.3225	6.21789	8.18095	5.31117	5.94256	25.4878	24.3538	19.9005	30.4402	24.2432	13.6165	12.3756	17.2875
anxa1a	-1.11876	4.57176e-05	69.342	71.247	59.3798	40.139	31.2771	32.9475	24.1055	26.1323	140.62	181.913	83.6439	121.924	101.842	84.2287	66.2047	68.6013
mfap4	-0.764444	0.00199696	13.7897	11.5598	11.9636	15.9841	16.2511	26.8485	10.0438	10.2138	25.8838	24.9708	38.586	18.62	21.8492	39.8651	18.0623	29.8527
pdlim1	-0.711059	1.19222e-05	11.5242	11.6147	10.0907	8.29856	7.97976	6.85032	7.77004	8.77017	17.5131	24.2177	14.2773	15.3066	14.9119	15.5418	13.4806	16.6761
rap2b	-0.729699	0.00234981	11.8922	10.4338	7.22814	12.4642	7.04425	8.66708	7.49773	9.79252	20.4033	11.1899	9.63302	26.2975	19.0437	13.5247	10.4108	27.915
barx1	-1.0219	0.00084492	39.8759	40.4647	38.8982	22.1102	10.8575	22.9472	12.769	25.7392	78.847	61.0976	26.8318	99.0942	69.6639	40.6743	66.4221	38.7098
cfp	-0.793527	0.00189091	2.79326	3.93491	1.00894	2.07875	1.68771	2.24894	1.83862	2.14515	3.61553	5.49156	4.67635	6.01458	3.81484	3.51915	4.39331	2.12061
foxf2a	-0.985509	0.0276459	21.3817	18.3147	10.3771	8.01613	6.50615	6.30947	2.94511	6.46222	40.2439	18.1837	12.2273	26.3455	32.1767	11.8567	19.6348	14.5552
styk1b	-1.00303	0.000933357	5.66948	4.8599	5.02223	2.47873	2.63231	2.29104	1.40543	1.54832	7.75859	10.6043	7.67187	7.82174	8.16639	3.93131	5.16365	6.27055
zgc:101772	-1.4296	2.03805e-06	6.86877	7.01189	1.98524	7.09898	2.36742	3.79255	2.58546	2.60532	9.22206	22.7566	13.1466	13.8034	14.3167	9.10754	8.45381	9.22837
stx11b.1	-0.940515	0.00398645	3.54797	6.30863	3.29871	2.64563	1.71615	1.32627	2.15393	1.50198	6.07342	7.53246	8.37476	7.27237	6.16536	3.27754	4.78394	4.32861
cox4i2	-0.673435	0.0117754	3.52334	2.86695	2.57393	2.48223	1.5968	1.98175	0.864912	1.83764	3.74333	5.73667	4.4886	5.06061	3.21488	2.9292	2.56431	3.26876
lima1a	-0.985741	0.00013197	1.89378	1.27034	2.10823	1.57306	1.10016	1.44168	0.730154	1.07471	2.51392	4.23631	2.31879	2.28147	2.44246	2.79389	2.11092	5.76864
cxcl12a	-0.83343	0.000185025	6.41639	6.01135	8.06931	6.17167	3.55814	5.84033	2.40812	4.4148	12.0592	10.0979	8.1387	14.7875	13.4566	7.23292	10.0273	9.22743
foxl2b	-1.25667	2.79571e-05	6.20926	4.55082	5.87236	4.31307	3.08568	3.41395	2.13563	2.65268	15.5239	8.50974	5.06661	12.4137	11.0034	7.43038	18.0794	7.20643
s100t	-2.30946	0.000986714	1.17233	0.723964	0.0638568	0.130006	0.343619	0.586555	0.52418	0.77959	1.50794	1.20297	0.408047	1.58377	0.877733	0.74696	11.6997	5.01449
itln2	-0.755672	0.0143707	1.72043	2.04315	2.55906	4.54955	3.62964	5.62823	4.80781	4.8403	6.38351	6.29378	11.5158	5.0259	4.23015	7.07155	5.79274	9.60922
txn	-0.873444	0.0110804	2.95947	2.71756	2.88762	2.2688	1.58402	2.97574	0.661627	1.09261	3.75497	8.73463	3.98598	4.30328	4.86137	3.33156	1.90743	3.47894
cyp26c1	-1.41117	6.51536e-08	1.91788	0.911056	1.41432	1.50515	0.938967	1.36965	1.27806	0.958417	2.22972	3.95929	2.67019	4.67261	3.94244	2.18335	7.54243	2.88252
si:dkey-239j18.2	-0.861058	0.0309495	2.75765	3.16551	0.812896	3.88559	1.65733	2.45287	1.23302	1.72594	3.36452	4.12293	6.13544	9.19435	6.05388	2.31142	1.47687	2.74114
lect2l	-0.5911	0.0208722	8.71927	4.35188	3.51325	6.35788	7.15191	7.23769	5.87463	4.82678	7.92184	12.2564	9.76979	9.89683	6.05354	11.969	6.76174	14.8224
il4r.1	-1.18579	6.21042e-07	3.16381	3.88285	2.31231	2.22058	3.23645	4.96483	3.08889	2.909	6.06889	11.6014	4.20505	11.3136	5.90463	8.88457	6.21719	10.405
cldn1	-0.909985	0.00661024	18.8223	21.1728	21.8615	11.3357	7.49335	6.89	4.92009	6.3398	31.9628	40.3884	19.8221	26.0454	25.9834	25.73	18.8605	16.4537
marveld2b	-1.10622	1.26517e-07	2.64945	3.55278	1.91046	2.77023	1.22561	2.77746	2.01671	2.14263	6.96799	6.21415	6.3528	7.29495	6.48142	3.12777	4.359	4.50376
gsnb	-1.22772	7.21336e-06	31.2572	42.1866	19.6624	24.4462	13.308	15.1173	10.1961	9.55371	70.8605	69.5836	55.9473	50.6616	57.5036	40.1648	43.8401	37.1837
LOC100002392	-1.22182	0.0125673	1.42025	0.751772	0.957806	1.35	0.96284	1.95509	0.907189	3.39036	2.66414	4.2173	4.39414	2.23341	5.0636	2.19376	0.631532	8.9285
si:dkeyp-98a7.1	-1.64269	7.08903e-09	4.46448	4.28171	2.4318	3.09431	1.78441	2.08706	1.02078	1.40137	10.3866	10.118	10.7715	12.9257	10.0706	5.59316	4.42154	6.32254
mvp	-1.56771	2.15337e-16	11.3719	13.0692	5.35846	6.0677	6.64174	6.89915	4.49207	5.89141	27.1985	30.1874	18.8636	23.35	21.9524	22.4233	22.6716	27.5014
shhb	-1.55928	0.000546202	4.62025	5.04888	4.49476	0.990993	2.3088	0.845601	1.12643	2.45094	13.0842	10.5656	7.16938	11.9984	9.65822	3.71145	5.83679	10.1609
hoxb2a	-0.771725	0.000298459	8.88573	4.15257	6.95174	5.21227	5.5451	6.14137	3.64323	4.17679	13.5422	7.96162	6.64735	12.8334	13.6731	9.20087	11.7333	9.16718
zgc:174154	-1.51067	0.000413743	5.48887	12.0651	4.61034	7.93944	8.24732	5.2714	3.98366	4.15056	11.4345	24.9404	11.7398	49.0241	35.0023	8.85608	12.3308	11.7453
cebpb	-1.79129	1.93512e-05	17.8732	19.9797	22.3752	21.2987	17.86	20.3439	26.9546	12.3969	68.2878	162.695	48.9247	43.7992	37.6156	41.1304	34.0868	175.073
si:ch211-229n2.7	-1.15022	0.000420667	2.31617	3.29641	0.83551	1.76905	1.13041	1.34731	1.68031	0.533551	4.71056	5.33941	4.82283	5.06543	3.51598	1.68812	3.18694	3.15901
cldnb	-1.25815	5.85004e-06	210.466	207.109	171.495	158.941	96.4179	79.7234	72.3182	51.8501	434.033	471.435	348.459	407.189	358.15	196.763	238.53	318.061
atp1a1a.2	-1.45284	0.0325509	36.0046	34.7977	15.3465	23.951	16.965	11.5216	1.19544	2.10019	48.146	82.9594	61.5829	44.0555	47.773	87.6214	28.5673	17.4096
mdkb	-0.707961	0.0266641	7.12074	3.54414	8.23204	3.0172	2.80362	4.69123	2.16218	3.58812	11.1927	8.75813	5.32688	10.4845	11.8012	5.33733	3.77123	7.58785
sox9a	-1.0352	0.00241475	5.42879	4.98978	6.65683	2.38011	2.24145	3.00396	1.97575	2.99658	12.89	8.82935	2.51943	14.5241	8.75448	6.5816	7.89875	5.97358
zgc:158846	-1.45604	0.00808121	2.32123	4.04113	0.242114	1.61568	0.754816	0.480478	1.28355	0.707376	5.7273	6.56871	4.62702	2.38712	2.41773	5.53548	3.55972	3.10355
foxa2	-1.37434	0.00516033	15.8207	10.5143	4.76016	2.33926	4.60562	1.96843	2.61059	2.62052	24.3168	20.7238	10.3577	13.9773	21.8678	8.85843	16.1362	11.4177
dcn	-0.630163	3.06522e-05	6.29025	6.73432	7.07152	5.80225	5.16638	6.12429	3.91893	4.80544	11.5619	10.7921	11.2926	11.4017	10.0622	7.09212	9.17352	7.57162
tktb	-0.870531	9.3757e-31	20.6833	19.7943	14.2461	18.7312	18.7567	18.1687	16.7333	17.4193	39.2671	34.8676	32.4242	37.3679	37.1842	33.3517	38.8811	39.2914
cyp3c1	-0.679252	4.13156e-06	16.3545	16.0099	11.8686	12.9766	10.8133	13.7114	10.4868	10.1526	19.9599	26.3459	29.2595	23.0918	18.7364	25.2787	18.7364	18.8841
setdb2	-0.774905	0.00100149	2.25304	3.62842	3.39293	2.52301	1.64633	1.47355	1.85182	3.88686	4.45714	5.52698	4.76672	4.57559	4.27442	4.42689	5.02762	6.20543
si:dkey-269i1.4	-1.46582	0.000443264	32.424	49.6158	20.2015	29.3599	45.3275	21.8018	29.5945	16.229	57.3873	96.7213	70.7642	233.508	157.808	48.4096	50.962	44.599
cldnf	-1.24785	8.08486e-07	46.9811	43.5193	31.681	29.4057	23.1943	18.7046	16.569	11.8063	78.5484	101.818	68.6114	93.0948	71.1892	48.7518	55.8559	62.5651
aldob	-1.17496	6.42964e-06	15.2291	16.1853	9.36082	7.52276	6.65863	10.9102	4.1265	5.91793	34.8773	30.3758	23.099	26.5792	23.6595	19.3481	16.7693	13.3404
zfp36l1a	-0.620577	0.000128847	96.7405	98.0125	115.755	73.0985	82.5453	89.681	61.3281	63.6432	170.013	180.464	154.55	143.552	149.832	112.7	124.87	127.906
b3gnt7	-0.854111	0.00405374	2.31854	1.6227	0.778793	2.99968	1.45624	1.67561	2.33253	1.75924	2.57843	4.5295	3.13834	3.13225	2.00297	6.36795	4.19474	3.42818
hsd17b12a	-0.7058	0.000226412	6.99772	7.58999	5.33952	5.70121	4.6757	3.13349	4.46938	3.96245	10.0242	10.9546	10.9529	11.8675	8.24755	6.01132	8.61573	9.06732
cyp2v1	-0.797267	8.16991e-08	3.84648	3.83988	3.82803	4.58629	3.11225	3.93908	2.61859	3.34344	7.70744	7.63605	9.27782	7.13696	7.51204	6.06422	5.2493	5.43693
sox2	-1.48325	0.00860467	7.93854	5.39263	8.35998	2.10305	2.36378	0.980719	0.640888	2.12065	20.316	15.735	7.9312	11.7309	15.0369	6.23322	7.7218	8.47738
dlx3b	-0.882411	0.00139109	28.0174	25.5147	23.8508	20.1984	9.50852	14.1729	11.5754	14.1973	51.2174	56.7606	31.4999	45.8591	43.8065	18.3143	29.7885	22.2899
txndc11	-0.598164	0.000223007	3.03263	4.06259	2.41309	2.06633	2.46803	2.27255	1.95532	2.83998	5.09	4.39732	3.70602	5.0973	5.16857	3.52973	4.40534	4.05632
neurod1	-1.55166	0.0115576	5.07233	0.608577	0.820976	1.73571	1.16512	0.837895	0.194398	0.593065	2.93599	4.30119	8.77706	2.7149	6.47695	4.91917	1.8946	2.44896
pleca	-0.934784	1.00611e-06	4.14497	5.01324	3.51964	3.62181	2.63803	3.36631	2.43238	2.39273	8.68391	8.25392	6.6795	10.5547	7.18637	5.74393	6.13472	4.20575
sft2d2a	-0.899282	0.00425234	6.91871	7.18331	4.94631	4.60352	2.5349	2.90875	2.46516	2.2562	11.8195	12.1852	7.70109	12.3327	10.136	4.04512	4.97165	6.53075
irf1b	-1.29294	0.00378045	0.614837	0.333385	0.980201	0.831495	0.665596	0.7503	0.636986	0.690385	0.687173	1.72818	1.20051	1.18853	0.656386	1.84148	1.3478	6.39852
s100v2	-0.687196	0.00184525	38.8057	29.1541	34.1278	23.1512	25.9085	19.4198	16.5287	17.1214	62.2369	51.9932	45.673	42.4313	62.5725	34.048	28.1781	38.8231
prrg2	-0.981501	0.000659616	3.26131	3.68452	4.35157	2.43913	2.17012	1.77088	1.39887	1.62947	8.33298	6.32589	5.83706	8.31085	5.431	2.44553	3.67393	5.50036
odc1	-0.779477	0.000373391	19.4586	13.5951	10.9408	14.5553	13.4262	15.6282	13.1638	16.3054	25.3436	28.7116	15.2595	28.1375	20.5179	22.6242	24.6731	56.6453
homer2	-0.790071	0.00135952	8.19934	9.25887	4.50872	5.7154	3.96733	3.00987	4.42264	5.43252	15.8409	12.04	9.3016	12.8469	10.284	6.46815	6.83612	11.6287
cpa5	-0.826381	0.00451921	2.10013	2.06664	1.59966	2.38575	3.88928	3.53103	3.02511	3.30146	4.12478	6.16586	3.45681	4.59794	2.46822	8.91089	4.66355	8.50247
arpc1b	-0.766389	2.59808e-07	9.9389	9.24627	10.4946	8.01665	7.85868	9.84359	6.73243	7.58496	18.8699	19.7143	14.8526	14.7644	17.0241	20.154	10.9253	15.0319
nudt9	-0.607486	0.00176516	6.32687	5.24169	4.8045	4.06658	4.50408	3.45746	3.56346	2.77119	9.39435	8.33621	6.92075	8.87173	7.27639	4.19718	6.82566	6.98157
efhd2	-0.637978	0.00347959	3.77112	2.33501	3.47622	2.98767	1.92392	3.12523	2.18412	1.45659	6.09287	6.00335	3.30373	5.38342	4.35148	4.5889	3.46773	3.38418
dbnla	-1.03538	0.000177325	3.17022	3.50334	2.65664	1.50161	1.30058	1.64824	0.99712	0.991384	5.45321	4.24996	5.29384	5.67191	5.20396	2.56487	3.32586	4.07342
col5a3b	-1.03616	0.000242127	2.89069	2.68418	1.95818	2.29057	1.10037	1.39956	0.863626	0.787732	5.83719	4.35185	4.52766	4.75566	4.24078	2.67749	3.08885	2.08157
notch2	-0.675395	0.00102176	2.03793	1.89177	2.10275	1.58198	1.32076	1.39272	1.38278	1.62944	4.04889	2.53381	2.06324	5.26004	2.89464	2.37291	2.67117	1.99743
s100a10b	-0.860955	0.00230575	164.32	199.302	203.204	150.499	119.732	95.9664	91.1862	84.0862	325.181	520.074	218.412	355.825	299.109	189.753	148.069	181.276
her4.5	-1.2141	0.00352021	2.72552	1.18442	1.48459	0.671662	1.22578	1.12236	1.07196	0.722914	1.42016	2.58958	6.09015	1.48495	5.81373	1.8126	2.94568	4.15789
sele	-1.28196	5.37258e-06	1.36616	2.305	1.68762	2.13724	2.58441	3.47191	2.68608	3.68135	4.59907	7.97212	5.95804	4.07941	3.9762	6.20343	7.09041	13.7458
arl11	-0.671232	0.0427512	4.53459	5.84149	6.37417	3.83907	4.73665	4.98757	0.92656	1.99534	10.466	8.19775	7.18451	7.40687	5.95333	7.00424	5.9759	6.48854
degs2	-1.00251	2.28508e-05	6.88725	5.85251	5.16217	4.40269	3.37245	3.43326	2.09964	2.34385	9.32337	10.7379	9.26195	12.5169	10.9163	5.65431	7.67365	8.16061
mab21l1	-0.850584	0.000672833	15.6167	9.84489	16.2596	11.0945	9.05937	8.90779	4.31868	7.90522	24.4226	26.2265	16.8448	26.1277	26.5139	14.77	16.3296	14.9042
ponzr5	-1.20052	0.0157858	4.21263	5.41752	3.97419	1.3164	3.90369	1.40032	1.06801	0.918238	8.82154	9.51845	5.74415	10.3435	5.16918	2.47364	4.79886	10.1826
pax9	-1.14388	2.17403e-05	6.948	5.84959	4.97626	2.73274	2.51669	2.09835	2.29772	2.41041	12.6209	8.78625	6.15048	13.2731	10.0108	7.14387	7.16988	7.97284
icn2	-1.24521	0.00192482	227.812	215.002	210.127	154.159	79.0817	86.2828	56.485	61.0141	440.98	535.247	306.813	537.142	438.75	197.139	158.099	250.916
slc35c1	-0.632793	0.00139244	5.78026	7.42241	4.27297	6.02849	3.68813	4.38653	3.10243	3.40265	9.45973	9.63205	8.11681	9.87473	7.55635	5.48721	7.2824	7.67941
igfbp1a	-2.62647	2.26251e-49	9.42551	13.8278	13.3434	13.5298	14.745	10.4266	13.3438	12.1393	76.9662	83.4248	97.6157	46.1508	74.5651	105.894	91.7841	115.995
cyt1	-1.17315	4.58518e-05	2318.98	2791.57	1822.5	1937.67	1075.43	1105.34	675.288	606.71	5067.01	5015.57	3732.64	4640.53	3988.76	2973.43	2881.03	2341.64
elovl7a	-1.16376	8.16422e-05	4.70558	4.4578	4.44644	3.13284	2.47882	1.84711	1.282	1.15608	9.6607	8.76649	8.11097	8.70392	7.95541	4.25942	5.81736	5.13898
tbx3a	-0.822057	0.000722626	8.90203	6.35986	5.17308	5.30633	2.53246	4.10492	3.25811	4.19956	9.22638	13.7178	10.4128	8.20346	12.8138	9.6163	6.42158	6.57997
si:ch211-214p16.2	-0.667335	0.00275262	17.012	27.7801	20.3987	33.0464	29.354	26.5316	29.9922	37.9626	36.8987	52.5411	58.4181	47.2334	29.0644	49.4021	48.3767	69.6979
acer1	-1.31306	7.30351e-06	4.59861	3.1432	5.31447	2.61792	3.73111	1.72961	1.70838	1.64733	10.6465	6.76959	10.742	11.192	8.97494	2.94822	7.26307	9.92973
klf17	-1.24853	3.4383e-06	17.6899	11.8742	7.68063	11.8936	4.75922	5.65352	4.63306	11.2784	22.4999	27.5218	36.1403	31.9671	26.3809	18.9092	16.4089	16.2461
si:dkey-72l14.3	-0.913635	0.0488472	4.63026	4.86095	2.65485	4.66181	1.449	3.23792	0.749126	1.28399	5.75989	9.71413	8.52468	5.66268	6.58255	5.79455	3.27121	2.70248
b3gnt7l	-1.38442	7.9369e-06	11.9909	11.3809	12.162	6.94346	6.87591	5.25403	2.44303	4.71361	36.7071	30.5392	13.8435	26.1741	23.2012	12.8989	17.7194	17.9668
ephx1	-0.68926	0.00806663	1.88387	1.86827	1.29406	1.67748	1.36004	1.55804	0.902495	1.06335	2.20832	2.42462	5.49116	2.37369	2.57615	1.90826	1.8523	1.80341
insm1a	-1.38422	0.00395583	3.44192	0.887586	0.8653	1.63583	1.10863	0.588754	0.211398	1.08348	1.48995	6.98612	3.99337	2.33914	6.3608	1.73078	2.11914	2.63649
zbtb7b	-1.54515	0.010712	0.78208	2.53558	1.5265	0.704674	0.395701	0.634051	0.0364259	0.933471	4.03437	3.98687	2.41968	5.62519	1.87676	1.44396	2.47236	2.66725
tgfbi	-1.16224	3.72151e-05	15.901	13.5074	11.5523	8.56046	4.95277	6.08585	3.1319	6.27215	28.167	19.9354	15.7089	30.8663	26.3714	17.7013	20.7475	13.2587
cd9b	-1.15583	9.72746e-05	11.0909	12.5633	11.2647	7.80246	5.34668	4.16802	3.41403	2.94369	21.7894	24.067	15.7507	23.3009	18.6832	10.9219	14.4966	15.8322
MGC174155	-1.8357	0.00271861	2.13746	2.52615	0.441621	2.28861	2.56157	1.4546	3.11019	1.84743	3.95517	7.70861	5.25913	27.5707	14.4115	2.12396	2.86056	2.27692
cfl1l	-1.13323	0.000138551	273.714	258.946	244.308	188.479	118.949	123.325	71.1503	70.9015	473.653	583.36	366.123	560.562	480.475	291.542	262.431	254.153
fosl1a	-1.43743	0.0323771	1.03422	0.647931	0.522518	1.04717	0.627614	0.849924	0.938258	1.54877	1.80746	5.15835	1.13036	1.72792	0.517946	0.70324	0.822282	9.67224
lcp1	-1.08773	8.10909e-08	2.15807	2.1154	1.41807	2.35996	2.44197	2.8184	2.65643	2.1509	4.97758	5.3131	4.44628	3.53506	3.62511	8.43274	4.97299	7.11806
trim71	-0.910024	3.29767e-12	2.6254	2.97219	2.23329	2.47603	1.84104	2.20488	1.88097	2.16579	5.38346	4.71734	3.83745	6.9866	4.3767	3.93543	4.37811	4.76209
dlx6a	-1.07245	0.000510502	12.9197	14.2557	21.8366	10.9036	5.56893	7.28803	5.09714	7.1434	29.0974	30.7064	18.1309	39.9275	27.9032	15.0497	21.789	17.6082
nfkbiaa	-0.829572	0.0104592	5.48624	3.46771	3.55087	2.97042	2.13507	2.65524	3.71564	3.89593	7.44599	12.3801	5.24195	5.81309	3.75445	4.5798	3.1642	12.202
tgm2b	-0.71764	0.000906877	6.22378	6.38044	4.88427	5.78624	7.3224	9.82598	5.77824	5.52342	12.311	18.4173	9.41272	8.11867	8.38733	16.4756	10.1191	9.98619
scarb2a	-0.625116	1.1134e-07	7.26164	8.02226	4.00591	6.80549	6.2831	6.84388	5.76837	7.49867	10.2795	11.0637	11.2	11.7295	11.6176	11.5769	11.3759	10.3976
rarga	-0.719466	1.54001e-07	4.39587	3.9577	3.56174	3.24913	2.82314	3.70974	2.32506	2.90595	8.55044	5.96062	5.10016	6.83044	6.41007	5.31271	5.76706	5.16018
hnrnpr	-0.743703	0.0460497	2.8346	4.72353	5.04865	2.14552	1.78037	1.06306	0.754418	3.19918	6.49277	4.81228	4.24144	7.90198	3.04479	3.92231	5.14678	4.85888
gstp1	-0.911042	0.000934272	65.6875	68.2284	106.293	55.2269	51.3327	42.8474	32.3308	24.6237	99.1693	133.245	131.397	185.985	124.921	85.2043	104.576	76.4035
mmp2	-0.665839	8.21978e-05	9.58471	9.69375	8.37438	6.57709	6.09949	8.38087	4.72515	5.92312	16.4689	13.8563	11.9916	14.4552	16.4115	11.0615	10.5609	9.50026
socs3b	-0.981242	0.000163655	12.4288	12.0159	17.7697	13.8572	16.7246	13.819	14.816	18.0802	20.7908	43.1696	26.8726	20.4852	20.4591	31.8341	29.7701	69.0264
fthl28	-1.63175	0.00175089	6.19278	9.46611	6.81321	8.22741	2.92683	6.68093	4.04377	0.815475	25.6813	48.0589	13.4451	22.8989	8.05134	12.1818	11.2363	11.462
msx1a	-1.01226	0.00249722	4.08925	2.70566	4.82606	2.42935	1.50843	2.59807	1.14276	2.54002	6.69229	8.26158	3.04998	8.1843	6.67283	2.59422	6.36416	7.04379
f11r.1	-1.07833	9.44252e-05	8.30834	7.98852	5.82232	4.46143	3.12721	4.15188	1.94355	2.30424	13.4747	12.9768	12.054	12.852	13.6248	7.20787	8.23033	8.15891
fthl29	-1.47139	0.0344593	3.62697	9.16285	3.77162	3.83932	1.38064	3.75769	2.58	0.758991	9.94024	20.6258	1.05202	27.2216	11.204	10.8386	3.84867	3.65647
st14a	-1.38447	7.01435e-09	3.39126	3.3529	1.64748	2.1499	1.24979	1.54868	1.17569	0.968427	6.40328	7.29678	4.99327	6.1854	5.99198	3.85128	4.96044	4.54836
pon1	-0.769446	0.00829603	2.8624	2.68966	2.65211	2.56262	1.56091	1.77631	0.924812	1.05073	5.09158	6.08009	3.21067	4.45367	3.77905	2.63297	2.7417	2.20957
ceacam1	-1.04094	0.0217926	9.31031	8.17227	4.21596	5.77924	2.47415	5.58718	2.08858	1.67737	11.255	21.9292	6.59606	13.9067	10.0374	7.02705	10.4448	6.19552
oclnb	-1.52085	7.23281e-10	8.96218	10.6049	8.21267	5.53129	4.76834	5.15323	3.69153	2.80775	23.702	23.7483	24.3106	25.3603	18.9017	12.8956	13.465	15.8277
ildr1a	-1.94042	0.000195375	6.8307	15.7588	8.66488	3.43016	1.66523	1.49438	1.76995	5.1988	35.05	33.4257	24.4588	27.1064	20.6562	10.8353	15.7742	23.9954
hic2	-0.990639	8.62741e-07	5.82735	7.78413	2.33423	3.8177	3.97166	4.30613	3.80812	3.87972	10.6452	10.0203	8.49803	13.032	10.5538	9.03569	10.0668	6.28706
matn4	-0.771882	0.00222442	2.05804	2.55198	2.42233	1.80438	1.47239	1.14047	1.29862	1.73839	5.71702	3.38865	1.86307	5.64823	2.53478	2.89101	3.06207	2.59584
hoxa2b	-1.06571	0.000463578	13.8979	11.3802	18.6537	8.04669	8.03786	9.0068	6.56604	6.63791	35.1853	17.8795	7.61688	34.2086	33.83	20.2366	27.1565	17.0705
kcnj1a.5	-1.93703	3.28897e-06	2.03558	2.4048	3.90483	1.61941	1.40822	1.77124	0.989304	0.588539	12.6647	15.0545	11.9112	7.41299	5.14814	3.92171	4.44209	2.19659
col1a1b	-0.785441	0.00108929	31.9783	33.251	22.9348	22.7957	19.8486	22.1001	13.8292	12.2186	62.2818	58.1385	47.2527	42.6955	40.8302	33.9634	32.9957	21.6021
mpzl3	-0.833947	0.00581517	7.49993	8.10518	5.30547	5.85976	3.08943	3.05936	1.72842	2.05524	12.2056	11.2152	8.12238	8.575	9.80286	6.79842	6.29563	8.91111
foxa3	-1.27696	3.94151e-05	7.30257	7.49956	3.55517	6.31838	2.21772	3.77714	1.40534	3.17449	14.451	17.8415	10.0864	10.8894	15.683	8.14992	9.24195	6.5825
il13ra1	-1.20455	4.06494e-10	1.21872	1.30717	1.16695	1.4013	1.26234	1.34077	1.25475	0.964651	2.35657	3.08339	2.86517	2.45714	2.43078	3.55935	2.80015	5.76503
amer2	-0.922487	0.00391833	4.45856	1.02836	0.965578	2.97851	1.86691	1.34383	1.11086	1.45635	3.36841	2.26846	3.24084	4.90252	5.32125	4.34055	4.16962	3.88623
zgc:101744	-0.838657	0.00283606	3.63974	3.80843	2.06229	2.20752	2.36166	2.12649	1.33073	1.19797	4.40087	6.48536	5.58145	5.86482	5.83348	3.6287	2.11852	2.96808
zgc:193726	-1.31667	0.0373053	1.7649	0.335355	0.591595	2.40886	0.795855	2.2642	2.42811	0.138893	1.85541	6.75116	3.6228	7.01028	1.4074	3.22415	4.12012	1.00368
he1.2	-1.6091	6.87819e-05	384.378	533.194	186.91	285.211	281.87	252.686	185.2	163.612	549.621	922.044	636.4	2461.81	1534.59	591.549	482.728	542.337
rab11al	-1.00243	0.00165654	3.08592	4.06319	1.75294	2.29772	0.590697	1.56236	0.88701	1.38686	4.92624	5.22831	4.5841	5.83321	4.56377	2.52799	2.8816	3.77132
elovl6l	-1.25445	0.000315165	3.56543	8.28793	1.1909	3.20788	2.01405	1.49593	3.13951	1.68618	9.30205	9.83682	9.4636	11.9459	8.71741	5.42607	5.55548	4.51161
svopl	-1.07753	0.000131693	5.85564	7.72062	4.49853	5.40574	3.70014	3.12001	1.99766	2.32625	10.9739	14.1423	13.8876	12.0499	10.9144	5.54139	6.4266	6.64218
gpa33a	-1.12555	7.85432e-05	37.2889	38.7369	20.3801	27.9999	13.9598	19.1312	8.79562	11.1214	65.1627	71.6752	65.6646	54.7587	60.2049	33.3778	34.9675	37.5967
pcdh18a	-1.17971	7.13836e-07	8.12659	8.31672	7.07445	4.6441	2.8582	4.32804	3.2686	5.66221	18.6577	12.8874	8.20855	19.6173	17.7651	10.1678	12.3927	11.749
pttg1ipa	-0.863058	0.0487428	4.34067	4.29205	3.04539	2.73743	1.53565	1.79645	0.666533	1.20695	5.88124	6.55894	6.94047	5.15091	5.95254	2.25059	3.02349	3.44674
ctss2.1	-1.08449	9.50365e-06	2.68882	2.18759	3.69637	4.18869	3.00233	5.78932	2.9579	2.20503	6.99948	10.5277	7.47716	7.62373	3.93288	9.20878	6.77515	9.84905
b3gnt3.3	-0.799783	0.0388142	9.54667	11.1183	6.56116	6.6434	3.2194	3.41942	1.61145	2.1959	14.4482	12.3653	13.8267	12.022	12.3986	8.10908	5.53422	6.09018
anxa5b	-0.823323	0.000156323	4.56537	2.76926	3.02139	2.97576	2.20196	2.65314	1.79167	2.70843	6.89159	9.08363	4.97295	6.42309	4.10735	4.15701	4.02556	4.40322
oaz2a	-0.788885	0.000410333	3.10324	4.21943	2.14209	3.94689	1.86286	2.69309	1.77433	1.90488	4.36252	6.82388	7.02242	5.22373	4.58041	4.85484	4.75055	3.28325
sall4	-0.691516	0.0010329	5.02045	2.92714	2.87214	1.75732	3.30008	3.46146	3.8876	3.51502	4.17134	4.77087	4.40928	6.273	7.13972	6.70144	6.6785	7.70167
b4galt4	-0.838011	0.000217294	3.26485	3.63644	1.9835	2.41601	1.58992	1.93094	1.51686	1.47107	5.41952	5.80759	5.04817	5.23806	4.55651	3.0521	3.10608	2.81374
tfap2a	-0.67508	0.0171502	11.4115	11.2355	10.566	8.71545	3.80557	5.95744	3.59175	3.76434	13.8495	15.6058	15.1579	13.2301	15.0975	9.71845	12.3204	8.83763
LOC107988037	-1.66942	5.65571e-08	5.09441	6.68365	2.90158	3.58659	1.92958	1.99775	1.34686	1.34082	13.68	13.0647	10.3988	15.3575	11.7361	8.55871	8.19169	5.84924
zgc:101810	-1.27201	0.00170423	2.71539	3.43864	2.78162	2.36325	1.21307	1.85623	0.450081	0.92433	7.51208	8.19743	4.81965	5.0887	5.44668	4.03593	3.82289	2.86265
kcnj1a.3	-2.15219	1.35545e-06	2.06132	5.46622	1.84932	2.95824	1.42162	1.55039	0.542159	0.248102	14.7193	15.1222	16.2487	8.91851	6.35488	5.09201	5.37823	6.46711
cebpa	-0.658905	6.25095e-05	27.1997	19.1627	12.6942	17.666	21.8426	22.575	19.0205	23.3198	41.5771	36.7403	29.4463	29.385	30.4477	36.8171	29.1773	51.1821
LOC565422	-1.0628	4.34839e-05	7.24696	6.80379	3.87459	4.18137	2.9561	2.58674	2.75007	1.80565	8.06181	9.2453	10.3937	12.3955	10.9349	6.30428	8.61499	8.07745
zgc:174938	-1.16122	0.0025638	23.0752	35.0163	33.1	24.155	12.9287	18.2378	10.0054	7.54008	52.2357	83.0002	45.3984	70.1622	60.5366	24.3655	36.9507	34.9298
scamp2l	-0.78588	0.00690099	3.56759	4.0747	2.3173	2.49058	1.21064	1.57287	1.33892	1.23599	4.81056	5.0126	4.89393	6.18133	4.73379	2.74234	2.47081	3.0263
si:ch211-157c3.4	-1.6932	3.11377e-06	19.2602	25.18	18.5082	11.8452	10.4947	5.91002	10.5672	6.84922	67.6686	67.5559	56.5578	72.5977	48.6327	20.9775	23.8556	34.7671
cap1	-0.810632	1.00187e-06	12.4246	12.4951	8.721	9.5887	7.83297	7.59108	6.22736	7.93555	23.0632	22.4415	14.5165	19.7346	17.6028	16.0007	12.8119	14.8822
zgc:174855	-1.61566	0.00186043	37.4166	83.6445	20.0415	46.4107	96.6736	34.1044	49.5672	33.4431	92.6855	167.833	82.4433	482.016	319.208	79.0926	92.9945	77.254
gpr160	-1.14693	0.0206682	1.80217	1.3779	1.77631	2.18886	0.646812	3.14874	0.0959283	0.438985	2.75963	3.04824	5.77489	5.04966	2.66894	1.83922	3.00509	3.62542
naga	-0.67786	0.000407421	12.6845	14.2356	10.5014	12.6171	9.76437	10.6518	6.1431	6.09344	18.7111	23.3191	19.8004	15.5533	21.6424	16.5443	13.6789	16.4869
si:ch73-160h15.3	-1.34763	1.08039e-06	2.23375	4.30654	2.4928	2.11462	4.24319	2.7259	1.82702	1.11477	7.84004	6.53665	8.09095	11.1549	8.72298	6.3431	4.00637	7.36517
scin	-1.21748	0.0056426	2.80253	3.7461	1.38919	1.77764	0.805453	1.42583	0.519434	0.722319	3.11021	6.23548	5.78841	5.20818	4.87952	3.31759	2.52699	2.27506
dlx5a	-1.09287	0.000273276	36.545	43.6129	58.275	44.1741	14.1164	23.3129	12.6637	24.3956	98.3475	89.0266	52.8941	100.36	99.7118	50.142	69.3704	51.6713
wnt9b	-1.08443	1.89469e-05	12.5686	15.3548	4.32622	11.7134	6.92564	8.58798	6.58995	9.15872	28.1294	32.3155	26.2989	23.8769	22.4783	15.8409	14.2564	11.415
zgc:92313	-0.936426	0.000108357	6.6397	6.24157	5.97416	4.71785	2.63605	3.60915	2.52896	2.9184	10.5273	13.6847	9.97174	10.1955	9.47502	6.83011	6.27185	7.45399
pou3f3a	-1.42496	0.00184736	1.83525	0.987109	0.773933	1.73978	1.01636	0.822793	0.39706	0.878224	3.59332	0.397204	3.22828	4.31887	2.72768	1.08019	7.04845	2.56354
dab2	-1.5066	5.4079e-14	1.53418	1.8798	1.73766	2.42372	2.19231	2.02392	2.15727	2.16126	3.66583	4.98808	6.93627	4.65332	5.09109	8.01548	8.88269	8.42303
kcnj1a.4	-2.13215	0.000413719	2.69153	4.86328	0.760187	1.16075	1.71138	1.71796	0.167146	0.356949	12.1412	14.4388	11.9706	6.82338	5.45416	5.5432	2.96712	4.42187
mmp9	-2.26587	2.13835e-08	2.18592	0.732016	0.326307	1.01062	0.576399	1.12664	0.562779	0.651993	3.65296	7.77697	2.19602	3.17598	2.76012	5.66266	3.19866	8.46053
wdfy2	-0.868855	6.41311e-06	2.0141	2.68059	1.79694	1.57888	1.42498	2.01737	2.42607	1.19903	4.369	3.43999	5.38872	3.38818	4.30992	3.79157	2.72587	3.32829
tpp1	-0.744762	1.44711e-05	7.46206	8.92308	3.89648	5.6776	4.58576	5.70122	4.1308	3.86161	11.1327	11.7301	11.2007	9.57373	10.5185	9.46043	8.74694	9.00923
zgc:194839	-1.86879	2.90303e-06	9.27539	14.6474	1.77794	11.1909	7.58544	5.89737	2.40201	3.14455	32.429	30.9817	31.1483	37.8411	27.9788	20.041	21.5579	21.1723
si:ch211-153b23.4	-0.945502	0.0460386	13.0362	9.84864	14.0227	8.80974	7.41569	2.44063	9.83158	3.36096	30.2279	37.3644	12.9246	18.6672	14.7235	8.74467	10.7717	14.604
cdca7a	-0.632567	0.00314466	10.2238	10.714	9.5306	7.16581	6.52953	5.84768	3.98259	5.34298	16.634	11.5635	11.237	14.629	17.2652	9.16067	11.0553	10.7977
padi2	-0.796164	0.0386568	13.7973	15.4799	10.3932	10.6693	5.35153	6.65601	2.94223	3.1303	17.7838	17.4423	18.9569	16.7882	19.3129	16.2149	13.8587	9.95043
aplnrb	-1.0751	7.30052e-09	9.44258	7.46611	7.40261	8.9545	8.68367	11.0874	8.28622	11.1952	19.6163	16.6133	14.5902	16.1874	18.6019	25.6605	31.6746	25.5375
dsg2.1	-1.92109	7.91541e-12	2.85799	3.33759	0.878388	2.16899	1.34714	1.26041	0.883452	1.03317	10.6729	9.67582	7.32181	9.38294	6.24836	4.34901	4.33301	5.07991
paics	-0.584267	0.000576255	6.38494	6.00017	6.64073	7.00364	6.32542	7.12481	4.25386	4.02345	8.64799	9.76926	7.26028	12.5428	12.9371	9.74844	10.477	8.01389
vamp8	-0.842068	0.00138212	7.48097	9.75374	5.84466	3.91081	3.68924	6.35077	2.89515	3.06377	11.0336	11.5088	14.7834	9.24041	15.0232	8.13068	7.47691	7.70557
alox12	-1.45012	1.17173e-11	4.66795	6.51949	3.95826	3.36895	3.25835	3.41141	2.09845	2.52978	14.0857	15.6066	11.2064	13.0078	12.0557	7.53567	8.2112	8.35171
zgc:65811	-1.16247	0.00653507	3.06256	4.32888	2.8915	3.69812	1.33936	0.718855	0.45645	0.696264	7.2494	7.44015	5.52724	3.30991	5.33064	5.06558	4.36911	3.84545
col2a1b	-1.00091	0.000130777	11.2638	13.1396	15.6127	8.11405	6.49285	6.80611	4.48495	6.1396	27.9611	24.143	15.7667	27.8197	17.8096	15.5599	19.4948	12.2517
dlx4b	-0.997371	0.000226412	5.8396	4.98267	6.53746	4.08236	1.84973	3.11742	2.05185	3.25026	11.6676	9.34616	7.43049	11.3968	11.5824	5.01825	8.01698	5.97571
wu:fc46h12	-0.677641	0.0283153	30.2519	14.3749	23.2292	20.0007	12.1278	25.7329	8.39194	21.4966	21.9989	45.1629	20.9252	64.5476	31.7758	18.2177	39.6667	31.1058
zgc:173594	-1.37339	0.0319175	3.62884	4.33498	1.62019	5.07974	1.44476	2.51343	0.664979	1.0955	6.07373	16.0592	3.03689	17.0022	1.43898	2.65328	4.79122	6.15723
myh9a	-1.48518	3.67254e-08	11.6554	13.5657	6.33521	8.46116	4.86543	5.78	3.39797	3.41135	27.3067	28.1369	20.2027	29.4411	21.4496	21.4148	16.4811	11.7747
cyp1a	-1.97926	1.46612e-13	3.08929	1.93905	1.10344	3.45396	3.3152	3.39729	3.59479	5.68207	7.37602	13.7048	15.9333	9.26432	10.6753	18.5005	16.2858	18.89
six2a	-0.904946	0.00303718	9.29362	8.07447	9.49606	5.01094	1.93232	6.37802	3.61808	4.32776	16.6689	13.1032	7.65937	15.0279	14.2856	7.16521	15.7107	10.0523
arl4ca	-1.22406	0.0174465	4.26969	4.34827	0.244811	3.23966	3.38746	0.999422	1.67464	1.76259	10.8395	6.50391	7.12647	7.37607	12.1658	1.82232	3.67223	2.05692
slc39a3	-0.761833	0.00118524	4.72673	8.02139	3.12202	3.85906	3.83372	2.6484	2.91223	6.32074	6.98648	10.3556	7.384	8.88288	8.46688	8.07353	6.14713	10.0235
dlx2a	-1.21918	4.67898e-05	23.0745	16.6415	21.2191	10.4318	6.34857	11.9971	5.90704	8.74636	44.2401	29.919	23.0157	50.3847	47.4526	18.3015	35.2976	21.2141
trim35-28	-0.814136	4.37719e-06	10.7236	9.00627	4.18437	8.25949	6.09037	7.60904	6.51655	7.02137	18.1196	18.3294	13.7763	15.8041	15.4737	11.6775	11.5383	10.0077
cyp2aa6	-0.815469	0.00081938	3.07515	2.94095	3.19054	2.35819	1.75418	1.71309	1.15293	1.13337	4.23803	4.93002	4.43948	4.73642	5.36087	4.1599	2.80912	3.09313
nhlh2	-1.92482	0.00852164	2.09138	0.203924	0.329761	0.732393	0.483947	0.70371	0.153801	0.422293	1.79192	6.14705	2.42645	1.18963	6.11753	1.16358	0.160601	1.77285
ifi45	-1.03775	0.00418272	2.37421	2.22148	3.25268	1.95472	1.23514	2.11981	1.76929	0.956866	3.93304	9.08627	5.42572	4.6006	4.185	2.41706	1.38563	5.09098
angptl4	-0.66739	0.00076655	17.9163	18.4631	26.192	12.5968	14.8971	12.0976	14.463	19.6516	25.9208	38.2449	34.8174	26.927	24.4961	31.355	24.879	34.5754
ak4	-0.825638	1.16448e-05	2.57209	2.74191	1.87513	1.51835	1.74449	2.5227	1.50862	2.47133	4.15125	4.33838	5.84355	4.00474	4.88899	3.87473	2.35156	3.75971
mir203a	-1.37684	0.042473	12.5773	1.19492	20.0255	4.29157	8.10217	5.37847	1.08147	10.8877	34.2223	35.8923	41.532	32.5304	6.68641	4.48319	18.0685	12.2616
clic3	-1.48967	2.10063e-08	9.57364	11.248	9.96193	8.60927	7.04847	4.27438	4.38076	3.95214	26.4651	29.9768	22.6697	36.3272	23.8606	10.2044	16.6858	18.744
cyba	-0.676231	0.000514983	12.2157	10.1708	11.3946	10.4738	6.47141	9.98043	8.81245	7.06726	18.9821	23.4126	16.1652	20.0824	16.7681	13.6768	9.42985	16.9822
twist1a	-0.602064	0.00267176	30.1347	26.8427	29.5458	21.1141	20.189	22.7429	14.9031	18.3577	53.0401	42.4189	22.7258	41.2041	44.6508	30.5728	43.9679	30.862
mapk3	-0.620666	0.00288059	15.7958	21.1019	10.8809	16.9348	11.9917	6.25961	11.463	18.9444	24.5034	24.7467	26.2515	23.2031	23.7778	24.7695	24.2302	21.1632
zgc:111983	-1.57846	0.000561535	46.5096	38.248	16.5286	23.2276	15.2781	12.5813	7.12463	8.17451	90.3378	134.342	74.0827	64.4479	62.3505	33.7351	50.2983	31.926
cst14b.1	-0.826331	0.00347959	23.5244	26.5043	21.8593	17.4979	9.39787	12.9131	8.21018	8.21842	33.9362	40.4452	36.4518	38.5499	40.2036	22.0844	20.0041	19.5356
zgc:64051	-0.583531	0.0177923	1.49371	1.58799	1.73024	2.85163	2.13763	2.59629	2.03957	2.34061	2.54607	3.45503	4.20095	3.04253	2.30858	5.47602	2.26216	4.4831
si:dkey-242g16.2	-1.93985	2.69426e-15	5.73396	7.70224	2.64453	4.59497	4.5215	7.77135	3.04101	3.63961	22.6109	29.2373	23.8912	23.3709	22.8513	19.1763	8.20733	17.3719
phgdh	-1.02617	5.77541e-09	4.11764	3.66069	2.8182	2.54082	2.50663	2.81123	1.88542	2.28418	7.31811	7.14169	4.50209	7.1848	8.17941	5.08452	7.13921	4.26986
cdh1	-1.06477	1.63652e-08	9.29094	6.21636	8.57541	5.59609	5.20547	5.4646	4.06902	3.95715	16.34	16.2889	14.21	17.422	15.0916	9.48447	11.126	12.4311
shox	-1.10191	0.00610766	3.3171	1.23083	2.21782	0.520991	0.596117	0.918072	0.38193	1.36909	5.44784	2.07891	1.76736	4.02608	3.77163	2.25948	2.72524	2.99211
ptger2a	-0.919499	0.000297163	3.0908	4.06855	3.27851	1.21768	1.73695	2.57738	1.59109	2.12193	4.77337	4.87935	6.32268	4.786	4.68443	6.52517	3.75011	5.326
arfgap3	-0.793827	0.0154279	4.77135	7.83788	3.85652	3.97825	2.25072	3.06718	1.20434	1.64732	9.93691	8.14917	6.89571	7.3576	7.82794	4.55364	4.68485	5.2643
cebpd	-1.41565	7.07408e-07	38.3277	54.8371	42.9118	34.7604	25.106	21.2652	19.6825	20.7317	113.793	189.248	75.8165	63.2515	63.6433	56.8867	77.427	116.95
foxd1	-1.03997	0.00167563	13.2988	14.0787	18.4593	6.20659	3.48303	6.27989	8.26505	6.51384	35.4998	18.6842	13.404	23.0916	27.3246	16.1795	28.5884	13.5574
dlx1a	-0.989007	0.00277859	15.6619	10.8031	17.0621	10.8679	5.71431	8.14676	2.76428	5.95011	28.2008	17.0255	12.7517	26.4242	31.3859	13.8201	26.1389	13.8811
ugt5a5	-1.09123	8.89115e-05	6.05304	6.42676	3.99122	4.26894	2.33446	4.36865	1.7509	2.49879	10.2019	13.6211	10.2878	10.3772	10.8559	7.48898	6.38359	4.59838
znf185	-1.5168	4.56088e-08	2.35319	3.15327	1.23724	1.53149	1.34295	0.979885	0.746474	0.957408	7.2348	5.55801	4.44318	6.86819	5.21701	2.84451	3.83906	2.84994
zgc:162612	-0.957804	0.0175514	3.83542	2.4116	5.92561	3.17065	1.51839	2.32605	3.11803	3.06776	9.02591	8.14654	2.26541	12.938	9.47833	3.71615	6.91877	2.87235
capn8	-1.2095	0.00191121	3.74732	5.13796	3.01458	3.75925	1.68481	1.64692	0.877303	1.34954	6.72716	10.863	6.02351	8.24332	8.33567	5.07962	5.16538	3.37786
capn2b	-1.1959	6.99546e-07	4.69632	5.48422	2.84662	4.19085	2.54554	2.11078	1.4505	2.07316	8.93998	9.35861	7.56473	9.62273	10.688	5.91005	5.60621	6.39803
igfbp5b	-0.664112	1.64265e-05	3.90801	3.541	4.5316	3.36863	2.44028	3.20192	3.64354	3.02479	6.17372	6.77224	4.97963	7.50563	6.91929	4.53966	6.46887	5.48819
fgl2a	-1.48739	4.76837e-05	0.674574	1.45802	0.765501	1.7455	0.494306	0.718774	1.60235	0.57511	2.64374	4.85873	1.89141	2.02516	1.55403	4.03761	2.69024	5.0168
itm2bb	-0.766726	0.00239785	8.60433	8.20425	8.52898	6.21357	4.65788	5.0609	2.97405	2.73397	9.53774	14.0841	12.9062	10.3537	12.9418	11.3729	7.9318	9.01915
pitx1	-1.01675	0.000362802	7.80728	6.36663	4.55249	3.38547	3.10146	5.70355	1.25872	3.22566	14.4841	10.3302	8.68071	9.8111	10.3476	5.10202	9.63869	10.1484
noxo1a	-1.91057	2.27772e-05	4.07429	3.70617	2.18404	1.54909	1.65726	0.589618	3.05066	0.899813	11.8747	17.5704	5.70247	10.5929	8.86455	3.70103	5.1029	10.4502
epdl1	-0.955503	0.00215541	6.02966	8.17131	6.35292	6.58117	4.27983	2.80144	1.73594	3.41266	6.39523	17.9244	8.80668	14.0533	13.4982	6.59048	8.81374	8.10875
gna15.1	-1.53044	1.38379e-07	2.96217	2.34908	1.022	1.28974	0.92016	0.843018	0.610517	0.703388	4.89702	5.36605	4.15989	5.69063	4.48518	2.84352	2.72254	3.56279
anxa1c	-1.58059	2.01279e-09	55.3111	52.6312	31.8955	24.6442	25.783	19.1081	18.1639	15.0716	130.244	124.841	94.7045	122.057	117.193	50.1425	66.4268	96.2351
ildr1b	-1.1589	7.06651e-05	3.7898	3.47366	1.112	1.999	1.42774	1.61786	0.691887	0.977633	5.09821	4.66283	5.12771	6.22011	4.52791	3.76766	3.77716	3.48647
si:ch211-251f6.6	-1.55585	0.00672735	13.4357	13.2919	6.1897	5.18889	3.02284	6.16862	1.12079	2.73543	28.9645	37.1974	16.5189	18.9437	21.4816	27.6062	4.91545	6.84789
crp4	-0.639308	0.0434483	12.9219	11.9343	12.6569	8.82327	5.95663	6.58677	3.9004	3.82477	19.0194	12.2427	19.3075	18.3722	18.1747	12.1268	7.92192	8.22083
tnfrsf1a	-0.627423	0.000464744	5.98587	4.36564	4.07321	5.66303	5.14674	5.66795	7.17755	7.10521	9.3602	12.8987	10.778	7.93469	7.29384	10.4943	7.48452	10.918
col1a2	-0.713372	0.00103371	100.35	108.873	68.1416	69.0554	55.8051	68.2093	40.7055	42.4057	166.307	149.947	132.344	126.383	129.757	107.969	113.074	72.3891
zgc:136892	-1.18856	3.09933e-05	11.0569	12.2906	9.68652	4.49593	4.59123	3.58565	4.11987	5.32604	22.963	21.7826	20.2582	17.8973	16.663	9.87369	16.9392	12.7481
dlb	-1.38478	1.33629e-06	2.40549	1.31243	1.18306	1.023	0.831216	1.03866	0.417692	0.824305	2.68483	3.70529	2.43864	2.76944	6.21409	2.22529	2.5897	3.23117
fbp1a	-1.07577	7.76862e-05	4.59333	4.76937	4.33166	2.38558	2.18545	2.50944	1.48812	1.86708	9.24234	9.99321	7.18069	8.43267	7.77889	4.19775	4.49708	5.01881
rnf128a	-0.873388	7.83235e-06	4.26865	4.11613	3.29587	3.6748	2.56133	2.75936	1.80717	2.08924	7.7602	8.77235	5.84654	5.83844	6.07668	5.63511	4.4473	5.15733
myca	-0.703242	0.00485919	11.1451	8.40209	4.73043	5.21662	4.54551	5.6728	3.15498	5.2198	14.6324	11.0536	7.13707	10.9068	16.2553	8.27911	8.78526	8.94273
spint1a	-1.28352	9.34888e-06	5.14742	5.61324	3.17714	3.66777	1.96274	2.1481	1.17751	1.25653	9.28214	11.6499	7.75735	8.67259	8.24193	6.64124	5.89014	6.16271
cx28.6	-0.998636	0.00880765	3.89555	1.50354	4.1112	3.10499	2.24285	2.03028	0.544314	2.73996	4.89332	8.64813	6.77952	7.23625	4.48713	4.23082	3.12609	5.14282
wu:fa26c03	-1.13407	0.000357297	15.8252	27.056	19.5945	19.3369	28.4076	14.9885	20.0647	11.5805	34.3972	47.392	33.8737	104.894	86.9224	28.4756	33.2663	20.1956
edn2	-1.31121	2.82808e-08	3.80416	4.63381	7.22393	6.1151	7.10228	6.92655	4.85705	7.92663	11.728	13.3747	17.5331	9.52415	14.3315	23.0964	16.9671	27.6265
col18a1a	-0.581173	4.61384e-06	5.31323	6.26344	4.05757	4.69581	4.75714	4.63121	5.43207	4.62976	7.56561	7.78756	8.74459	9.85858	6.62609	8.71057	9.51705	7.10985
fosl2	-1.41661	1.88928e-08	1.95309	1.69855	1.68075	1.90957	1.33075	1.4327	1.67292	0.957685	4.69646	6.48583	3.03698	6.11323	3.36787	2.58391	2.63719	8.61101
pax1a	-1.13888	0.00327322	2.85339	2.52189	1.34036	0.754783	0.767294	0.873178	0.731552	1.07127	5.45067	1.03316	2.88534	3.81945	4.22146	2.57774	4.61393	1.88004
spon2b	-1.09573	0.0205083	7.03123	4.98695	9.68854	3.43545	2.76925	2.47689	1.57581	2.31471	17.7832	8.14639	3.93752	13.6788	13.8725	10.8774	5.03803	9.19055
cpn1	-0.901919	1.01086e-12	10.6759	11.8955	12.8495	10.3566	11.9658	14.7735	12.0032	11.7936	25.2279	24.5394	29.238	20.3203	20.5047	29.0067	23.6017	27.3705
gas6	-0.65418	0.00195219	4.76793	6.35207	4.38873	6.43529	6.3971	6.11525	5.38611	6.87038	8.94475	9.18667	8.68271	5.51336	7.835	14.8784	12.4398	13.5527
crb3b	-1.0794	0.000217419	4.73191	4.95108	2.88137	4.05591	2.43994	2.18258	2.58696	1.14156	8.07332	9.76987	6.5449	10.3597	9.59192	3.77022	4.10024	6.17603
zgc:163022	-0.98065	0.0335201	3.04835	2.39159	1.66044	2.23239	1.02354	1.10845	0.792939	0.544294	3.53339	6.94989	3.69245	3.60594	4.27867	1.7324	1.89656	1.83754
wwp2	-0.63901	0.000202459	4.39714	3.38651	3.41091	2.54784	2.51812	2.60297	2.50821	2.92526	6.50504	5.25652	3.85833	7.92753	5.58451	4.81808	3.91104	4.22601
tefa	-0.745622	2.43824e-06	16.9902	21.8456	13.8782	14.0381	10.5338	12.5241	20.0262	16.0513	26.9295	26.9066	35.1305	35.4431	31.0623	28.0559	24.903	26.4841
cyp51	-0.846204	1.33629e-06	3.44454	2.38462	2.23851	1.8879	1.38828	2.10805	1.78648	1.77723	5.29889	3.64347	4.60682	5.33439	4.46501	2.60756	3.71355	4.21454
atp1b1b	-1.51149	0.00265107	4.32669	4.32169	2.68891	2.67277	1.84817	1.83493	0.367872	0.777357	7.32627	12.7478	7.22101	8.09578	6.39412	9.92375	3.69449	2.89817
foxd2	-1.09844	0.000264295	16.7037	8.23238	9.2735	10.9094	4.64043	4.82159	3.99467	3.69714	17.2376	17.0832	19.3799	24.5671	28.213	11.7454	16.3102	12.0013
aoc2	-0.842033	0.000553707	9.05935	10.359	5.76927	8.49621	7.78936	6.78483	13.1917	7.81066	11.9511	20.9645	23.392	17.1739	7.77213	15.9449	20.9605	19.0507
osgn1	-0.914714	5.06526e-07	5.10505	7.02472	2.73232	4.71955	3.5806	3.77672	3.4217	3.38421	10.8675	10.7638	9.10784	8.11657	9.80429	6.62899	6.78866	8.03012
rnf183	-1.51086	8.42942e-07	8.32728	10.0474	5.73631	4.65829	3.97611	2.66413	1.88482	1.9823	17.8123	20.1627	14.9984	19.3869	16.7133	9.58693	10.8939	13.8248
slc50a1	-0.769723	5.01379e-05	2.87907	2.7614	1.69215	2.81868	1.43219	1.85786	1.91167	1.7416	4.54712	3.91349	4.30513	5.64762	4.79822	2.48558	3.24152	3.31412
serinc2	-0.785751	1.0048e-06	11.048	13.5626	10.7471	10.5109	8.31138	9.53749	6.16236	6.75126	20.4789	20.5183	20.7938	17.5018	20.5926	16.0179	15.5095	14.7248
cyt1l	-1.25079	9.84046e-06	1950.3	2206.28	1391.82	1540.74	864.415	860.713	527.964	527.769	4241.69	4307.36	2943.88	3865.98	3343.36	2633.67	2593.55	1887.68
cxcl18b	-0.911169	0.0171544	1.61348	0.676124	1.25552	0.862686	1.10992	1.21732	0.740753	1.73912	2.20046	6.14044	1.70484	2.40464	1.42706	1.53539	1.88331	32.9249
si:dkey-87o1.2	-1.12227	0.00018646	17.7698	18.4807	20.7879	13.2989	9.56981	6.66683	7.17117	5.51914	33.8164	36.4395	30.8723	45.4463	33.0431	13.1538	20.8266	28.0067
adam10b	-2.46132	1.34311e-05	0.174039	1.16527	0.928031	0.264106	0.168761	0.38701	0.317412	0.599756	2.90137	3.65127	4.01719	3.40991	0.422038	1.16196	4.10565	5.01122
pycard	-0.744704	0.0229475	20.1653	27.0763	27.2405	17.267	11.3387	13.6447	7.11655	6.67541	39.7063	39.6565	37.4338	30.6241	39.9183	17.5624	17.8046	20.8411
pomca	-1.63115	0.0408993	0.268657	0.66363	0.325195	0.463445	0.17499	0.663793	0	0.732943	0.359967	0.235623	0.277067	0.878237	0.96275	0.345813	6.65501	1.26107
etv2	-0.64	0.00474257	6.77448	8.34457	9.64176	9.79463	10.5688	9.51649	9.11971	10.8432	10.8777	13.5983	17.0086	11.0765	10.5512	22.0567	21.5754	22.0991
pitpnaa	-1.1126	7.62733e-07	12.6922	8.86583	10.9565	8.47353	7.0394	6.18061	5.38048	4.12887	20.6396	24.8405	19.5945	25.6828	18.0691	10.6386	15.1298	18.1965
fgf8a	-0.731372	0.00205265	2.1173	2.87831	2.16726	4.23898	3.29636	3.63388	4.03459	3.73621	4.23823	4.74457	7.0893	3.44696	6.07252	6.47777	8.06105	7.90913
mpzl2b	-0.955423	0.00380224	4.5198	3.16729	2.2786	1.5019	1.60397	1.29198	0.591227	1.04123	5.0767	4.91498	4.45364	3.90711	5.99079	3.36537	2.49753	3.77483
nqo1	-0.92249	0.000901331	4.62229	4.685	3.2765	3.12151	2.216	3.23684	1.2338	1.3018	8.64862	6.79105	7.42075	6.88481	7.22295	3.57357	4.84396	4.08258
fn1b	-0.968625	0.0287653	20.0122	23.1616	11.9134	13.314	11.0079	11.2816	8.15998	5.97947	28.8776	58.7602	22.1989	25.1637	23.9656	38.47	16.206	9.42138
foxf1	-0.985077	0.000450743	13.249	9.69482	10.4947	5.46025	5.01982	5.26294	3.88197	6.10809	24.1899	14.3256	13.3571	18.638	26.4944	10.3472	13.5768	9.29507
irf6	-1.06338	0.000374997	6.09742	5.6266	3.182	3.3594	2.47204	2.17079	1.1172	1.42675	9.65423	8.13362	7.82041	8.00128	8.57618	4.59992	5.10951	6.49702
amotl2b	-0.825109	2.93271e-05	3.27372	3.48311	3.05077	2.36195	3.14621	2.44486	3.47204	2.70359	6.53991	9.50342	5.09099	5.15681	4.3842	5.00336	4.28159	7.1233
foxa1	-1.06451	0.00204951	6.14649	5.34941	4.05922	3.92018	1.78691	1.77046	1.21037	3.32332	12.9293	9.17536	7.0943	7.534	12.3623	3.65249	4.60946	6.35702
zgc:92380	-1.3217	2.51203e-05	3.95125	3.57117	2.59549	2.64518	1.36527	1.41465	0.656421	1.11859	7.33766	9.21531	6.55365	5.9823	6.22621	4.52881	4.04738	3.42884
pros1	-0.583817	0.00218975	3.6095	3.73427	3.85818	3.22105	5.09249	3.93768	3.64552	4.85705	5.032	6.27473	7.98146	4.90051	5.05764	7.9596	8.5056	7.37313
apoeb	-1.21118	0.000109839	249.297	261.238	238.957	203.814	113.148	152.408	85.658	55.0463	569.343	626.164	575.522	395.319	445.01	413.224	181.75	264.655
spint2	-1.10737	0.00017143	14.2722	15.1764	14.6304	9.50351	7.02754	7.28584	2.99698	5.28699	26.6071	34.6661	21.4175	21.832	27.533	16.9749	16.4416	15.6124
capn9	-1.49652	2.91866e-10	4.1829	6.63909	4.63631	3.50223	2.73641	1.9787	1.98116	2.5818	12.8939	11.6178	10.6877	13.4641	13.421	6.03502	9.24555	11.4738
mhc1zba	-0.655914	0.00260225	12.2231	9.46556	8.94322	7.76998	5.76225	9.36076	9.91124	11.2316	16.4036	17.7838	28.2979	15.5178	18.8475	10.7253	11.2473	11.5504
tshz1	-0.610934	1.32157e-05	12.1638	9.66456	7.43061	6.8286	7.79067	9.8378	8.51395	11.8628	14.135	13.6991	15.6734	19.4987	13.2253	15.1011	15.9673	17.7693
znf395a	-0.871227	2.38572e-11	2.53557	2.10042	3.06359	2.55053	2.66392	2.3123	2.39341	2.81415	5.74048	5.21176	5.35469	6.27116	5.78814	3.62277	5.14794	4.6796
mab21l2	-0.697093	1.05099e-07	78.0125	68.5992	73.1064	56.6998	51.3562	57.0171	51.2562	65.126	153.242	100.935	84.8617	112.899	113.23	113.439	114.209	109.713
ptgs2a	-1.51401	3.62498e-09	12.1017	10.9712	8.88875	5.94918	4.40907	4.81339	4.86711	4.42902	27.3511	33.2262	16.2987	26.0459	22.4325	10.5001	19.8049	22.2023
mgst2	-1.06684	0.00107629	11.0956	10.8938	15.0865	8.81561	5.17528	4.37247	3.20275	4.97166	19.6466	15.7646	22.7156	18.0804	33.4559	8.85128	12.197	18.6903
hcls1	-1.19989	5.64879e-05	3.56072	3.22036	2.61858	4.04807	1.79462	2.437	0.765079	1.30876	6.55046	9.95608	6.80657	5.53323	6.44782	6.97095	3.65214	3.52828
foxe3	-1.49394	2.63987e-07	12.0539	10.1318	3.64763	4.70327	4.43971	5.08783	2.68232	2.62623	12.0681	19.6017	24.0854	17.658	17.484	19.4915	14.3954	13.6146
six4a	-0.688438	0.000727994	3.74689	2.8164	2.67903	2.22136	1.83477	2.89332	1.35946	1.94868	6.81523	3.21872	3.25781	4.4941	4.87212	4.23707	3.58023	4.25947
ctslb	-1.28398	0.00540922	27.6468	50.4619	16.9106	25.4909	27.7305	19.6356	23.697	11.1847	53.776	82.4223	59.7618	187.227	81.5301	29.8765	28.0985	30.7532
napepld	-0.81788	0.0012353	4.74935	4.77711	2.3126	3.1122	2.03387	2.48026	1.62887	1.60122	6.33459	6.03503	6.74173	5.81128	6.83822	4.53288	3.88473	3.68599
sqstm1	-0.870936	9.29862e-08	35.4365	32.862	20.0329	24.6291	19.623	25.8073	16.8923	18.3267	54.1917	59.8023	52.2248	47.5291	39.527	44.2977	35.2584	55.8609
zgc:174153	-1.77416	0.000705832	11.657	27.5949	5.25059	11.5183	20.2126	10.9668	7.47574	11.0849	32.5893	50.8722	28.9999	151.715	78.6695	17.5295	16.6156	30.0682
acy3.2	-1.30237	5.80243e-05	4.32448	5.73675	3.4897	3.27908	1.70243	2.19176	1.06044	1.0966	8.26053	9.90001	9.80596	8.15947	10.1469	4.38891	4.25675	7.26078
mid1ip1a	-1.0279	0.0239471	17.1066	25.9469	29.8339	13.3958	10.8073	11.095	6.87724	4.91261	47.651	50.1619	39.0855	50.3653	28.1739	15.2108	22.77	20.6027
s100u	-0.867111	0.00176852	2.15146	3.22768	2.0572	2.39884	1.90945	1.31306	1.01295	1.38764	4.51673	3.04572	4.94484	7.17507	3.6836	1.69321	3.16638	3.27253
s100v1	-1.27863	2.11002e-05	18.5715	19.6958	17.6802	11.6054	7.65115	6.09489	5.73765	5.69315	39.6087	44.7509	24.6113	40.5539	33.9436	17.608	22.007	26.4387
lxn	-1.25886	1.37538e-11	1.82126	2.00237	2.20199	1.5352	1.6222	1.70308	1.38861	1.84173	5.2388	7.47046	4.65973	3.90638	2.95274	4.73808	3.59428	4.7921
ogna	-0.920599	0.000153804	2.59615	2.00135	4.25186	3.40071	1.80936	3.23524	1.18807	1.67561	6.14926	4.00218	5.76139	7.17674	5.51919	4.4306	4.82004	4.67411
slc10a3	-1.23663	0.000384749	7.00738	18.668	13.4036	5.37635	4.8789	2.03838	3.68877	7.33571	25.645	21.6744	21.4123	21.4774	17.0816	16.6132	21.8272	18.631
serpinb1	-0.889132	0.00427738	9.92506	11.5361	6.47066	6.68918	5.06436	4.73914	1.78886	3.18	17.3435	16.968	10.3369	14.487	14.1973	8.86852	8.06453	10.3197
tmem176l.4	-1.15001	8.42197e-05	20.3192	21.9824	14.9071	12.6763	11.0469	7.74003	6.63983	4.76526	35.8148	51.5065	26.2725	34.6954	29.4959	23.3	19.8363	23.495
aep1	-1.12892	0.000128488	449.384	716.37	398.898	466.1	276.134	309.758	162.141	147.323	947.124	1313.93	899.733	904.613	990.486	881.508	677.741	410.016
gbgt1l3	-0.850076	0.0467176	2.8524	2.97494	3.52173	2.77657	1.30054	0.828099	1.47023	0.405304	6.2551	3.35223	3.27263	6.75547	3.30382	1.30341	3.79185	4.63596
igf2a	-0.84661	0.0228787	5.82511	5.03046	3.56642	4.12471	2.03367	2.30699	0.618497	1.87118	6.09153	8.00699	7.43601	7.355	8.26763	6.32088	3.64183	2.71084
rnd3a	-0.590511	0.000117206	9.05702	8.212	7.6375	5.86054	5.33966	6.70677	4.52169	5.47338	14.5051	9.99083	9.09739	12.525	12.6186	9.84296	9.59553	10.0228
cyp2y3	-1.54266	8.2715e-09	9.01056	5.25785	3.37582	5.30476	4.32093	5.28516	1.51334	2.44695	18.5025	13.6666	18.7966	16.8718	18.8518	11.423	8.97232	9.24634
sox3	-1.12511	0.000202593	18.3509	11.6544	9.2574	7.74697	10.2598	5.73846	6.87648	5.65356	24.2246	25.9248	18.6296	20.002	48.8206	12.3809	20.507	11.8379
fgf20b	-1.26294	0.00621588	1.30315	2.84031	3.08984	1.78517	0.641956	0.767071	1.54237	0.784241	6.9637	5.44565	2.49025	4.41853	6.09249	2.70851	5.01065	1.05248
irx7	-1.52293	0.000261444	3.90516	4.82321	6.60933	2.70665	1.86878	0.930418	0.467705	2.1403	14.4639	6.05486	5.82535	13.1893	12.5307	6.46287	9.68627	7.58595
rbp4l	-1.8304	0.00107294	4.84778	7.20437	5.71053	3.84622	2.47547	4.07537	1.23358	1.24998	4.02398	13.6572	36.6276	20.3988	10.1691	10.4558	20.5178	3.62142
six1a	-0.734789	0.000467417	24.3559	18.6994	25.0095	14.9191	13.0926	17.474	9.84162	14.8159	41.9719	27.2786	18.4728	34.6083	34.9734	27.4053	37.3613	33.1969
syncrip	-1.08207	0.000271256	19.5151	26.3563	33.7101	12.3612	13.3007	11.1763	14.3512	14.1105	53.1599	52.8956	39.2116	56.6397	18.4758	20.8157	55.8189	46.7922
actb1	-0.79509	3.67919e-06	1042.59	1230.66	786.708	983.295	873.223	919.232	613.705	707.846	1956.36	2487.38	1412.91	1374.39	1565.87	1986.4	1409.54	1448.95
cav2	-0.650118	0.00340045	10.6807	12.9072	6.67646	6.3838	6.36353	7.267	5.92003	5.47258	17.002	17.9099	15.7005	14.4637	11.7314	10.8753	10.6269	8.21237
actn4	-1.04424	6.7005e-12	4.26242	3.86867	3.39899	2.79444	2.62589	2.6356	2.50826	2.55796	7.55769	9.22716	5.21628	8.82947	6.962	6.00681	6.22574	6.23686
zgc:153665	-0.893173	0.00678634	7.89063	14.2279	10.3033	10.6102	6.93034	3.72937	5.31675	5.28798	22.5668	18.8586	17.7993	26.1153	18.0194	4.53867	11.3604	14.7508
pdgfra	-0.643985	4.18045e-05	2.92209	2.76177	2.29228	1.86528	2.48853	2.96657	2.17143	2.81741	5.05356	4.16004	2.9923	5.67935	4.04204	4.84276	5.06612	3.24985
galnt7	-0.716248	5.48387e-05	6.78099	7.52002	5.01559	4.67055	3.5174	4.62288	4.02857	3.50608	11.2306	10.4378	8.83132	10.2769	9.49871	6.22252	7.40771	8.18942
