# Supplementary material for: Intrinsic myocardial defects underlie an Rbfox-deficient zebrafish model of hypoplastic left heart syndrome
Source: Nat Commun. 2022 Oct 5;13:5877. doi: 10.1038/s41467-022-32982-x (PMC9534849; doi:10.1038/s41467-022-32982-x)
Supplement: Supplementary file 5 — Supplementary Dataset 2 [file 41467_2022_32982_MOESM5_ESM.xlsx]

## Sheet: 8vs8_down_GO
Category	Term	Count	%	PValue	Genes	List Total	Pop Hits	Pop Total	Fold Enrichment	Bonferroni	Benjamini	FDR
GOTERM_CC_DIRECT	GO:0005739~mitochondrion	92	17.5573	2.58476e-53	SI:CH211-235E9.8, SI:CH211-235E9.6, MTCH2, TIGARB, MRPL36, ECSIT, COX6A1, MRPL35, HADHAA, MRPL4, MRPL41, TMEM223, SAMM50L, IDH3B, UQCRFS1, CHCHD3B, MRPL9, COA7, CHCHD1, COA6, OGDHA, IDH3A, ACAD8, SI:CH73-141C7.1, MDH1AA, MRPS24, MRPS25, GLRX5, CMC2, MRPS23, PAM16, CMC1, NDUFC2, COX6B2, MRPS7, COQ10B, SDHB, TUFM, COX6B1, HADHB, GOT2B, MRPL51, NDUFS6, SCO2, GOT2A, CHCHD6B, VDAC3, VDAC2, AURKAIP1, A…	371	514	15208	7.33707	3.36019e-51	3.36019e-51	2.89494e-51
GOTERM_CC_DIRECT	GO:0005743~mitochondrial inner membrane	41	7.82443	1.70294e-30	NDUFB8, UQCRB, TIMM9, TIMM13, NDUFB2, TIMM10, COX6A1, UQCRH, MRPL32, TIMM23A, MPC1, MPC2, COA3A, UQCRFS1, CHCHD3B, PMPCA, TIMM8A, SI:CH73-141C7.1, NDUFA7, NDUFA6, NDUFA5, SDHDB, UQCC2, NDUFA3, NDUFA2, PAM16, NDUFC2, IMMT, TIMM44, COQ7, COQ10B, SDHB, COQ4, TIMM10B, SCO2, NDUFS6, CHCHD6B, NDUFAF5, SLC25A5, COX5AB, COX5AA	371	151	15208	11.1303	2.21383e-28	1.10691e-28	9.53648e-29
GOTERM_MF_DIRECT	GO:0003735~structural constituent of ribosome	39	7.44275	1.12344e-23	MRPS17, MRPS14, MRPS34, MRPL19, MRPS31, MRPL16, MRPL17, MRPL14, MRPL36, SLC25A3B, MRPL15, MRPL34, MRPL12, MRPL35, MRPL57, MRPL32, MRPL41, MRPL4, MRPL20, MRPL2, UCP3, MRPL9, MRPS24, MRPS25, MRPS23, MRPL27, MRPS21, MRPS18A, MRPS2, MRPL28, MRPS7, MRPL24, MRPS6, MRPL43, MRPL30, MRPL51, SLC25A5, SLC25A11, DAP3	355	212	15797	8.18606	6.14524e-21	6.15647e-21	5.90932e-21
GOTERM_CC_DIRECT	GO:0005840~ribosome	32	6.10687	2.38717e-19	MRPS17, MRPS14, MRPS33, MRPS34, MRPL19, MRPL16, MRPL38, MRPL17, MRPL14, MRPL36, MRPL15, MRPL34, MRPL12, MRPL35, MRPL57, MRPL41, MRPL4, MRPL20, MRPL2, MRPL9, MRPS24, MRPS23, MRPL27, MRPS21, MRPS18A, MRPS2, MRPL28, MRPL48, MRPS7, MRPL24, MRPS6, MRPL51	371	162	15208	8.09717	3.10332e-17	1.03444e-17	8.9121e-18
GOTERM_MF_DIRECT	GO:0004129~cytochrome-c oxidase activity	15	2.8626	3.49233e-16	COX8A, COX7B, COX4I1, COX7A2A, COX6B2, COX6C, COX6A1, COX7C, COX7A1, COX6B1, COX5B2, ZGC:86599, COX5AB, COA6, COX5AA	355	29	15797	23.0165	1.82188e-13	9.56898e-14	9.18482e-14
GOTERM_BP_DIRECT	GO:0006099~tricarboxylic acid cycle	14	2.67176	3.07199e-15	FH, MDH1AA, SDHDB, MDH2, MDH1AB, IDH2, DLST, SDHB, CS, IDH3B, SUCLG1, ACO2, OGDHA, IDH3A	381	24	14912	22.8311	2.20091e-12	2.1719e-12	2.08588e-12
GOTERM_CC_DIRECT	GO:0005747~mitochondrial respiratory chain complex I	13	2.48092	8.66544e-15	NDUFB8, NDUFA7, SI:CH211-235E9.6, NDUFB10, NDUFA11, NDUFA3, NDUFA2, NDUFB3, NDUFB2, NDUFS6, NDUFS5, NDUFS1, NDUFV2	371	21	15208	25.3759	1.12577e-12	2.81627e-13	2.42632e-13
GOTERM_BP_DIRECT	GO:0006412~translation	34	6.48855	4.93005e-12	MRPS17, MRPS14, MRPL19, MRPL16, MRPL17, MRPL14, MRPL36, SLC25A3B, MRPL15, MRPL34, MRPL12, MRPL35, MRPL32, MRPL41, MRPL4, MRPL20, MRPL2, UCP3, MRPL9, MRPS24, MRPS23, MRPL27, MRPS21, MRPS18A, MRPS2, EIF3JB, MRPS7, MRPL24, MRPS6, TUFM, MRPL30, MRPL51, SLC25A5, SLC25A11	381	314	14912	4.23799	3.49048e-09	1.74277e-09	1.67375e-09
GOTERM_BP_DIRECT	GO:0055114~oxidation-reduction process	47	8.96947	5.31206e-11	LDHBA, NDUFB8, UQCRB, NDUFA10, CPOX, GMPR, NDUFS8A, HADHAA, UQCRH, CYB561D2, PRDX3, CYP26B1, LDHA, GPX4B, CREG1, IDH3B, UQCRFS1, GLUD1B, DLAT, NDUFV2, NDUFV1, OGDHA, IDH3A, DHRS7CB, YWHAH, ACAD8, HSDL2, NDUFA6, MDH1AA, SDHDB, MDH2, MDH1AB, IDH2, NDUFA2, NDUFC2, DLDH, SOD2, HIBADHB, COQ7, SDHB, NDUFS6, IMPDH2, NDUFS3, NDUFS2, MSRB3, NDUFS1, GAPDH	381	616	14912	2.98626	3.76094e-08	1.25188e-08	1.2023e-08
GOTERM_MF_DIRECT	GO:0003824~catalytic activity	37	7.06107	3.86035e-10	LDHBA, TIGARB, FH, ECHS1, GMPR, PDHB, HADHAA, ACAT1, LDHA, PGAM1A, PMPCA, APOBEC2A, CKMB, PCYT2, FAHD1, MDH1AA, GOT1, MDH2, MDH1AB, UQCRC2A, PGAM2, UQCRC2B, PKMA, ALDOAA, ALDOAB, ETNPPL, ALDOCB, HADHB, GOT2B, SUCLA2, GOT2A, IMPDH2, CKBB, TPI1A, SUCLG1, TPI1B, NDUFA9A	355	490	15797	3.3601	2.11161e-07	7.05157e-08	6.76848e-08
GOTERM_BP_DIRECT	GO:0006123~mitochondrial electron transport, cytochrome c to oxygen	9	1.71756	4.34219e-10	COX8A, CYCSB, COX4I1, ZGC:86599, COX5AB, COX6A1, COX7C, COX5B2, COX5AA	381	14	14912	25.1609	3.07427e-07	7.67482e-08	7.37087e-08
GOTERM_BP_DIRECT	GO:0006096~glycolytic process	12	2.29008	6.14067e-10	GPIA, PGAM2, TPI1A, PGK1, PGAM1A, PKMA, TPI1B, ALDOAA, ENO3, ALDOAB, GAPDH, ALDOCB	381	35	14912	13.4191	4.34759e-07	8.6829e-08	8.33902e-08
GOTERM_CC_DIRECT	GO:0030529~intracellular ribonucleoprotein complex	24	4.58015	6.58492e-10	MRPS24, MRPS14, MRPS33, MRPS23, MRPS34, MRPL19, MRPL16, MRPL38, MRPL17, MRPL28, MRPL14, MRPL36, MRPL48, MRPL15, MRPS7, MRPL12, MRPL24, MRPL35, MRPL57, MRPL4, MRPL41, MRPL20, MRPL51, MRPL9	371	200	15208	4.91903	8.5604e-08	1.71208e-08	1.47502e-08
GOTERM_CC_DIRECT	GO:0005762~mitochondrial large ribosomal subunit	10	1.9084	1.01967e-09	MRPL41, MRPL2, MRPL51, MRPL16, MRPL27, MRPL28, MRPL17, MRPL15, MRPL32, MRPL43	371	22	15208	18.6327	1.32557e-07	2.20929e-08	1.90339e-08
GOTERM_CC_DIRECT	GO:0070469~respiratory chain	10	1.9084	1.63944e-09	NDUFB8, NDUFA6, UQCRB, CYCSB, NDUFS6, NDUFA2, NDUFA10, UQCRFS1, NDUFC2, UQCRH	371	23	15208	17.8226	2.13127e-07	3.04468e-08	2.62311e-08
GOTERM_CC_DIRECT	GO:0005763~mitochondrial small ribosomal subunit	9	1.71756	6.8086e-09	MRPS17, MRPS24, MRPS14, MRPS31, MRPS2, MRPS18A, MRPS7, MRPS6, DAP3	371	19	15208	19.4172	8.85118e-07	1.1064e-07	9.53204e-08
GOTERM_CC_DIRECT	GO:0005761~mitochondrial ribosome	7	1.33588	1.5732e-08	MRPL20, MRPL40, MRPS24, MRPL48, MRPL57, CHCHD1, DAP3	371	9	15208	31.8826	2.04515e-06	2.2724e-07	1.95776e-07
GOTERM_CC_DIRECT	GO:0005751~mitochondrial respiratory chain complex IV	8	1.52672	2.59399e-08	COX8A, COX4I1, ZGC:86599, COX5AB, COX6A1, COX7C, COX5B2, COX5AA	371	15	15208	21.8624	3.37218e-06	3.37219e-07	2.90527e-07
GOTERM_MF_DIRECT	GO:0016491~oxidoreductase activity	36	6.87023	3.23087e-08	LDHBA, HPGD, GMPR, HSD17B10, HSD17B8, HADHAA, PRDX3, CYP26B1, LDHA, GPX4B, CREG1, IDH3B, UQCRFS1, GLUD1B, NDUFV2, IDH3A, DHRS7CB, YWHAH, ACAD8, HSDL2, MDH1AA, MDH2, MDH1AB, IDH2, GLRX2, DLDH, SOD2, HIBADHB, COQ7, SDHB, IMPDH2, NDUFS3, NDUFS2, NDUFS1, ZGC:64106, GAPDH	355	553	15797	2.89683	1.76727e-05	4.42629e-06	4.24859e-06
GOTERM_MF_DIRECT	GO:0016651~oxidoreductase activity, acting on NAD(P)H	7	1.33588	1.00117e-07	NDUFA5, NDUFS3, NDUFS2, NDUFS1, NDUFS8A, ECSIT, NDUFV1	355	12	15797	25.9575	5.47626e-05	1.09728e-05	1.05323e-05
GOTERM_BP_DIRECT	GO:0032543~mitochondrial translation	9	1.71756	1.22265e-07	MRPS17, PTCD3, MRPL2, MRPS24, MRPL16, MRPS18A, MRPS7, MRPL57, CHCHD1	381	25	14912	14.0901	8.65595e-05	1.44068e-05	1.38363e-05
GOTERM_CC_DIRECT	GO:0005759~mitochondrial matrix	12	2.29008	1.24555e-07	CS, HSPA9, GRPEL1, UQCC2, C1QBP, NDUFA10, SUCLG1, TFB2M, DLAT, ALKBH7, HSPE1, HSPD1	371	58	15208	8.48109	1.61921e-05	1.47202e-06	1.2682e-06
GOTERM_MF_DIRECT	GO:0008137~NADH dehydrogenase (ubiquinone) activity	9	1.71756	1.67197e-07	NDUFB8, NDUFA7, NDUFB7, NDUFA2, NDUFS3, NDUFC2, NDUFS1, NDUFV2, NDUFV1	355	29	15797	13.8099	9.14525e-05	1.52706e-05	1.46576e-05
GOTERM_BP_DIRECT	GO:0006122~mitochondrial electron transport, ubiquinol to cytochrome c	7	1.33588	3.8833e-07	UQCRB, CYCSB, UQCRQ, UQCRC2A, UQCRC2B, CYC1, UQCRH	381	13	14912	21.0749	0.0002749	3.56571e-05	3.42449e-05
GOTERM_BP_DIRECT	GO:0060047~heart contraction	12	2.29008	4.03475e-07	CSRP3, MYL7, CMLC1, HAND2, DESMA, DLST, TNNT2A, TPM4A, DLDH, BVES, LIMS2, OGDHA	381	62	14912	7.57531	0.000285619	3.56571e-05	3.42449e-05
GOTERM_BP_DIRECT	GO:0009060~aerobic respiration	7	1.33588	3.76982e-06	UQCRB, UQCRC2A, UQCRC2B, COX6A1, NDUFV1, SDHB, COX20	381	18	14912	15.2208	0.00266548	0.000296141	0.000284412
GOTERM_MF_DIRECT	GO:0009055~electron carrier activity	9	1.71756	1.01387e-05	ACAD8, CYCSB, GLRX5, COX7A2A, NDUFS1, CYC1, GLRX2, COX7A1, SDHB	355	48	15797	8.34349	0.00553057	0.000793719	0.000761854
GOTERM_BP_DIRECT	GO:0007507~heart development	17	3.24427	1.40174e-05	TNNI1B, CX36.7, GATA5, TNNT2A, CRIP2, APLN, BMP4, FOXC1A, CDH5, FABP3, TAL1, HEY2, TBX20, TDGF1, BVES, NKX2.5, COA6	381	179	14912	3.71712	0.00987533	0.000991033	0.000951784
GOTERM_MF_DIRECT	GO:0016616~oxidoreductase activity, acting on the CH-OH group of donors, NAD or NADP as acceptor	8	1.52672	1.54282e-05	LDHBA, LDHA, MDH1AA, MDH2, MDH1AB, IDH2, IDH3B, IDH3A	355	37	15797	9.62132	0.00840379	0.00105683	0.00101441
GOTERM_BP_DIRECT	GO:0030150~protein import into mitochondrial matrix	6	1.14504	1.7334e-05	GRPEL1, TIMM23A, PAM16, TOMM7, TIMM44, TOMM40L	381	14	14912	16.7739	0.0121976	0.0011141	0.00106998
GOTERM_CC_DIRECT	GO:0005750~mitochondrial respiratory chain complex III	5	0.954198	3.94307e-05	UQCRB, UQCRQ, UQCRC2A, UQCRC2B, CYC1	371	9	15208	22.7733	0.00511298	0.000427166	0.00036802
GOTERM_BP_DIRECT	GO:0006120~mitochondrial electron transport, NADH to ubiquinone	5	0.954198	4.72572e-05	NDUFB8, NDUFA7, NDUFS6, NDUFC2, NDUFV2	381	9	14912	21.7439	0.0329053	0.00278424	0.00267397
GOTERM_CC_DIRECT	GO:0042719~mitochondrial intermembrane space protein transporter complex	4	0.763359	5.6114e-05	TIMM10B, TIMM23A, TIMM9, TIMM13	371	4	15208	40.9919	0.00726848	0.00056114	0.000483444
GOTERM_BP_DIRECT	GO:0015671~oxygen transport	6	1.14504	9.06202e-05	HBAE3, HBBE2, HBBE3, MB, HBBE1.1, ZGC:163057	381	19	14912	12.3597	0.0621469	0.00492834	0.00473316
GOTERM_MF_DIRECT	GO:0008121~ubiquinol-cytochrome-c reductase activity	4	0.763359	0.000107916	UQCRB, UQCRQ, UQCRFS1, UQCRH	355	5	15797	35.5989	0.0573248	0.00657091	0.00630712
GOTERM_BP_DIRECT	GO:0045214~sarcomere organization	7	1.33588	0.000112949	CSRP3, MYL7, SLC8A1A, CMLC1, DESMA, TNNT2A, SMYD1B	381	31	14912	8.83786	0.0768579	0.0057039	0.005478
GOTERM_MF_DIRECT	GO:0005344~oxygen transporter activity	6	1.14504	0.000132549	HBAE3, HBBE2, HBBE3, MB, HBBE1.1, ZGC:163057	355	23	15797	11.6083	0.0699426	0.00726367	0.00697206
GOTERM_BP_DIRECT	GO:0045039~protein import into mitochondrial inner membrane	4	0.763359	0.000158042	TIMM23A, TIMM9, TIMM13, TIMM10	381	5	14912	31.3113	0.105869	0.00744907	0.00715405
GOTERM_MF_DIRECT	GO:0019825~oxygen binding	6	1.14504	0.000164374	HBAE3, HBBE2, HBBE3, MB, HBBE1.1, ZGC:163057	355	24	15797	11.1246	0.0859958	0.00818883	0.00786008
GOTERM_MF_DIRECT	GO:0051287~NAD binding	7	1.33588	0.000182799	IDH2, IDH3B, NDUFS2, HIBADHB, GAPDH, NDUFV1, IDH3A	355	38	15797	8.19711	0.0951628	0.00834783	0.0080127
GOTERM_CC_DIRECT	GO:0005741~mitochondrial outer membrane	9	1.71756	0.000212135	SAMM50L, TIGARB, SAMM50, MTX2, VDAC3, VDAC2, VDAC1, MCL1B, TOMM40L	371	67	15208	5.50638	0.0272036	0.00196983	0.00169708
GOTERM_MF_DIRECT	GO:0003954~NADH dehydrogenase activity	4	0.763359	0.000212243	NDUFB8, NDUFB7, NDUFA9A, NDUFV1	355	6	15797	29.6657	0.109622	0.00894687	0.00858769
GOTERM_BP_DIRECT	GO:0060038~cardiac muscle cell proliferation	5	0.954198	0.000339254	NPPB, NDRG4, MYL7, NPPA, NKX2.5	381	14	14912	13.9783	0.213555	0.0149908	0.0143971
GOTERM_CC_DIRECT	GO:0005758~mitochondrial intermembrane space	6	1.14504	0.000358044	CYCSB, UQCC2, COX17, PRELID1A, TRIAP1, COA7	371	26	15208	9.45967	0.045487	0.00310305	0.00267339
GOTERM_MF_DIRECT	GO:0051087~chaperone binding	5	0.954198	0.000364508	BAG2, GRPEL1, TIMM44, HSPE1, AHSA1A	355	16	15797	13.9058	0.180796	0.013344	0.0128083
GOTERM_MF_DIRECT	GO:0048039~ubiquinone binding	4	0.763359	0.000365255	SI:CH73-141C7.1, SDHDB, COQ10B, SDHB	355	7	15797	25.4278	0.181131	0.013344	0.0128083
GOTERM_BP_DIRECT	GO:0001947~heart looping	11	2.09924	0.000537694	ATP2A2A, BMP4, POPDC2, RBM24A, FABP3, NDRG4, ALCAMA, HAND2, TBX20, NKX2.5, APOBEC2A	381	111	14912	3.87865	0.316679	0.0223618	0.0214761
GOTERM_CC_DIRECT	GO:0005742~mitochondrial outer membrane translocase complex	4	0.763359	0.000730396	TOMM7, TOMM40L, TOMM5, TOMM6	371	8	15208	20.496	0.0906145	0.00593447	0.00511277
GOTERM_BP_DIRECT	GO:0019752~carboxylic acid metabolic process	5	0.954198	0.000759194	LDHBA, LDHA, MDH1AA, MDH2, MDH1AB	381	17	14912	11.5115	0.415918	0.0298195	0.0286385
GOTERM_CC_DIRECT	GO:0005833~hemoglobin complex	5	0.954198	0.000804853	HBAE3, HBBE2, HBBE3, HBBE1.1, ZGC:163057	371	18	15208	11.3866	0.099381	0.00615476	0.00530256
GOTERM_BP_DIRECT	GO:0033617~mitochondrial respiratory chain complex IV assembly	4	0.763359	0.000835813	PET100, COA3A, COX17, COX20	381	8	14912	19.5696	0.446782	0.031101	0.0298693
GOTERM_CC_DIRECT	GO:0030018~Z disc	6	1.14504	0.00112356	UNC45B, MYOZ2B, DESMA, NEXN, PARVB, HSP90AA1.1	371	33	15208	7.45308	0.135968	0.00811461	0.00699105
GOTERM_BP_DIRECT	GO:0006094~gluconeogenesis	5	0.954198	0.00118756	GPIA, PGAM2, TPI1A, PGAM1A, TPI1B	381	19	14912	10.2998	0.568846	0.0395306	0.0379651
GOTERM_BP_DIRECT	GO:0060048~cardiac muscle contraction	5	0.954198	0.00118756	TNNI1B, TNNC1B, TNNC1A, TPM4A, NKX2.5	381	19	14912	10.2998	0.568846	0.0395306	0.0379651
GOTERM_BP_DIRECT	GO:0006108~malate metabolic process	4	0.763359	0.00123009	FH, MDH1AA, MDH2, MDH1AB	381	9	14912	17.3952	0.581651	0.0395306	0.0379651
GOTERM_MF_DIRECT	GO:0080130~L-phenylalanine:2-oxoglutarate aminotransferase activity	3	0.572519	0.00148005	GOT2B, GOT1, GOT2A	355	3	15797	44.4986	0.555225	0.0506918	0.0486567
GOTERM_BP_DIRECT	GO:0006810~transport	46	8.77863	0.00155409	HBAE3, HBBE2, NDUFB8, CLIC4, MTCH2, HBBE3, SCN4BA, UQCRB, ZGC:91890, TIMM9, TIMM13, APOA4B.2, SLC25A3B, TIMM10, UQCRH, CYB561D2, ATP2A2A, ATP1B1A, MB, TIMM23A, UCP3, UQCRFS1, SLC4A1A, AP3S1, SLC38A2, FABP11A, TIMM8B, TIMM8A, NDUFA6, SDHDB, NDUFA2, PAM16, NDUFC2, TIMM44, SDHB, TIMM10B, FABP3, JAGN1B, HBBE1.1, NDUFS6, ATP1B2A, ZGC:163057, SLC25A5, SLC25A12, SLC25A11, P2RX3B	381	1120	14912	1.6075	0.667512	0.0466733	0.0448249
GOTERM_BP_DIRECT	GO:0035162~embryonic hemopoiesis	6	1.14504	0.00158438	BMP4, TAL1, TBX20, LMO2, SLC4A1A, ETNPPL	381	34	14912	6.9069	0.674578	0.0466733	0.0448249
GOTERM_BP_DIRECT	GO:0042776~mitochondrial ATP synthesis coupled proton transport	3	0.572519	0.00191029	ZGC:86599, CYC1, COX5B2	381	3	14912	39.1391	0.741737	0.0540229	0.0518834
GOTERM_CC_DIRECT	GO:0015934~large ribosomal subunit	4	0.763359	0.00203809	MRPL30, MRPL2, MRPL15, MRPL32	371	11	15208	14.9062	0.232965	0.0139449	0.012014
GOTERM_MF_DIRECT	GO:0019843~rRNA binding	5	0.954198	0.00216084	PTCD3, MRPL20, MRPL16, MRPS7, MRPS6	355	25	15797	8.89972	0.693721	0.0696554	0.066859
GOTERM_BP_DIRECT	GO:0001666~response to hypoxia	7	1.33588	0.00219935	LDHA, MB, COX4I1, PGK1, NDUFA9A, DAP3, APLN	381	53	14912	5.16932	0.789623	0.0598053	0.0574368
GOTERM_MF_DIRECT	GO:0020037~heme binding	11	2.09924	0.00249404	HBAE3, HBBE2, CYB5A, CYP26B1, HBBE3, SDHDB, MB, CYCSB, HBBE1.1, CYC1, ZGC:163057	355	154	15797	3.17847	0.74486	0.0723689	0.0694636
GOTERM_MF_DIRECT	GO:0051537~2 iron, 2 sulfur cluster binding	5	0.954198	0.00250914	GLRX5, CISD1, UQCRFS1, NDUFV2, SDHB	355	26	15797	8.55742	0.746964	0.0723689	0.0694636
GOTERM_BP_DIRECT	GO:0008152~metabolic process	22	4.19847	0.00255314	ACAD8, PDHX, UGP2A, TIGARB, FAHD1, ECHS1, PGAM2, DLST, PDHB, HADHAA, ACAT1, HADHB, SUCLA2, NDUFAF5, PGP, TPI1A, PGAM1A, SUCLG1, ACO2, DLAT, TPI1B, OGDHA	381	419	14912	2.05504	0.836336	0.0668546	0.0642069
GOTERM_MF_DIRECT	GO:0016615~malate dehydrogenase activity	3	0.572519	0.0029162	MDH1AA, MDH2, MDH1AB	355	4	15797	33.3739	0.797597	0.07264	0.0697238
GOTERM_MF_DIRECT	GO:0004069~L-aspartate:2-oxoglutarate aminotransferase activity	3	0.572519	0.0029162	GOT2B, GOT1, GOT2A	355	4	15797	33.3739	0.797597	0.07264	0.0697238
GOTERM_MF_DIRECT	GO:0030060~L-malate dehydrogenase activity	3	0.572519	0.0029162	MDH1AA, MDH2, MDH1AB	355	4	15797	33.3739	0.797597	0.07264	0.0697238
GOTERM_MF_DIRECT	GO:0016853~isomerase activity	7	1.33588	0.00329763	GPIA, PGAM2, TPI1A, PPIFA, PGAM1A, PPIFB, TPI1B	355	65	15797	4.79216	0.835819	0.0785697	0.0754154
GOTERM_BP_DIRECT	GO:0044070~regulation of anion transport	3	0.572519	0.00375614	VDAC3, VDAC2, VDAC1	381	4	14912	29.3543	0.930355	0.0914905	0.0878671
GOTERM_BP_DIRECT	GO:0060840~artery development	4	0.763359	0.0038822	BMP10, HEY2, TNNT2A, NKX2.5	381	13	14912	12.0428	0.936324	0.0914905	0.0878671
GOTERM_BP_DIRECT	GO:0006744~ubiquinone biosynthetic process	4	0.763359	0.0038822	COQ4, SI:CH73-141C7.1, COQ10B, COQ7	381	13	14912	12.0428	0.936324	0.0914905	0.0878671
GOTERM_MF_DIRECT	GO:0051536~iron-sulfur cluster binding	6	1.14504	0.00389438	GLRX5, UQCRFS1, NDUFS1, ACO2, NDUFV2, SDHB	355	47	15797	5.68067	0.881683	0.0889218	0.0853519
GOTERM_BP_DIRECT	GO:0003007~heart morphogenesis	6	1.14504	0.00454686	CMLC1, TAL1, HAND2, GATA6, GATA5, NKX2.5	381	43	14912	5.46127	0.960304	0.101183	0.0971758
GOTERM_BP_DIRECT	GO:0008016~regulation of heart contraction	5	0.954198	0.00457971	ATP2A2A, SLC8A1A, TNNT2A, VDAC2, PARVB	381	27	14912	7.24798	0.961221	0.101183	0.0971758
GOTERM_MF_DIRECT	GO:0008308~voltage-gated anion channel activity	3	0.572519	0.0047884	VDAC3, VDAC2, VDAC1	355	5	15797	26.6992	0.9276	0.100925	0.096873
GOTERM_MF_DIRECT	GO:0004332~fructose-bisphosphate aldolase activity	3	0.572519	0.0047884	ALDOAA, ALDOAB, ALDOCB	355	5	15797	26.6992	0.9276	0.100925	0.096873
GOTERM_CC_DIRECT	GO:0031672~A band	3	0.572519	0.00562294	UNC45B, HSP90AA1.1, KLHL40A	371	5	15208	24.5951	0.519556	0.0365491	0.0314884
GOTERM_BP_DIRECT	GO:0030878~thyroid gland development	4	0.763359	0.00594723	TAL1, HAND2, GATA5, FGF3	381	15	14912	10.4371	0.985348	0.120875	0.116088
GOTERM_BP_DIRECT	GO:0001568~blood vessel development	7	1.33588	0.00613443	FOXC1A, TAL1, TBX20, HEY2, LMO2, TNNT2A, MCAMB	381	65	14912	4.21498	0.987177	0.120875	0.116088
GOTERM_BP_DIRECT	GO:0014866~skeletal myofibril assembly	3	0.572519	0.00615486	HSP90AA1.1, BVES, SMYD1B	381	5	14912	23.4835	0.987363	0.120875	0.116088
GOTERM_BP_DIRECT	GO:0060975~cardioblast migration to the midline involved in heart field formation	3	0.572519	0.00615486	GATA6, GATA5, TDGF1	381	5	14912	23.4835	0.987363	0.120875	0.116088
GOTERM_MF_DIRECT	GO:0004083~bisphosphoglycerate 2-phosphatase activity	3	0.572519	0.00707647	TIGARB, PGAM2, PGAM1A	355	6	15797	22.2493	0.979444	0.143626	0.13786
GOTERM_CC_DIRECT	GO:0005746~mitochondrial respiratory chain	3	0.572519	0.00829914	COX7B, COX7A2A, COX7A1	371	6	15208	20.496	0.661554	0.0513756	0.0442621
GOTERM_MF_DIRECT	GO:0008565~protein transporter activity	6	1.14504	0.00953117	RAMP2, TIMM23A, TIMM9, TIMM13, TIMM10, AP3S1	355	58	15797	4.6033	0.994692	0.1783	0.171142
GOTERM_MF_DIRECT	GO:0008483~transaminase activity	4	0.763359	0.00958501	GOT2B, GOT1, GOT2A, ETNPPL	355	20	15797	8.89972	0.994848	0.1783	0.171142
GOTERM_MF_DIRECT	GO:0004300~enoyl-CoA hydratase activity	3	0.572519	0.00976096	HADHB, ECHS1, HADHAA	355	7	15797	19.0708	0.995325	0.1783	0.171142
GOTERM_BP_DIRECT	GO:0030239~myofibril assembly	5	0.954198	0.011651	UNC45B, MYOZ2B, DESMA, HSP90AA1.1, SMYD1B	381	35	14912	5.5913	0.999751	0.222628	0.213811
GOTERM_BP_DIRECT	GO:0003231~cardiac ventricle development	3	0.572519	0.0124952	TNNC1B, TNNC1A, NKX2.5	381	7	14912	16.7739	0.999864	0.232476	0.223269
GOTERM_MF_DIRECT	GO:0015266~protein channel activity	3	0.572519	0.012823	TIMM23A, TOMM7, TOMM40L	355	8	15797	16.687	0.999141	0.226678	0.217578
GOTERM_BP_DIRECT	GO:0006635~fatty acid beta-oxidation	4	0.763359	0.0135637	HADHB, ECHS1, HADHAA, ACAT1	381	20	14912	7.82782	0.999937	0.245886	0.236148
GOTERM_BP_DIRECT	GO:0035050~embryonic heart tube development	5	0.954198	0.0141249	NDRG4, ACTA1B, TAL1, TBX20, NKX2.5	381	37	14912	5.28907	0.999958	0.249657	0.23977
GOTERM_BP_DIRECT	GO:0006520~cellular amino acid metabolic process	4	0.763359	0.0155308	GOT2B, GOT1, GOT2A, GLUD1B	381	21	14912	7.45507	0.999985	0.267811	0.257205
GOTERM_MF_DIRECT	GO:0016829~lyase activity	7	1.33588	0.015646	FH, ACO2, ALDOAA, ALDOAB, ETNPPL, CAHZ, ALDOCB	355	90	15797	3.461	0.999821	0.267939	0.257182
GOTERM_MF_DIRECT	GO:0016868~intramolecular transferase activity, phosphotransferases	3	0.572519	0.0162446	PGAM2, PGAM1A, PGM1	355	9	15797	14.8329	0.999871	0.269758	0.258928
GOTERM_BP_DIRECT	GO:0060538~skeletal muscle organ development	3	0.572519	0.0163816	UNC45B, DESMA, APOBEC2A	381	8	14912	14.6772	0.999992	0.275757	0.264836
GOTERM_BP_DIRECT	GO:0001944~vasculature development	6	1.14504	0.0170127	FOXC1A, MIR144, F3B, LGALS2A, TNNT2A, GLRX2	381	59	14912	3.98025	0.999995	0.279721	0.268643
GOTERM_CC_DIRECT	GO:0005740~mitochondrial envelope	3	0.572519	0.0189788	SDHDB, ZGC:86599, COX5B2	371	9	15208	13.664	0.917169	0.112147	0.0966191
GOTERM_BP_DIRECT	GO:0048468~cell development	5	0.954198	0.020012	BMP4, BMP10, TGFB3, GATA6, GATA5	381	41	14912	4.77306	0.999999	0.321557	0.308822
GOTERM_MF_DIRECT	GO:0051539~4 iron, 4 sulfur cluster binding	4	0.763359	0.0219216	ACO2, NDUFS8A, NDUFV1, SDHB	355	27	15797	6.59238	0.999995	0.353325	0.33914
GOTERM_CC_DIRECT	GO:0005861~troponin complex	4	0.763359	0.0245413	TNNI1B, TNNC1B, TNNT2A, TNNC1A	371	26	15208	6.30645	0.960449	0.138712	0.119506
GOTERM_BP_DIRECT	GO:0015031~protein transport	11	2.09924	0.0272169	TIMM8B, TIMM10B, TIMM8A, JAGN1B, TIMM23A, TIMM9, PAM16, TIMM13, TIMM44, TIMM10, AP3S1	381	194	14912	2.21923	1	0.427608	0.410673
GOTERM_CC_DIRECT	GO:0031305~integral component of mitochondrial inner membrane	3	0.572519	0.0280812	PET100, TIMM23A, COA3A	371	11	15208	11.1796	0.975345	0.152107	0.131046
GOTERM_BP_DIRECT	GO:0006820~anion transport	4	0.763359	0.0305428	VDAC3, VDAC2, SLC4A1A, VDAC1	381	27	14912	5.79839	1	0.450675	0.432827
GOTERM_BP_DIRECT	GO:0048738~cardiac muscle tissue development	3	0.572519	0.0305975	UNC45B, MYL7, CMLC1	381	11	14912	10.6743	1	0.450675	0.432827
GOTERM_BP_DIRECT	GO:0043086~negative regulation of catalytic activity	3	0.572519	0.0305975	OAZ2B, PPP1R14C, PPP1R14AA	381	11	14912	10.6743	1	0.450675	0.432827
GOTERM_BP_DIRECT	GO:0006457~protein folding	8	1.52672	0.0313327	HSPA9, BAG2, GRPEL1, PPIFA, PPIFB, HSP90AA1.1, HSPE1, HSPD1	381	118	14912	2.6535	1	0.452086	0.434181
GOTERM_MF_DIRECT	GO:0000287~magnesium ion binding	7	1.33588	0.0345824	ADPRHL1, IDH2, IDH3B, PKMA, ENO3, PGM1, IDH3A	355	108	15797	2.88417	1	0.541462	0.519724
GOTERM_MF_DIRECT	GO:0004807~triose-phosphate isomerase activity	2	0.381679	0.0443178	TPI1A, TPI1B	355	2	15797	44.4986	1	0.654132	0.627871
GOTERM_MF_DIRECT	GO:0004738~pyruvate dehydrogenase activity	2	0.381679	0.0443178	PDHB, DLAT	355	2	15797	44.4986	1	0.654132	0.627871
GOTERM_MF_DIRECT	GO:0030170~pyridoxal phosphate binding	5	0.954198	0.0453595	GOT2B, PYGMB, GOT1, GOT2A, ETNPPL	355	60	15797	3.70822	1	0.654132	0.627871
GOTERM_CC_DIRECT	GO:0019867~outer membrane	2	0.381679	0.0480682	SAMM50L, SAMM50	371	2	15208	40.9919	0.998345	0.2422	0.208665
GOTERM_BP_DIRECT	GO:0006937~regulation of muscle contraction	3	0.572519	0.0481541	TNNC1B, TNNT2A, TNNC1A	381	14	14912	8.38695	1	0.635264	0.610105
GOTERM_BP_DIRECT	GO:0014823~response to activity	3	0.572519	0.0481541	CS, MB, TNNC1A	381	14	14912	8.38695	1	0.635264	0.610105
GOTERM_CC_DIRECT	GO:0031966~mitochondrial membrane	4	0.763359	0.0490408	UCP3, COX14, SDHB, COX20	371	34	15208	4.82258	0.998551	0.2422	0.208665
GOTERM_MF_DIRECT	GO:0051082~unfolded protein binding	5	0.954198	0.0501473	HSPA9, PET100, GRPEL1, HSP90AA1.1, HSPE1	355	62	15797	3.5886	1	0.704634	0.676346
GOTERM_CC_DIRECT	GO:0042383~sarcolemma	3	0.572519	0.0503031	POPDC2, SGCB, BVES	371	15	15208	8.19838	0.998781	0.2422	0.208665
GOTERM_BP_DIRECT	GO:0009235~cobalamin metabolic process	2	0.381679	0.050318	MMADHC, ZGC:92335	381	2	14912	39.1391	1	0.635264	0.610105
GOTERM_BP_DIRECT	GO:0046166~glyceraldehyde-3-phosphate biosynthetic process	2	0.381679	0.050318	TPI1A, TPI1B	381	2	14912	39.1391	1	0.635264	0.610105
GOTERM_BP_DIRECT	GO:0006533~aspartate catabolic process	2	0.381679	0.050318	GOT2B, GOT2A	381	2	14912	39.1391	1	0.635264	0.610105
GOTERM_BP_DIRECT	GO:0072321~chaperone-mediated protein transport	2	0.381679	0.050318	TIMM9, TIMM13	381	2	14912	39.1391	1	0.635264	0.610105
GOTERM_BP_DIRECT	GO:0070131~positive regulation of mitochondrial translation	2	0.381679	0.050318	UQCC2, COA3A	381	2	14912	39.1391	1	0.635264	0.610105
GOTERM_BP_DIRECT	GO:0055007~cardiac muscle cell differentiation	3	0.572519	0.0546475	HAND2, GATA5, NKX2.5	381	15	14912	7.82782	1	0.67782	0.650976
GOTERM_MF_DIRECT	GO:0042802~identical protein binding	4	0.763359	0.0563678	GOT2B, ALCAMA, GOT2A, ETNPPL	355	39	15797	4.56396	1	0.772239	0.741237
GOTERM_BP_DIRECT	GO:0009953~dorsal/ventral pattern formation	7	1.33588	0.0621973	BMP4, VED, SMAD9, FSTL1B, BAMBIA, TDGF1, FGF3	381	110	14912	2.49067	1	0.756815	0.726842
GOTERM_BP_DIRECT	GO:0007517~muscle organ development	4	0.763359	0.0631571	UNC45B, SGCB, MIBP2, HSP90AA1.1	381	36	14912	4.34879	1	0.756815	0.726842
GOTERM_MF_DIRECT	GO:0004449~isocitrate dehydrogenase (NAD+) activity	2	0.381679	0.0657367	IDH3B, IDH3A	355	3	15797	29.6657	1	0.782985	0.751551
GOTERM_MF_DIRECT	GO:0004459~L-lactate dehydrogenase activity	2	0.381679	0.0657367	LDHBA, LDHA	355	3	15797	29.6657	1	0.782985	0.751551
GOTERM_CC_DIRECT	GO:0044297~cell body	2	0.381679	0.0712311	ZGC:86709, ACTA1A	371	3	15208	27.3279	0.999933	0.330716	0.284925
GOTERM_BP_DIRECT	GO:0040007~growth	4	0.763359	0.0719412	BMP4, BMP10, TGFB3, BMP16	381	38	14912	4.11991	1	0.784127	0.753072
GOTERM_BP_DIRECT	GO:0055010~ventricular cardiac muscle tissue morphogenesis	2	0.381679	0.0745218	MYBPC3, TNNT2A	381	3	14912	26.0927	1	0.784127	0.753072
GOTERM_BP_DIRECT	GO:0055015~ventricular cardiac muscle cell development	2	0.381679	0.0745218	MYL7, CMLC1	381	3	14912	26.0927	1	0.784127	0.753072
GOTERM_BP_DIRECT	GO:0006850~mitochondrial pyruvate transport	2	0.381679	0.0745218	MPC1, MPC2	381	3	14912	26.0927	1	0.784127	0.753072
GOTERM_BP_DIRECT	GO:0090131~mesenchyme migration	2	0.381679	0.0745218	ZGC:86709, ACTA1A	381	3	14912	26.0927	1	0.784127	0.753072
GOTERM_BP_DIRECT	GO:0019563~glycerol catabolic process	2	0.381679	0.0745218	TPI1A, TPI1B	381	3	14912	26.0927	1	0.784127	0.753072
GOTERM_BP_DIRECT	GO:0048387~negative regulation of retinoic acid receptor signaling pathway	2	0.381679	0.0745218	FOXC1A, CYP26B1	381	3	14912	26.0927	1	0.784127	0.753072
GOTERM_BP_DIRECT	GO:0001569~patterning of blood vessels	3	0.572519	0.0757769	TNNT2A, NRARPA, NRARPB	381	18	14912	6.52318	1	0.784127	0.753072
GOTERM_BP_DIRECT	GO:0048741~skeletal muscle fiber development	4	0.763359	0.0765272	RBFOX1L, LGALS2A, SPRY4, KLHL40A	381	39	14912	4.01427	1	0.784127	0.753072
GOTERM_BP_DIRECT	GO:0048565~digestive tract development	4	0.763359	0.0765272	BMP4, MB, GATA6, TDGF1	381	39	14912	4.01427	1	0.784127	0.753072
GOTERM_MF_DIRECT	GO:0004082~bisphosphoglycerate mutase activity	2	0.381679	0.0866769	PGAM2, PGAM1A	355	4	15797	22.2493	1	0.782985	0.751551
GOTERM_MF_DIRECT	GO:0008177~succinate dehydrogenase (ubiquinone) activity	2	0.381679	0.0866769	SDHDB, SDHB	355	4	15797	22.2493	1	0.782985	0.751551
GOTERM_MF_DIRECT	GO:0046538~2,3-bisphosphoglycerate-dependent phosphoglycerate mutase activity	2	0.381679	0.0866769	PGAM2, PGAM1A	355	4	15797	22.2493	1	0.782985	0.751551
GOTERM_MF_DIRECT	GO:0004619~phosphoglycerate mutase activity	2	0.381679	0.0866769	PGAM2, PGAM1A	355	4	15797	22.2493	1	0.782985	0.751551
GOTERM_BP_DIRECT	GO:0030218~erythrocyte differentiation	4	0.763359	0.0910251	TAL1, LMO2, SLC4A1A, MIR451A	381	42	14912	3.72753	1	0.864196	0.82997
GOTERM_BP_DIRECT	GO:0003009~skeletal muscle contraction	3	0.572519	0.0910593	TNNI1B, TNNC1B, TNNC1A	381	20	14912	5.87087	1	0.864196	0.82997
GOTERM_BP_DIRECT	GO:0030097~hemopoiesis	6	1.14504	0.0920492	HSPA9, TAL1, GLRX5, SPRY4, LMO2, DLST	381	94	14912	2.49824	1	0.864196	0.82997
GOTERM_BP_DIRECT	GO:0030903~notochord development	4	0.763359	0.0960936	BMP4, LAMA4, FSTL1B, TDGF1	381	43	14912	3.64085	1	0.864196	0.82997
GOTERM_BP_DIRECT	GO:0003208~cardiac ventricle morphogenesis	2	0.381679	0.0981103	FHL1A, LTBP3	381	4	14912	19.5696	1	0.864196	0.82997
GOTERM_BP_DIRECT	GO:0030278~regulation of ossification	2	0.381679	0.0981103	CYP26B1, TGFB3	381	4	14912	19.5696	1	0.864196	0.82997
GOTERM_BP_DIRECT	GO:0048769~sarcomerogenesis	2	0.381679	0.0981103	HSP90AA1.1, SMYD1B	381	4	14912	19.5696	1	0.864196	0.82997
GOTERM_BP_DIRECT	GO:0006086~acetyl-CoA biosynthetic process from pyruvate	2	0.381679	0.0981103	PDHB, DLAT	381	4	14912	19.5696	1	0.864196	0.82997
GOTERM_BP_DIRECT	GO:0055005~ventricular cardiac myofibril assembly	2	0.381679	0.0981103	MYL7, CMLC1	381	4	14912	19.5696	1	0.864196	0.82997
GOTERM_BP_DIRECT	GO:0043456~regulation of pentose-phosphate shunt	2	0.381679	0.0981103	PGAM2, PGAM1A	381	4	14912	19.5696	1	0.864196	0.82997
GOTERM_BP_DIRECT	GO:0006941~striated muscle contraction	2	0.381679	0.0981103	SMPX, TNNT2A	381	4	14912	19.5696	1	0.864196	0.82997
GOTERM_BP_DIRECT	GO:0010628~positive regulation of gene expression	3	0.572519	0.0990097	ALCAMA, ZGC:86709, ACTA1A	381	21	14912	5.5913	1	0.864196	0.82997

## Sheet: 8vs8_up_GO
Category	Term	Count	%	PValue	Genes	List Total	Pop Hits	Pop Total	Fold Enrichment	Bonferroni	Benjamini	FDR
GOTERM_MF_DIRECT	GO:0043565~sequence-specific DNA binding	49	12.4682	5.14432e-16	FOXA1, FOXE3, FOXI1, ETS2, SOX2, SALL4, PITX1, DLX5A, HOXB2A, FOXD2, EMX2, FOXD1, SIX2A, MAFBA, ETV2, INSM1A, PAX9, DLX4B, RARGA, DLX4A, CEBPA, HOXA3A, CEBPB, CEBPD, MSX1A, FOXQ1B, SIX1A, TEFA, BARX1, POU3F3A, SHOX, ZGC:162612, DLX3B, POU3F3B, HOXA2B, FOSL1A, DLX1A, FOXF1, IRX7, MAFA, NR2F5, FOSL2, FOXF2A, DLX6A, SIX4A, HLX1, DLX2A, FOXA3, FOXA2	314	625	15797	3.94422	1.86517e-13	1.73364e-13	1.68734e-13
GOTERM_BP_DIRECT	GO:0006355~regulation of transcription, DNA-templated	67	17.0483	3.17287e-13	FOXA1, FOXE3, IRF1B, FOXI1, ETS2, SOX2, SOX3, SOX9A, SOX9B, SALL4, CDCA7A, PITX1, DLX5A, HOXB2A, FOXD2, EMX2, FOXD1, SIX2A, OSR1, TBX3A, HER4.5, MAFBA, ETV2, INSM1A, MYCA, HIC2, PAX9, IRF6, DLX4B, RARGA, ZNF750, DLX4A, NOTCH2, CEBPA, HOXA3A, CEBPB, CEBPD, TSHZ1, MSX1A, FOXQ1B, SIX1A, TEFA, BARX1, POU3F3A, NEUROD1, SHOX, ZGC:162612, DLX3B, POU3F3B, HOXA2B, TFAP2A, FOSL1A, DLX1A, MAPK12A, FOXF1, IR…	291	1310	14912	2.62088	1.92919e-10	1.92593e-10	1.8593e-10
GOTERM_MF_DIRECT	GO:0003700~transcription factor activity, sequence-specific DNA binding	42	10.687	8.98569e-11	FOXA1, HOXA3A, SOX11A, CEBPA, CEBPB, FOXE3, CEBPD, IRF1B, FOXQ1B, SIX1A, FOXI1, TEFA, ETS2, SOX2, POU3F3A, SOX3, SALL4, ZGC:162612, PITX1, HOXB2A, POU3F3B, HOXA2B, TFAP2A, FOSL1A, FOXD2, FOXD1, FOXF1, TBX3A, MAFBA, ETV2, NR2F5, MAFA, INSM1A, MYCA, FOSL2, PAX1A, FOXF2A, PAX9, IRF6, FOXA3, RARGA, FOXA2	314	663	15797	3.18699	3.01919e-08	1.51409e-08	1.47365e-08
GOTERM_BP_DIRECT	GO:0007275~multicellular organism development	36	9.16031	1.03848e-09	NOTCH2, TRIM71, HOXA3A, SIX1A, TSHZ1, TEFA, NEUROD1, SOX2, POU3F3A, SOX3, APLNRB, PITX1, DLX3B, DLX5A, HOXB2A, POU3F3B, HOXA2B, FZD1, PDGFRA, DLX1A, OSR1, SETDB2, WNT9B, SHHB, INSM1A, TNFRSF1A, PAX1A, MAB21L1, PAX9, MAB21L2, DLX6A, DLB, DLX4B, DLX2A, DLX4A, FOXA2	291	560	14912	3.29426	6.31394e-07	3.15178e-07	3.04274e-07
GOTERM_BP_DIRECT	GO:0043049~otic placode formation	9	2.29008	7.07155e-09	TFAP2A, SOX3, SOX9A, SOX9B, FGF8A, MSX1A, FOXI1, DLX4B, DLX3B	291	23	14912	20.052	4.29949e-06	1.43081e-06	1.38131e-06
GOTERM_MF_DIRECT	GO:0005198~structural molecule activity	16	4.07125	5.39028e-07	CLDNF, CYT1L, CLDNE, KRT91, KRT4, CLDNH, ZGC:136892, ZGC:110333, CYT1, ZGC:158846, CLDN1, KRT17, CLDN8, ZGC:92380, CLDNB, SI:CH211-243G18.2	314	157	15797	5.12702	0.000181097	4.59209e-05	4.46945e-05
GOTERM_MF_DIRECT	GO:0003677~DNA binding	56	14.2494	5.45055e-07	FOXA1, FOXE3, IRF1B, FOXI1, ETS2, SOX2, SOX3, PITX1, DLX5A, HOXB2A, FOXD2, EMX2, FOXD1, SIX2A, TBX3A, HER4.5, MAFBA, ETV2, INSM1A, MYCA, KLF17, HIC2, PAX9, DLX4B, RARGA, DLX4A, CEBPA, HOXA3A, TSHZ1, MSX1A, FOXQ1B, SIX1A, BARX1, POU3F3A, NEUROD1, SHOX, ZGC:162612, DLX3B, POU3F3B, HOXA2B, FOSL1A, DLX1A, FOXF1, SETDB2, IRX7, MAFA, NR2F5, FOSL2, PAX1A, FOXF2A, DLX6A, SIX4A, HLX1, DLX2A, FOXA3, FOXA2	314	1393	15797	2.02247	0.000183122	4.59209e-05	4.46945e-05
GOTERM_MF_DIRECT	GO:0000981~RNA polymerase II transcription factor activity, sequence-specific DNA binding	17	4.3257	1.32733e-06	TFAP2A, FOXA1, FOXE3, FOXD2, FOXD1, FOXQ1B, SIX1A, FOXI1, ETV2, SP3A, ETS2, NHLH2, SOX9A, SOX9B, ZGC:162612, FOXA3, FOXA2	314	191	15797	4.47776	0.000445885	8.94624e-05	8.70732e-05
GOTERM_BP_DIRECT	GO:0030916~otic vesicle formation	6	1.52672	1.90331e-06	SOX9A, SOX9B, FGF8A, FOXI1, DLX4B, DLX3B	291	12	14912	25.622	0.00115654	0.000288827	0.000278835
GOTERM_MF_DIRECT	GO:0008233~peptidase activity	23	5.85242	1.95255e-06	FGL2A, CAPN2B, ZGC:174153, SI:DKEY-239J18.2, ST14A, MMP2, SHHB, MMP9, ZGC:92313, ZGC:174855, CTSLB, CPN1, ZGC:100868, SPINT1A, CAPN8, CAPN9, CTSS2.1, CTSL.1, TPP1, SI:DKEY-269I1.4, ZGC:123295, RHBDL2, CPA5	314	350	15797	3.30601	0.000655843	9.8989e-05	9.63454e-05
GOTERM_MF_DIRECT	GO:0005509~calcium ion binding	35	8.90585	2.05615e-06	NOTCH2, GSNB, PCDH18A, PROS1, PCDH10B, SI:CH211-105C13.3, CAPN8, SCIN, CAPN9, CDH1, PRRG2, ANXA1C, EFHD2, ANXA1A, ANXA3A, ANXA5B, ICN2, S100A10B, DSG2.1, CAPN2B, EGFL6, HPCAL1, ACTN4, EPDL1, S100V2, S100W, S100V1, ICN, PADI2, LCP1, DLB, GAS6, MATN4, S100T, S100U	314	714	15797	2.46612	0.000690629	9.8989e-05	9.63454e-05
GOTERM_CC_DIRECT	GO:0005576~extracellular region	34	8.6514	4.52185e-06	POMCA, LOC100002392, FGF20B, PROS1, MDKB, CRP4, IGF2A, FGF8A, PRRG2, COL1A1B, FN1B, IGFBP7, RBP4L, SI:DKEY-269I1.4, CXCL12A, CCL34A.4, WU:FA26C03, CXCL18B, EDN2, COL5A3B, APOEB, SI:CH211-226M16.2, WNT9B, ADMA, SHHB, IGFBP5B, MGC174155, IGFBP1A, CTSLB, EPDL1, COL1A2, COL2A1B, GAS6, IL17C	301	711	15208	2.4161	0.000388804	0.000388879	0.000388879
GOTERM_MF_DIRECT	GO:0008234~cysteine-type peptidase activity	12	3.05344	2.44149e-05	WU:FA26C03, CAPN2B, CAPN8, CAPN9, CTSS2.1, SI:DKEY-239J18.2, ZGC:174153, CTSL.1, SI:DKEY-269I1.4, MGC174155, ZGC:174855, CTSLB	314	119	15797	5.07317	0.00816996	0.00102848	0.00100101
GOTERM_BP_DIRECT	GO:0051216~cartilage development	10	2.54453	2.69178e-05	TFAP2A, SOX9A, DLX1A, SOX9B, FGF8A, BARX1, DLX3B, DLX2A, DLX5A, DCN	291	81	14912	6.32642	0.0162331	0.00326782	0.00315477
GOTERM_CC_DIRECT	GO:0005923~bicellular tight junction	9	2.29008	8.36131e-05	CLDNF, CLDNE, OCLNA, CLDNH, CLDN8, ZGC:136892, ZGC:110333, CLDNB, CLDN1	301	72	15208	6.31561	0.00716523	0.00359536	0.00359536
GOTERM_CC_DIRECT	GO:0005882~intermediate filament	8	2.03562	0.000210552	CYT1L, KRT91, KRT17, KRT4, ZGC:92380, CYT1, ZGC:158846, SI:CH211-243G18.2	301	62	15208	6.51934	0.0179464	0.00603584	0.00603584
GOTERM_MF_DIRECT	GO:0020037~heme binding	12	3.05344	0.000252128	CYP2AA6, FA2H, CYP2Y3, CYP1A, CYP26C1, CYP2V1, MPX, CYP3C1, CYBA, PTGS2A, CYP17A1, CYP51	314	154	15797	3.92018	0.0812358	0.0094408	0.00918867
GOTERM_BP_DIRECT	GO:0071466~cellular response to xenobiotic stimulus	6	1.52672	0.000301563	NQO1, CYP1A, GSTP1, TGFBI, KEAP1B, SULT6B1	291	31	14912	9.91819	0.167546	0.0271525	0.0262131
GOTERM_BP_DIRECT	GO:0006351~transcription, DNA-templated	30	7.63359	0.000313126	HOXA3A, CEBPA, CEBPB, CEBPD, IRF1B, SIX1A, TSHZ1, BARX1, NEUROD1, SOX2, POU3F3A, SOX3, HOXB2A, POU3F3B, HOXA2B, MAPK12A, OSR1, TBX3A, HER4.5, MAFBA, NR2F5, MAFA, INSM1A, MYCA, PAX1A, HIC2, FOXF2A, PAX9, RARGA, ZNF750	291	747	14912	2.05799	0.17338	0.0271525	0.0262131
GOTERM_BP_DIRECT	GO:0048703~embryonic viscerocranium morphogenesis	9	2.29008	0.000390577	DLX1A, FGF20B, FOXI1, SHHB, DLX4B, CXCR4A, DLX3B, DLX2A, DLX5A	291	91	14912	5.06809	0.211417	0.029635	0.0286097
GOTERM_BP_DIRECT	GO:0008544~epidermis development	4	1.01781	0.000560584	SPINT1A, SPINT1B, ST14A, ZNF750	291	9	14912	22.7751	0.288892	0.037721	0.036416
GOTERM_BP_DIRECT	GO:0060037~pharyngeal system development	5	1.27226	0.000645705	FGF8A, TWIST1A, BARX1, DLX2A, RARGA	291	21	14912	12.2009	0.324779	0.037721	0.036416
GOTERM_BP_DIRECT	GO:0006508~proteolysis	23	5.85242	0.000683577	CAPN2B, ADAM10B, ZGC:174153, SI:DKEY-239J18.2, ST14A, MMP2, SHHB, MMP9, ZGC:92313, ZGC:174855, CTSLB, CPN1, ZGC:100868, SPINT1A, CAPN8, CAPN9, CTSS2.1, CTSL.1, TPP1, SI:DKEY-269I1.4, ZGC:123295, RHBDL2, CPA5	291	529	14912	2.228	0.340159	0.037721	0.036416
GOTERM_CC_DIRECT	GO:0005615~extracellular space	23	5.85242	0.000763176	POMCA, CXCL18B, SERPINB1, ZGC:174153, SI:DKEY-239J18.2, WNT9B, SHHB, KERA, IGFBP5B, IGFBP1A, ZGC:174855, CTSLB, CPN1, IGF2A, CTSS2.1, MPX, FGF8A, CTSL.1, LOC557301, SI:DKEY-269I1.4, IL17C, CCL34A.4, CPA5	301	525	15208	2.21347	0.0635491	0.0164083	0.0164083
GOTERM_BP_DIRECT	GO:0051603~proteolysis involved in cellular protein catabolic process	7	1.78117	0.000810758	CTSS2.1, SI:DKEY-239J18.2, ZGC:174153, CTSL.1, SI:DKEY-269I1.4, ZGC:174855, CTSLB	291	57	14912	6.29312	0.389295	0.0410109	0.039592
GOTERM_MF_DIRECT	GO:0015272~ATP-activated inward rectifier potassium channel activity	4	1.01781	0.000833766	KCNJ1A.3, KCNJ1A.2, KCNJ1A.5, KCNJ1A.4	314	10	15797	20.1236	0.244414	0.0280979	0.0273475
GOTERM_BP_DIRECT	GO:0031101~fin regeneration	7	1.78117	0.001755	SOX2, KRT91, KRT17, ANXA1A, CXCL12A, MMP9, MIR203A	291	66	14912	5.43497	0.656297	0.0819451	0.0791101
GOTERM_MF_DIRECT	GO:0004197~cysteine-type endopeptidase activity	7	1.78117	0.00208721	CTSS2.1, SI:DKEY-239J18.2, ZGC:174153, CTSL.1, SI:DKEY-269I1.4, ZGC:174855, CTSLB	314	67	15797	5.25616	0.504425	0.0639446	0.0622369
GOTERM_CC_DIRECT	GO:0005764~lysosome	8	2.03562	0.00241595	CTSS2.1, SI:DKEY-239J18.2, ZGC:174153, FGF8A, CTSL.1, SI:DKEY-269I1.4, ZGC:174855, CTSLB	301	93	15208	4.34623	0.187811	0.0415543	0.0415543
GOTERM_BP_DIRECT	GO:0009617~response to bacterium	5	1.27226	0.00291426	CEBPB, MPX, LECT2L, ANGPTL4, MMP9	291	31	14912	8.26516	0.830424	0.126354	0.121982
GOTERM_BP_DIRECT	GO:0060429~epithelium development	3	0.763359	0.00362571	SPINT1A, IRF6, MMP9	291	5	14912	30.7464	0.890128	0.137551	0.132792
GOTERM_BP_DIRECT	GO:0060788~ectodermal placode formation	3	0.763359	0.00362571	TFAP2A, FGF8A, FOXI1	291	5	14912	30.7464	0.890128	0.137551	0.132792
GOTERM_CC_DIRECT	GO:0005634~nucleus	78	19.8473	0.00376148	FOXA1, FOXE3, CLIC3, IRF1B, FOXI1, ETS2, SOX2, SOX3, SOX9A, SOX9B, SALL4, CDCA7A, PITX1, DLX5A, HOXB2A, MID1IP1A, ADAM10B, FOXD2, EMX2, FOXD1, SIX2A, OSR1, TBX3A, HER4.5, MAFBA, ETV2, INSM1A, SP3A, MYCA, KLF17, HIC2, ESRP1, PAX9, DLX4B, RARGA, ZNF750, DLX4A, HOXA3A, TSHZ1, MSX1A, FOXQ1B, MVP, SIX1A, ALOX12, TEFA, CBX7A, BARX1, POU3F3A, PITPNAA, NEUROD1, NHLH2, SHOX, ZGC:162612, DLX3B, POU3F3B, HO…	301	2933	15208	1.34366	0.27682	0.0539145	0.0539145
GOTERM_BP_DIRECT	GO:0030148~sphingolipid biosynthetic process	4	1.01781	0.00404387	ELOVL7B, ELOVL7A, ELOVL6L, DEGS2	291	17	14912	12.0574	0.914877	0.14439	0.139395
GOTERM_BP_DIRECT	GO:0010107~potassium ion import	5	1.27226	0.00456368	KCNJ1A.3, KCNJ1A.2, KCNJ1A.5, KCNJ1A.4, ATP1A1A.2	291	35	14912	7.32057	0.938028	0.153897	0.148573
GOTERM_CC_DIRECT	GO:0030054~cell junction	12	3.05344	0.00529965	CLDNF, CLDNE, CLDNH, CLDN8, CX28.6, CX34.4, CX35.4, LCP1, ZGC:136892, ZGC:110333, CLDNB, CLDN1	301	226	15208	2.68274	0.366808	0.0651099	0.0651099
GOTERM_BP_DIRECT	GO:0048319~axial mesoderm morphogenesis	3	0.763359	0.00536887	FOXA1, FOXA3, FOXA2	291	6	14912	25.622	0.96211	0.161661	0.156068
GOTERM_MF_DIRECT	GO:0005506~iron ion binding	11	2.79898	0.0055991	CYP2AA6, FA2H, CYP2Y3, CYP1A, CYP26C1, CYP2V1, ZGC:173594, CYP3C1, ALOX12, CYP17A1, CYP51	314	195	15797	2.83794	0.848411	0.157241	0.153042
GOTERM_BP_DIRECT	GO:0007422~peripheral nervous system development	4	1.01781	0.00559957	TFAP2A, SOX3, FGF8A, DLX2A	291	19	14912	10.7882	0.967094	0.161661	0.156068
GOTERM_BP_DIRECT	GO:0030182~neuron differentiation	6	1.52672	0.00571211	TFAP2A, SOX3, FGF8A, WNT9B, SHHB, IRX7	291	59	14912	5.21125	0.969282	0.161661	0.156068
GOTERM_BP_DIRECT	GO:0007420~brain development	10	2.54453	0.00585921	POU3F3A, SOX11A, EMX2, FGF8A, MVP, LOC107988037, MDKB, FOXA3, POU3F3B, MAPK3	291	169	14912	3.03219	0.971925	0.161661	0.156068
GOTERM_BP_DIRECT	GO:0006954~inflammatory response	9	2.29008	0.00634102	PYCARD, CXCL18B, MPX, PTGS2A, IL17C, CXCL12A, CCL34A.4, PTGER2A, TNFRSF1A	291	141	14912	3.27089	0.979092	0.167348	0.161558
GOTERM_MF_DIRECT	GO:0016491~oxidoreductase activity	21	5.34351	0.00720976	GPD1C, CYP2AA6, AOC2, OSGN1, CYP3C1, HSD17B14, ALOX12, CYBA, CYP17A1, CYP51, FA2H, CYP2Y3, CYP2V1, CYP1A, CYP26C1, ZGC:100864, MPX, ZGC:163022, ALDH3B1, HSD17B12A, PHGDH	314	553	15797	1.91047	0.912073	0.182728	0.177848
GOTERM_BP_DIRECT	GO:0060041~retina development in camera-type eye	7	1.78117	0.00734913	TFAP2A, SOX9B, FGF8A, MAB21L2, RBP4L, IRX7, PAICS	291	88	14912	4.07623	0.988721	0.185872	0.179441
GOTERM_MF_DIRECT	GO:0016705~oxidoreductase activity, acting on paired donors, with incorporation or reduction of molecular oxygen	8	2.03562	0.00759107	CYP2AA6, CYP2Y3, CYP1A, CYP26C1, CYP2V1, CYP3C1, CYP17A1, CYP51	314	114	15797	3.53045	0.922721	0.182728	0.177848
GOTERM_BP_DIRECT	GO:0006633~fatty acid biosynthetic process	5	1.27226	0.00877533	FA2H, HSD17B12A, ELOVL7B, ELOVL7A, ELOVL6L	291	42	14912	6.10047	0.995294	0.204538	0.197461
GOTERM_BP_DIRECT	GO:0055113~epiboly involved in gastrulation with mouth forming second	5	1.27226	0.00877533	CLDNE, DSG2.1, CDH1, PCDH18A, PFN1	291	42	14912	6.10047	0.995294	0.204538	0.197461
GOTERM_BP_DIRECT	GO:0055114~oxidation-reduction process	22	5.59796	0.00909805	GPD1C, CYP2AA6, AOC2, OSGN1, CYP3C1, ALOX12, CYBA, TXN, CYP17A1, CYP51, FA2H, CYP2Y3, CYP2V1, CYP1A, CYP26C1, MPX, NOXO1A, ZGC:163022, ALDH3B1, HSD17B12A, PHGDH, PTGS2A	291	616	14912	1.83014	0.996139	0.204538	0.197461
GOTERM_BP_DIRECT	GO:0060021~palate development	3	0.763359	0.00976727	PDGFRA, SOX9B, WWP2	291	8	14912	19.2165	0.99744	0.21174	0.204415
GOTERM_BP_DIRECT	GO:0071599~otic vesicle development	4	1.01781	0.0108895	TFAP2A, FGF8A, FOXI1, DLX3B	291	24	14912	8.54066	0.998715	0.227928	0.220043
GOTERM_MF_DIRECT	GO:0003779~actin binding	12	3.05344	0.0116309	CAP1, GSNB, MYH9A, SCIN, CFL1L, DBNLA, COTL1, HCLS1, LCP1, ACTN4, PFN1, PLECA	314	251	15797	2.40521	0.980374	0.247818	0.241199
GOTERM_MF_DIRECT	GO:0004497~monooxygenase activity	8	2.03562	0.0117658	CYP2AA6, CYP2Y3, CYP1A, CYP26C1, CYP2V1, CYP3C1, CYP17A1, CYP51	314	124	15797	3.24574	0.981254	0.247818	0.241199
GOTERM_BP_DIRECT	GO:0035338~long-chain fatty-acyl-CoA biosynthetic process	3	0.763359	0.0123977	ELOVL7B, ELOVL7A, ELOVL6L	291	9	14912	17.0813	0.999492	0.250848	0.242169
GOTERM_MF_DIRECT	GO:0004859~phospholipase inhibitor activity	3	0.763359	0.0128501	ANXA1C, ANXA1A, ANXA3A	314	9	15797	16.7696	0.987037	0.254735	0.247932
GOTERM_BP_DIRECT	GO:0048666~neuron development	5	1.27226	0.0149495	NEUROD1, SOX3, FOXI1, DLX4B, DLX3B	291	49	14912	5.22898	0.999895	0.292721	0.282594
GOTERM_BP_DIRECT	GO:0006636~unsaturated fatty acid biosynthetic process	3	0.763359	0.0184621	ELOVL7B, ELOVL7A, ELOVL6L	291	11	14912	13.9756	0.999988	0.350203	0.338087
GOTERM_MF_DIRECT	GO:0005242~inward rectifier potassium channel activity	4	1.01781	0.0210701	KCNJ1A.3, KCNJ1A.2, KCNJ1A.5, KCNJ1A.4	314	30	15797	6.70786	0.999219	0.371094	0.361184
GOTERM_MF_DIRECT	GO:0016712~oxidoreductase activity, acting on paired donors, with incorporation or reduction of molecular oxygen, reduced flavin or flavoprotein as one donor, and incorporation of one atom of oxygen	4	1.01781	0.0229934	CYP2AA6, CYP1A, CYP2V1, CYP3C1	314	31	15797	6.49147	0.999597	0.371094	0.361184
GOTERM_BP_DIRECT	GO:0033339~pectoral fin development	4	1.01781	0.0238206	SOX9A, OSR1, DLX6A, DLX5A	291	32	14912	6.4055	1	0.430342	0.415453
GOTERM_BP_DIRECT	GO:0034625~fatty acid elongation, monounsaturated fatty acid	3	0.763359	0.0255227	ELOVL7B, ELOVL7A, ELOVL6L	291	13	14912	11.8255	1	0.430342	0.415453
GOTERM_BP_DIRECT	GO:0019367~fatty acid elongation, saturated fatty acid	3	0.763359	0.0255227	ELOVL7B, ELOVL7A, ELOVL6L	291	13	14912	11.8255	1	0.430342	0.415453
GOTERM_BP_DIRECT	GO:0034626~fatty acid elongation, polyunsaturated fatty acid	3	0.763359	0.0255227	ELOVL7B, ELOVL7A, ELOVL6L	291	13	14912	11.8255	1	0.430342	0.415453
GOTERM_MF_DIRECT	GO:0051015~actin filament binding	6	1.52672	0.0256321	MYH9A, SCIN, ARPC1B, DBNLA, LCP1, ACTN4	314	84	15797	3.59349	0.999837	0.371094	0.361184
GOTERM_MF_DIRECT	GO:0102338~3-oxo-lignoceronyl-CoA synthase activity	3	0.763359	0.0264281	ELOVL7B, ELOVL7A, ELOVL6L	314	13	15797	11.6098	0.999877	0.371094	0.361184
GOTERM_MF_DIRECT	GO:0102336~3-oxo-arachidoyl-CoA synthase activity	3	0.763359	0.0264281	ELOVL7B, ELOVL7A, ELOVL6L	314	13	15797	11.6098	0.999877	0.371094	0.361184
GOTERM_MF_DIRECT	GO:0102337~3-oxo-cerotoyl-CoA synthase activity	3	0.763359	0.0264281	ELOVL7B, ELOVL7A, ELOVL6L	314	13	15797	11.6098	0.999877	0.371094	0.361184
GOTERM_MF_DIRECT	GO:0009922~fatty acid elongase activity	3	0.763359	0.0264281	ELOVL7B, ELOVL7A, ELOVL6L	314	13	15797	11.6098	0.999877	0.371094	0.361184
GOTERM_BP_DIRECT	GO:0055002~striated muscle cell development	3	0.763359	0.0293998	SHHB, CXCL12A, CXCR4A	291	14	14912	10.9809	1	0.482316	0.46563
GOTERM_BP_DIRECT	GO:0001946~lymphangiogenesis	4	1.01781	0.0324087	NOTCH2, MAFBA, CXCL12A, CXCR4A	291	36	14912	5.69378	1	0.517687	0.499777
GOTERM_BP_DIRECT	GO:0042761~very long-chain fatty acid biosynthetic process	3	0.763359	0.0334945	ELOVL7B, ELOVL7A, ELOVL6L	291	15	14912	10.2488	1	0.521312	0.503276
GOTERM_BP_DIRECT	GO:0048916~posterior lateral line development	3	0.763359	0.0377968	F11R.1, ILDR1B, CD9B	291	16	14912	9.60825	1	0.556676	0.537417
GOTERM_BP_DIRECT	GO:0042667~auditory receptor cell fate specification	2	0.508906	0.0385179	DLX4B, DLX3B	291	2	14912	51.244	1	0.556676	0.537417
GOTERM_BP_DIRECT	GO:0035779~angioblast cell differentiation	2	0.508906	0.0385179	OSR1, ETV2	291	2	14912	51.244	1	0.556676	0.537417
GOTERM_MF_DIRECT	GO:0016787~hydrolase activity	29	7.37913	0.0422061	ST14A, CPN1, ZGC:100868, SPINT1A, CAPN8, CAPN9, CTSS2.1, CTSL.1, SI:DKEY-269I1.4, RHBDL2, CPA5, ATP1A1A.2, CAPN2B, ACY3.2, ZGC:174153, SI:DKEY-239J18.2, MMP2, NAGA, SHHB, MMP9, ZGC:92313, ZGC:174855, CTSLB, NUDT9, SI:DKEY-72L14.3, ACER1, TPP1, ZGC:123295, FBP1A	314	1003	15797	1.45459	0.999999	0.568938	0.553743
GOTERM_BP_DIRECT	GO:0006631~fatty acid metabolic process	4	1.01781	0.0423953	FA2H, ELOVL7B, ELOVL7A, ELOVL6L	291	40	14912	5.1244	1	0.597119	0.576461
GOTERM_BP_DIRECT	GO:0042074~cell migration involved in gastrulation	5	1.27226	0.0432838	CDH1, PCDH18A, CYT1, CXCL12A, CXCR4A	291	68	14912	3.76794	1	0.597119	0.576461
GOTERM_BP_DIRECT	GO:0008283~cell proliferation	4	1.01781	0.045106	SOX2, SIX1A, TGFBI, CXCR4A	291	41	14912	4.99941	1	0.608429	0.58738
GOTERM_BP_DIRECT	GO:0033334~fin morphogenesis	3	0.763359	0.0469864	COL2A1B, MMP9, DLX5A	291	18	14912	8.54066	1	0.620016	0.598566
GOTERM_BP_DIRECT	GO:0002040~sprouting angiogenesis	5	1.27226	0.0515402	IGFBP7, ETV2, GAS6, HLX1, CXCR4A	291	72	14912	3.55861	1	0.643182	0.62093
GOTERM_BP_DIRECT	GO:0048702~embryonic neurocranium morphogenesis	3	0.763359	0.0518554	PDGFRA, SHHB, IRF6	291	19	14912	8.09116	1	0.643182	0.62093
GOTERM_BP_DIRECT	GO:0030902~hindbrain development	4	1.01781	0.0537383	TFAP2A, CYP26C1, FGF8A, IRX7	291	44	14912	4.65854	1	0.643182	0.62093
GOTERM_BP_DIRECT	GO:0005975~carbohydrate metabolic process	8	2.03562	0.0551675	GPD1C, SI:DKEY-72L14.3, SI:CH211-226M16.2, NAGA, FUCA1.1, GBGT1L3, FBP1A, B4GALT4	291	175	14912	2.34258	1	0.643182	0.62093
GOTERM_BP_DIRECT	GO:0030910~olfactory placode formation	2	0.508906	0.0572188	DLX4B, DLX3B	291	3	14912	34.1627	1	0.643182	0.62093
GOTERM_BP_DIRECT	GO:0035141~medial fin morphogenesis	2	0.508906	0.0572188	DLX6A, DLX5A	291	3	14912	34.1627	1	0.643182	0.62093
GOTERM_BP_DIRECT	GO:0021559~trigeminal nerve development	2	0.508906	0.0572188	DLX4B, DLX3B	291	3	14912	34.1627	1	0.643182	0.62093
GOTERM_BP_DIRECT	GO:0048785~hatching gland development	2	0.508906	0.0572188	FOXA3, KLF17	291	3	14912	34.1627	1	0.643182	0.62093
GOTERM_MF_DIRECT	GO:0005201~extracellular matrix structural constituent	4	1.01781	0.0626561	COL1A2, COL5A3B, COL2A1B, COL1A1B	314	46	15797	4.37469	1	0.801036	0.779644
GOTERM_MF_DIRECT	GO:0019904~protein domain specific binding	3	0.763359	0.064178	FOXA1, FOXA3, FOXA2	314	21	15797	7.18699	1	0.801036	0.779644
GOTERM_BP_DIRECT	GO:0009887~organ morphogenesis	3	0.763359	0.0674557	FGF8A, PAX9, CXCL12A	291	22	14912	6.98782	1	0.691472	0.66755
GOTERM_BP_DIRECT	GO:0007219~Notch signaling pathway	4	1.01781	0.0697317	NOTCH2, ADAM10B, DAB2, DLB	291	49	14912	4.18318	1	0.691472	0.66755
GOTERM_BP_DIRECT	GO:0007492~endoderm development	3	0.763359	0.0729595	FGF8A, LSR, FOXA2	291	23	14912	6.684	1	0.691472	0.66755
GOTERM_BP_DIRECT	GO:0043010~camera-type eye development	4	1.01781	0.0731609	MAB21L2, DLX4B, DLX3B, PAICS	291	50	14912	4.09952	1	0.691472	0.66755
GOTERM_BP_DIRECT	GO:1900107~regulation of nodal signaling pathway	2	0.508906	0.0755571	OSR1, APLNRB	291	4	14912	25.622	1	0.691472	0.66755
GOTERM_BP_DIRECT	GO:1902036~regulation of hematopoietic stem cell differentiation	2	0.508906	0.0755571	F11R.1, CDCA7A	291	4	14912	25.622	1	0.691472	0.66755
GOTERM_BP_DIRECT	GO:0021572~rhombomere 6 development	2	0.508906	0.0755571	FGF8A, MAFBA	291	4	14912	25.622	1	0.691472	0.66755
GOTERM_BP_DIRECT	GO:0035270~endocrine system development	2	0.508906	0.0755571	DLX4B, DLX3B	291	4	14912	25.622	1	0.691472	0.66755
GOTERM_BP_DIRECT	GO:0021571~rhombomere 5 development	2	0.508906	0.0755571	FGF8A, MAFBA	291	4	14912	25.622	1	0.691472	0.66755
GOTERM_BP_DIRECT	GO:0006357~regulation of transcription from RNA polymerase II promoter	10	2.54453	0.0763074	POU3F3A, FOSL1A, TSHZ1, MAFBA, ETV2, BARX1, SP3A, ETS2, POU3F3B, FOSL2	291	266	14912	1.92647	1	0.691472	0.66755
GOTERM_CC_DIRECT	GO:0043020~NADPH oxidase complex	2	0.508906	0.0766089	NOXO1A, CYBA	301	4	15208	25.2625	0.998945	0.823546	0.823546
GOTERM_BP_DIRECT	GO:0048701~embryonic cranial skeleton morphogenesis	4	1.01781	0.076664	TFAP2A, PDGFRA, MACC1, MAB21L2	291	51	14912	4.01914	1	0.691472	0.66755
GOTERM_BP_DIRECT	GO:0006629~lipid metabolic process	8	2.03562	0.0780739	ACER1, FA2H, ZGC:174938, HSD17B12A, ELOVL7B, ELOVL7A, ELOVL6L, DEGS2	291	190	14912	2.15764	1	0.691472	0.66755
GOTERM_BP_DIRECT	GO:0006813~potassium ion transport	6	1.52672	0.0781652	KCNJ1A.3, ATP1B1B, KCNJ1A.2, KCNJ1A.5, KCNJ1A.4, ATP1A1A.2	291	117	14912	2.6279	1	0.691472	0.66755
GOTERM_BP_DIRECT	GO:0000902~cell morphogenesis	3	0.763359	0.0786023	CAP1, CXCL12A, CXCR4A	291	24	14912	6.4055	1	0.691472	0.66755
GOTERM_BP_DIRECT	GO:0002088~lens development in camera-type eye	3	0.763359	0.0786023	SOX11A, FOXE3, MAB21L2	291	24	14912	6.4055	1	0.691472	0.66755
GOTERM_MF_DIRECT	GO:0008134~transcription factor binding	4	1.01781	0.0800879	FOXA1, KEAP1B, FOXA3, FOXA2	314	51	15797	3.9458	1	0.963915	0.938173
GOTERM_BP_DIRECT	GO:0001756~somitogenesis	5	1.27226	0.0810467	CAP1, IGF2A, FGF8A, FN1B, PCDH10B	291	84	14912	3.05024	1	0.702791	0.678477
GOTERM_BP_DIRECT	GO:0042127~regulation of cell proliferation	6	1.52672	0.0849616	TFAP2A, CXCL18B, NDRG1A, CDCA7A, TNFRSF1A, BCL6AB	291	120	14912	2.5622	1	0.726362	0.701232
GOTERM_BP_DIRECT	GO:0035118~embryonic pectoral fin morphogenesis	3	0.763359	0.0902748	SOX9A, SOX9B, SALL4	291	26	14912	5.91277	1	0.761067	0.734737
GOTERM_MF_DIRECT	GO:0045236~CXCR chemokine receptor binding	2	0.508906	0.0952321	CXCL18B, CXCL12A	314	5	15797	20.1236	1	1	0.97619
GOTERM_BP_DIRECT	GO:0001654~eye development	4	1.01781	0.099158	FOXE3, MVP, MAB21L2, MAPK3	291	57	14912	3.59607	1	0.824505	0.79598
