# Supplementary material for: Intrinsic myocardial defects underlie an Rbfox-deficient zebrafish model of hypoplastic left heart syndrome
Source: Nat Commun. 2022 Oct 5;13:5877. doi: 10.1038/s41467-022-32982-x (PMC9534849; doi:10.1038/s41467-022-32982-x)
Supplement: Supplementary file 6 — Supplementary Dataset 3 [file 41467_2022_32982_MOESM6_ESM.xlsx]

## Sheet: A3SS.MATS.JCEC
ID	GeneID	geneSymbol	chr	strand	longExonStart_0base	longExonEnd	shortES	shortEE	flankingES	flankingEE	ID	IJC_SAMPLE_1	SJC_SAMPLE_1	IJC_SAMPLE_2	SJC_SAMPLE_2	IncFormLen	SkipFormLen	PValue	FDR	IncLevel1	IncLevel2	IncLevelDifference
29	epha4a	epha4a	chr2	-	40074338	40074515	40074338	40074488	40074750	40074960	29	18,35,13,9,32,42,37,37	55,30,20,35,46,41,19,35	158,81,66,152,74,162,73,44	31,12,8,7,8,36,13,15	176	149	0	0	0.217,0.497,0.355,0.179,0.371,0.464,0.622,0.472	0.812,0.851,0.875,0.948,0.887,0.792,0.826,0.713	-0.441
1	il17rd	il17rd	chr11	+	42683653	42683720	42683656	42683720	42641468	42641671	1	33,19,2,19,18,23,12,22	1,6,1,2,1,1,5,6	54,34,19,59,28,40,35,16	26,12,5,35,13,27,11,4	152	149	8.31715e-06	0.000365955	0.97,0.756,0.662,0.903,0.946,0.958,0.702,0.782	0.671,0.735,0.788,0.623,0.679,0.592,0.757,0.797	0.13
43	neo1a	neo1a	chr7	+	54069776	54070009	54069833	54070009	54059731	54059827	43	19,9,1,2,16,7,7,8	48,59,35,42,39,68,33,43	8,6,2,8,8,19,9,4	187,120,73,169,54,154,87,65	206	149	8.18525e-06	0.000365955	0.223,0.099,0.02,0.033,0.229,0.069,0.133,0.119	0.03,0.035,0.019,0.033,0.097,0.082,0.07,0.043	0.065
72	bves	bves	chr16	+	7663492	7663730	7663519	7663730	7662666	7662781	72	1.432e+23	74,49,118,88,141,96,79,84	142,174,212,160,70,360,192,251	46,33,22,35,43,109,19,60	176	149	1.50302e-05	0.000495995	0.621,0.776,0.437,0.692,0.638,0.64,0.624,0.705	0.723,0.817,0.891,0.795,0.58,0.737,0.895,0.78	-0.136
2	samd13	samd13	chr11	+	8153974	8154017	8153977	8154017	8153711	8153882	2	20,10,17,11,16,14,9,15	9,11,9,11,17,21,19,11	35,24,27,34,16,50,23,26	20,9,17,10,4,18,4,9	152	149	6.80884e-05	0.00179753	0.685,0.471,0.649,0.495,0.48,0.395,0.317,0.572	0.632,0.723,0.609,0.769,0.797,0.731,0.849,0.739	-0.223
151	pabpn1	pabpn1	chr24	-	14559333	14560966	14559333	14560043	14568195	14568347	151	111,112,200,145,165,108,94,117	46,42,59,39,63,27,31,60	225,168,82,283,144,192,147,134	49,35,35,22,19,55,25,15	1072	149	0.000147125	0.00323675	0.251,0.27,0.32,0.341,0.267,0.357,0.296,0.213	0.39,0.4,0.246,0.641,0.513,0.327,0.45,0.554	-0.151
130	anxa11a	anxa11a	chr13	+	16300545	16300875	16300674	16300875	16294909	16294983	130	8.50922e+23	4,7,2,2,8,11,7,1	1.14513e+27	10,17,15,12,11,22,1,13	278	149	0.000250255	0.0047191	0.991,0.986,0.994,0.995,0.985,0.978,0.983,0.998	0.984,0.976,0.965,0.981,0.972,0.977,0.998,0.975	0.01
135	dmd	dmd	chr1	-	10834721	10834842	10834721	10834836	10841130	10841374	135	2,4,12,1,1,0,3,7	38,25,12,16,14,14,19,23	15,12,4,9,10,19,9,17	35,43,6,30,18,41,31,19	155	149	0.000385302	0.00635748	0.048,0.133,0.49,0.057,0.064,0.0,0.132,0.226	0.292,0.212,0.391,0.224,0.348,0.308,0.218,0.462	-0.163
20	tle3a	tle3a	chr18	+	20244999	20245201	20245002	20245201	20239558	20239663	20	47,50,28,33,36,30,20,48	0,0,1,4,0,7,5,5	94,84,28,99,53,77,52,34	23,4,5,14,3,15,4,17	152	149	0.00065518	0.00960931	1.0,1.0,0.965,0.89,1.0,0.808,0.797,0.904	0.8,0.954,0.846,0.874,0.945,0.834,0.927,0.662	0.065
161	mest	mest	chr4	-	16000591	16000781	16000591	16000778	16001031	16001215	161	0,1,2,1,0,2,2,1	5,5,5,4,10,4,0,2	3,2,6,1,7,13,2,5	9,7,2,11,9,6,0,3	152	149	0.00128495	0.0169614	0.0,0.164,0.282,0.197,0.0,0.329,1.0,0.329	0.246,0.219,0.746,0.082,0.433,0.68,1.0,0.62	-0.216
175	mgmt	mgmt	chr17	-	20215679	20215831	20215679	20215816	20217906	20218043	175	42,11,28,11,33,11,7,3	0,1,2,3,0,1,1,0	43,32,22,20,15,36,14,29	3,1,2,4,2,7,1,0	164	149	0.00285901	0.0343082	1.0,0.909,0.927,0.769,1.0,0.909,0.864,1.0	0.929,0.967,0.909,0.82,0.872,0.824,0.927,1.0	0.016
158	badb	badb	chr7	-	25129519	25130338	25129519	25130335	25131968	25132159	158	32,38,49,39,43,46,33,32	5,19,19,11,14,19,27,10	87,91,37,72,70,91,28,70	18,20,5,5,24,29,6,18	152	149	0.00381363	0.04195	0.863,0.662,0.717,0.777,0.751,0.704,0.545,0.758	0.826,0.817,0.879,0.934,0.741,0.755,0.821,0.792	-0.098
54	ctnnd2b	ctnnd2b	chr2	-	30613941	30614482	30613941	30614296	30618106	30618273	54	27,6,8,2,13,31,4,10	0,0,0,0,3,0,0,0	6,12,4,20,14,10,15,18	1,0,2,0,3,0,3,2	335	149	0.00558791	0.0567388	1.0,1.0,1.0,1.0,0.658,1.0,1.0,1.0	0.727,1.0,0.471,1.0,0.675,1.0,0.69,0.8	0.162
42	tardbpl	tardbpl	chr23	+	29359930	29360116	29359945	29360116	29359622	29359763	42	140,53,62,68,90,71,74,80	81,56,41,44,99,103,40,69	140,179,56,176,120,233,121,128	118,108,40,95,52,101,67,91	164	149	0.0113367	0.106889	0.611,0.462,0.579,0.584,0.452,0.385,0.627,0.513	0.519,0.601,0.56,0.627,0.677,0.677,0.621,0.561	-0.079
93	sema3h	sema3h	chr8	+	25948495	25948653	25948498	25948653	25944392	25944434	93	0,2,0,6,3,4,0,0	2,3,2,0,0,0,1,3	4,9,5,10,4,2,1,6	0,1,0,1,3,2,0,3	152	149	0.0132119	0.116265	0.0,0.395,0.0,1.0,1.0,1.0,0.0,0.0	1.0,0.898,1.0,0.907,0.567,0.495,1.0,0.662	-0.392
183	txnrd2.2	txnrd2.2	chr5	-	15348585	15348654	15348585	15348651	15349918	15350252	183	29,11,9,15,16,27,14,23	4,4,6,3,4,2,9,1	13,21,12,15,12,18,14,12	3,0,0,0,10,4,0,0	152	149	0.0264749	0.218418	0.877,0.729,0.595,0.831,0.797,0.93,0.604,0.958	0.809,1.0,1.0,1.0,0.541,0.815,1.0,1.0	-0.106
129	anapc10	anapc10	chr23	+	43718843	43718984	43718864	43718984	43718114	43718262	129	16,10,17,2,24,17,12,11	70,24,71,34,66,63,43,67	51,30,7,26,18,21,35,15	77,61,49,93,73,90,46,56	170	149	0.039366	0.305665	0.167,0.268,0.173,0.049,0.242,0.191,0.197,0.126	0.367,0.301,0.111,0.197,0.178,0.17,0.4,0.19	-0.063
73	elavl1b	elavl1b	chr11	-	14989373	14989554	14989373	14989551	14989667	14989730	73	43,26,21,29,63,54,25,27	133,97,83,94,152,141,106,96	66,36,58,65,41,57,35,49	1.30116e+23	152	149	0.0553487	0.384528	0.241,0.208,0.199,0.232,0.289,0.273,0.188,0.216	0.332,0.233,0.353,0.269,0.236,0.235,0.243,0.306	-0.045
91	tmed7	tmed7	chr8	+	1696	1882	1699	1882	1238	1323	91	12,8,14,6,16,3,1,5	6,3,7,4,4,0,0,0	3,13,4,16,10,8,15,8	1,8,4,20,8,9,0,5	152	149	0.0527661	0.384528	0.662,0.723,0.662,0.595,0.797,1.0,1.0,1.0	0.746,0.614,0.495,0.44,0.551,0.466,1.0,0.611	0.19
119	txndc9	txndc9	chr9	+	21820513	21820716	21820516	21820716	21819135	21819208	119	59,32,56,58,75,44,46,57	3,5,0,5,3,1,6,4	68,98,53,62,62,119,61,63	4,7,0,15,7,11,5,2	152	149	0.0767979	0.506866	0.951,0.863,1.0,0.919,0.961,0.977,0.883,0.933	0.943,0.932,1.0,0.802,0.897,0.914,0.923,0.969	0.013
25	anapc13	anapc13	chr21	+	24536365	24536515	24536410	24536515	24536239	24536295	25	43,34,51,53,46,48,40,53	8,12,20,8,18,13,14,21	33,48,33,44,19,96,38,31	15,7,8,9,7,11,3,13	194	149	0.099078	0.579225	0.805,0.685,0.662,0.836,0.662,0.739,0.687,0.66	0.628,0.84,0.76,0.79,0.676,0.87,0.907,0.647	-0.048
32	robo1	robo1	chr15	-	39294314	39294479	39294314	39294476	39296638	39297117	32	8,1,6,1,2,1,0,0	4,4,9,6,10,3,1,9	5,28,1,13,6,14,19,9	22,20,15,15,29,26,15,17	152	149	0.0989506	0.579225	0.662,0.197,0.395,0.14,0.164,0.246,0.0,0.0	0.182,0.578,0.061,0.459,0.169,0.345,0.554,0.342	-0.111
136	calua	calua	chr4	+	13570502	13570749	13570512	13570749	13568468	13568610	136	54,52,95,82,77,86,41,80	110,95,61,56,107,55,56,75	129,135,74,107,67,179,88,57	98,105,53,119,55,140,51,75	159	149	0.100926	0.579225	0.315,0.339,0.593,0.578,0.403,0.594,0.407,0.5	0.552,0.546,0.567,0.457,0.533,0.545,0.618,0.416	-0.063
71	wnt5b	wnt5b	chr4	+	8601082	8601160	8601087	8601160	8569206	8569270	71	57,32,36,72,67,48,45,59	31,23,10,24,17,35,8,34	43,67,63,78,67,126,62,48	61,26,22,75,49,71,31,13	154	149	0.106955	0.588254	0.64,0.574,0.777,0.744,0.792,0.57,0.845,0.627	0.405,0.714,0.735,0.502,0.57,0.632,0.659,0.781	0.071
61	celf1	celf1	chr7	-	38548775	38548845	38548775	38548833	38550032	38550194	61	18,10,16,11,32,21,8,20	59,30,26,43,69,43,41,54	13,14,19,15,18,32,30,21	83,66,33,149,48,81,85,59	161	149	0.125874	0.593405	0.22,0.236,0.363,0.191,0.3,0.311,0.153,0.255	0.127,0.164,0.348,0.085,0.258,0.268,0.246,0.248	0.036
84	mrpl34	mrpl34	chr2	+	24319389	24320183	24319392	24320183	24317464	24317607	84	1.61164e+23	10,18,15,23,24,6,9,11	1.46161e+23	10,14,17,21,6,24,5,18	152	149	0.12047	0.593405	0.94,0.899,0.942,0.898,0.931,0.972,0.955,0.944	0.935,0.919,0.858,0.92,0.959,0.905,0.958,0.91	0.015
170	ube2q2	ube2q2	chr25	-	29450079	29450235	29450079	29450232	29450319	29450376	170	69,80,28,110,112,123,97,99	88,59,20,51,70,59,57,42	178,146,96,204,101,227,106,107	94,83,56,94,51,113,61,45	152	149	0.125592	0.593405	0.435,0.571,0.578,0.679,0.611,0.671,0.625,0.698	0.65,0.633,0.627,0.68,0.66,0.663,0.63,0.7	-0.047
182	si:busm1-105l16.2	si:busm1-105l16.2	chr1	-	46503136	46503287	46503136	46503221	46503676	46503841	182	13,6,15,21,9,11,2,6	0,2,2,0,1,0,4,0	33,23,25,22,13,25,13,8	1,2,0,0,0,0,0,0	215	149	0.113081	0.593405	1.0,0.675,0.839,1.0,0.862,1.0,0.257,1.0	0.958,0.889,1.0,1.0,1.0,1.0,1.0,1.0	-0.152
4	hapln1a	hapln1a	chr5	-	46494746	46495073	46494746	46495049	46496498	46496828	4	2.982e+23	1.92226e+23	4.47311e+23	5.34322e+23	173	149	0.133149	0.606057	0.572,0.433,0.514,0.491,0.444,0.445,0.38,0.411	0.419,0.454,0.452,0.516,0.585,0.503,0.574,0.488	-0.038
36	kifc1	kifc1	chr19	+	6991458	6991488	6991461	6991488	6990970	6991095	36	33,26,13,7,32,27,15,24	14,19,2,3,10,8,7,1	39,46,10,50,23,42,42,9	13,10,7,19,13,14,22,19	152	149	0.155744	0.684748	0.698,0.573,0.864,0.696,0.758,0.768,0.677,0.959	0.746,0.818,0.583,0.721,0.634,0.746,0.652,0.317	0.097
141	asap3	asap3	chr17	-	27194003	27194259	27194003	27194223	27194482	27194687	141	10,11,1,9,9,12,4,3	4,1,3,1,0,5,6,0	37,27,5,35,15,29,16,26	14,8,2,13,7,20,3,18	185	149	0.160812	0.684748	0.668,0.899,0.212,0.879,1.0,0.659,0.349,1.0	0.68,0.731,0.668,0.684,0.633,0.539,0.811,0.538	0.048
3	myef2	myef2	chr18	-	5237230	5237329	5237230	5237317	5238842	5238881	3	6,3,7,6,6,3,4,4	2.32192e+23	10,2,0,8,13,5,3,2	4.46246e+23	161	149	0.186067	0.767528	0.023,0.014,0.025,0.029,0.021,0.015,0.019,0.016	0.02,0.007,0.0,0.017,0.035,0.011,0.009,0.007	0.007
168	fbxo48	fbxo48	chr1	-	51615012	51615148	51615012	51615127	51615398	51615476	168	10,4,9,10,18,14,15,9	5,1,2,4,6,6,3,4	21,9,13,13,17,33,8,11	5,8,7,8,6,17,2,5	170	149	0.220924	0.883695	0.637,0.778,0.798,0.687,0.724,0.672,0.814,0.664	0.786,0.496,0.619,0.588,0.713,0.63,0.778,0.658	0.063
11	arid1b	arid1b	chr20	-	5019363	5019504	5019363	5019501	5039662	5039848	11	6,7,2,5,13,3,3,3	1,0,2,11,14,3,6,2	12,16,2,26,13,13,5,27	9,6,1,10,3,11,6,5	152	149	0.232039	0.900855	0.855,1.0,0.495,0.308,0.477,0.495,0.329,0.595	0.567,0.723,0.662,0.718,0.809,0.537,0.45,0.841	-0.094
66	srsf9	srsf9	chr10	-	1694649	1695011	1694649	1694833	1696986	1697121	66	39,79,46,22,28,7,14,41	15,26,36,25,24,11,11,22	77,74,62,57,45,79,47,46	47,46,25,83,56,67,59,39	327	149	0.259006	0.976823	0.542,0.581,0.368,0.286,0.347,0.225,0.367,0.459	0.427,0.423,0.531,0.238,0.268,0.349,0.266,0.35	0.04
152	zfand6	zfand6	chr7	+	10575276	10575346	10575286	10575346	10573648	10573802	152	101,98,148,100,175,121,111,93	0,5,2,0,0,13,10,3	148,114,119,104,83,251,76,106	3,0,4,9,3,4,1,2	159	149	0.26664	0.977678	1.0,0.948,0.986,1.0,1.0,0.897,0.912,0.967	0.979,1.0,0.965,0.915,0.963,0.983,0.986,0.98	-0.008
0	adgrg6	adgrg6	chr20	+	37437307	37437349	37437334	37437349	37437171	37437224	0	29,27,41,27,66,47,58,30	7,14,2,26,14,16,17,7	12,20,3,7,1,22,8,13	5,2,14,2,0,16,2,2	176	149	0.723354	1	0.778,0.62,0.946,0.468,0.8,0.713,0.743,0.784	0.67,0.894,0.154,0.748,1.0,0.538,0.772,0.846	0.029
5	micall2a	micall2a	chr3	+	43124400	43124501	43124403	43124501	43121667	43121752	5	0,1,4,0,1,1,9,5	2,2,14,10,8,14,11,7	0,0,1,9,2,5,4,0	2,6,8,13,15,11,6,5	152	149	0.9793	1	0.0,0.329,0.219,0.0,0.109,0.065,0.445,0.412	0.0,0.0,0.109,0.404,0.116,0.308,0.395,0.0	0.031
7	vamp5	vamp5	chr5	+	28304243	28304387	28304246	28304387	28297209	28297393	7	27,16,32,26,39,28,30,36	61,34,71,59,130,70,53,76	32,35,20,45,22,66,36,48	65,62,50,97,65,143,49,104	152	149	0.326444	1	0.303,0.316,0.306,0.302,0.227,0.282,0.357,0.317	0.326,0.356,0.282,0.313,0.249,0.311,0.419,0.311	-0.02
9	spi1b	spi1b	chr7	-	32657968	32658050	32657968	32658047	32658149	32658242	9	5,0,1,5,10,9,2,0	23,1,6,8,4,18,16,2	0,9,3,2,2,20,6,11	12,18,18,22,12,37,15,38	152	149	0.78267	1	0.176,0.0,0.14,0.38,0.71,0.329,0.109,0.0	0.0,0.329,0.14,0.082,0.14,0.346,0.282,0.221	0.038
10	spi1b	spi1b	chr7	-	32657968	32658050	32657968	32658047	32658976	32659345	10	1,0,4,1,2,7,5,5	2,1,4,7,1,8,3,8	10,10,6,2,6,12,4,5	1,8,3,6,7,38,12,11	152	149	0.675261	1	0.329,0.0,0.495,0.123,0.662,0.462,0.62,0.38	0.907,0.551,0.662,0.246,0.457,0.236,0.246,0.308	-0.068
12	cry3a	cry3a	chr8	+	21250052	21250219	21250055	21250219	21249478	21249550	12	25,49,45,45,55,15,45,60	32,46,32,30,77,30,17,29	65,37,171,45,49,52,48,39	70,33,129,46,26,51,38,56	152	149	0.757011	1	0.434,0.511,0.58,0.595,0.412,0.329,0.722,0.67	0.477,0.524,0.565,0.49,0.649,0.5,0.553,0.406	0.011
13	hamp	hamp	chr16	+	50290539	50290629	50290542	50290629	50289915	50290093	13	0,0,0,0,0,2,0,0	0,0,0,0,0,0,0,0	7,8,0,0,4,0,0,3	5,0,0,0,0,0,0,0	152	149	1	1	NA,NA,NA,NA,NA,1.0,NA,NA	0.578,1.0,NA,NA,1.0,NA,NA,1.0	0.106
14	mdc1	mdc1	chr16	+	10330172	10330310	10330175	10330310	10329724	10329764	14	2,1,0,0,2,4,0,4	0,0,0,0,0,0,0,0	5,0,3,4,2,4,1,1	0,1,0,0,0,0,0,0	152	149	1	1	1.0,1.0,NA,NA,1.0,1.0,NA,1.0	1.0,0.0,1.0,1.0,1.0,1.0,1.0,1.0	0.125
17	gngt2a	gngt2a	chr3	+	23095498	23095602	23095512	23095602	23092759	23092903	17	0,0,0,0,0,0,0,0	0,0,0,5,3,0,2,0	0,0,0,0,0,2,0,0	0,0,0,4,0,0,0,0	163	149	1	1	NA,NA,NA,0.0,0.0,NA,0.0,NA	NA,NA,NA,0.0,NA,1.0,NA,NA	-0.5
18	hmga1a	hmga1a	chr23	-	3757169	3757262	3757169	3757259	3758356	3758463	18	1.64812e+29	4.98341e+23	2.83921e+31	8.79613e+24	152	149	0.946227	1	0.764,0.772,0.749,0.777,0.76,0.761,0.755,0.746	0.76,0.77,0.762,0.767,0.781,0.769,0.741,0.738	0
19	ptp4a2b	ptp4a2b	chr19	-	35472434	35473097	35472434	35472543	35492605	35492714	19	1.02183e+27	0,0,0,0,0,0,0,0	1.25014e+28	0,1,0,0,0,1,0,0	703	149	1	1	1.0,1.0,1.0,1.0,1.0,1.0,1.0,1.0	1.0,0.997,1.0,1.0,1.0,0.998,1.0,1.0	0.001
21	ybx1	ybx1	chr8	-	47144749	47145018	47144749	47145015	47146981	47147067	21	2.05016e+31	2.3592e+31	2.77227e+31	3.44229e+31	152	149	0.94306	1	0.46,0.447,0.455,0.455,0.462,0.458,0.452,0.442	0.441,0.472,0.445,0.461,0.457,0.463,0.45,0.451	-0.001
22	cox6b2	cox6b2	chr16	-	12511903	12512033	12511903	12512030	12512539	12512599	22	1.61106e+23	6.94535e+24	114,154,97,196,100,209,81,110	5.27535e+23	152	149	0.416929	1	0.185,0.163,0.177,0.231,0.173,0.209,0.219,0.252	0.175,0.22,0.176,0.206,0.186,0.206,0.179,0.18	0.01
23	wdr47b	wdr47b	chr22	+	24562699	24562893	24562723	24562893	24560229	24560355	23	0,0,0,0,0,0,0,3	5,1,0,5,13,1,2,12	1,0,0,0,0,0,0,0	1,0,1,0,1,3,7,1	173	149	1	1	0.0,0.0,NA,0.0,0.0,0.0,0.0,0.177	0.463,NA,0.0,NA,0.0,0.0,0.0,0.0	-0.052
24	elovl8b	elovl8b	chr8	-	18202859	18202936	18202859	18202925	18203135	18203329	24	0,0,0,0,0,0,0,4	0,0,0,2,0,3,0,0	0,0,0,0,0,0,0,0	1,0,0,1,0,0,0,0	160	149	1	1	NA,NA,NA,0.0,NA,0.0,NA,1.0	0.0,NA,NA,0.0,NA,NA,NA,NA	0.333
26	epyc	epyc	chr4	-	16330188	16330375	16330188	16330372	16333739	16333941	26	2,0,0,0,0,0,0,0	0,0,0,0,0,0,0,0	1,6,2,12,2,2,0,6	0,1,0,0,0,2,0,0	152	149	1	1	1.0,NA,NA,NA,NA,NA,NA,NA	1.0,0.855,1.0,1.0,1.0,0.495,NA,1.0	0.093
27	snrpg	snrpg	chr23	+	33961704	33962000	33961712	33962000	33959662	33959787	27	6.04345e+23	0,0,0,0,0,1,0,0	6.60632e+24	0,0,2,0,0,0,0,0	157	149	1	1	1.0,1.0,1.0,1.0,1.0,0.998,1.0,1.0	1.0,1.0,0.993,1.0,1.0,1.0,1.0,1.0	0.001
28	mdm4	mdm4	chr11	-	22905720	22905909	22905720	22905894	22906012	22906173	28	38,48,52,86,88,65,37,98	20,15,15,14,28,19,10,13	99,89,37,90,55,154,77,54	29,15,13,21,17,20,9,36	164	149	0.750871	1	0.633,0.744,0.759,0.848,0.741,0.757,0.771,0.873	0.756,0.844,0.721,0.796,0.746,0.875,0.886,0.577	-0.009
30	mecp2	mecp2	chr8	-	7622113	7622485	7622113	7622482	7637594	7637640	30	0,0,0,0,0,0,0,0	5,0,3,0,2,4,1,4	0,0,0,2,0,2,0,4	2,3,5,8,3,9,2,5	152	149	1	1	0.0,NA,0.0,NA,0.0,0.0,0.0,0.0	0.0,0.0,0.0,0.197,0.0,0.179,0.0,0.44	-0.102
31	tnfsf10	tnfsf10	chr24	+	26935585	26935705	26935624	26935705	26934199	26934245	31	101,85,68,105,80,80,46,66	6,25,12,12,15,10,15,8	82,82,52,101,70,113,43,84	20,16,22,13,12,25,6,9	188	149	0.30267	1	0.93,0.729,0.818,0.874,0.809,0.864,0.708,0.867	0.765,0.802,0.652,0.86,0.822,0.782,0.85,0.881	0.023
35	sh2d5	sh2d5	chr11	+	37641995	37642085	37641998	37642085	37638962	37639075	35	7,0,3,0,0,0,2,0	0,0,2,0,0,0,0,0	4,8,0,5,1,1,2,1	2,0,0,0,0,0,0,0	152	149	1	1	1.0,NA,0.595,NA,NA,NA,1.0,NA	0.662,1.0,NA,1.0,1.0,1.0,1.0,1.0	-0.087
39	LOC562542	LOC562542	chr12	-	45496022	45496070	45496022	45496067	45496168	45496465	39	34,21,21,14,19,21,21,21	0,1,2,1,5,4,1,0	40,31,21,56,35,67,32,26	1,2,2,0,5,5,5,2	152	149	0.64035	1	1.0,0.954,0.911,0.932,0.788,0.837,0.954,1.0	0.975,0.938,0.911,1.0,0.873,0.929,0.863,0.927	-0.005
40	mzt2b	mzt2b	chr21	-	16083139	16083268	16083139	16083265	16085533	16085685	40	28,51,41,41,32,40,38,43	0,1,0,0,0,1,0,0	24,17,31,14,24,47,23,22	0,0,0,0,0,4,0,0	152	149	1	1	1.0,0.98,1.0,1.0,1.0,0.975,1.0,1.0	1.0,1.0,1.0,1.0,1.0,0.92,1.0,1.0	0.004
49	nle1	nle1	chr10	-	23099484	23099678	23099484	23099635	23099794	23099869	49	19,22,9,30,9,13,10,11	28,16,6,15,18,14,10,13	17,36,14,38,15,34,25,17	21,23,8,24,13,66,14,6	192	149	0.354522	1	0.345,0.516,0.538,0.608,0.28,0.419,0.437,0.396	0.386,0.548,0.576,0.551,0.472,0.286,0.581,0.687	-0.069
50	baz1a	baz1a	chr17	-	10035479	10035655	10035479	10035652	10037137	10037469	50	10,4,16,4,5,6,9,5	14,7,12,25,18,13,13,3	11,24,6,17,7,20,5,11	29,26,13,20,11,42,25,12	152	149	0.981881	1	0.412,0.359,0.567,0.136,0.214,0.311,0.404,0.62	0.271,0.475,0.311,0.455,0.384,0.318,0.164,0.473	0.021
51	rpl22l1	rpl22l1	chr24	-	26477402	26477592	26477402	26477524	26478874	26478979	51	37,24,21,24,47,31,27,14	3.34273e+23	25,91,24,74,30,35,25,18	6.5144e+23	217	149	0.56126	1	0.071,0.057,0.038,0.045,0.082,0.073,0.06,0.027	0.026,0.124,0.064,0.064,0.046,0.048,0.064,0.044	-0.003
53	ctnnd2b	ctnnd2b	chr2	-	30611139	30611455	30611139	30611389	30613648	30613792	53	4,0,2,0,0,1,0,0	2,1,3,2,5,2,1,4	3,0,0,2,0,0,0,0	4,4,1,4,5,1,7,16	215	149	0.52237	1	0.581,0.0,0.316,0.0,0.0,0.257,0.0,0.0	0.342,0.0,0.0,0.257,0.0,0.0,0.0,0.0	0.069
55	tp53	tp53	chr5	+	24087324	24087376	24087327	24087376	24087032	24087087	55	54,62,80,89,78,61,66,63	50,69,68,28,60,38,24,61	105,114,72,131,81,125,50,78	75,37,34,108,61,96,57,66	152	149	0.995233	1	0.514,0.468,0.536,0.757,0.56,0.611,0.729,0.503	0.578,0.751,0.675,0.543,0.566,0.561,0.462,0.537	0.001
56	tp53	tp53	chr5	+	24093772	24093867	24093784	24093867	24093559	24093699	56	1.51116e+23	68,54,105,62,83,30,75,93	1.70203e+23	150,69,67,140,90,128,59,80	161	149	0.432747	1	0.673,0.665,0.616,0.663,0.675,0.803,0.569,0.579	0.512,0.731,0.592,0.625,0.605,0.667,0.682,0.642	0.023
57	mavs	mavs	chr13	+	15210252	15213584	15210442	15213584	15194113	15194775	57	5,2,4,0,0,1,0,0	20,19,25,27,27,18,6,3	0,1,1,2,0,2,3,3	37,25,21,31,20,66,13,13	339	149	1	1	0.099,0.044,0.066,0.0,0.0,0.024,0.0,0.0	0.0,0.017,0.021,0.028,0.0,0.013,0.092,0.092	-0.004
67	zgc:165520	zgc:165520	chr1	+	44833989	44834263	44834177	44834263	44833155	44833266	67	6,1,0,13,2,15,1,0	0,0,0,0,0,0,5,2	9,0,4,6,2,0,3,5	0,0,0,2,0,0,4,0	337	149	1	1	1.0,1.0,NA,1.0,1.0,1.0,0.081,0.0	1.0,NA,1.0,0.57,1.0,NA,0.249,1.0	-0.077
68	txlnbb	txlnbb	chr17	-	6358159	6358750	6358159	6358736	6361505	6361601	68	4,0,0,0,0,3,3,0	60,71,88,40,85,129,73,108	0,12,0,3,0,0,0,1	111,77,93,116,39,151,55,80	163	149	0.798685	1	0.057,0.0,0.0,0.0,0.0,0.021,0.036,0.0	0.0,0.125,0.0,0.023,0.0,0.0,0.0,0.011	-0.006
69	txlnbb	txlnbb	chr17	-	6372430	6372643	6372430	6372640	6376230	6376345	69	12,2,0,6,4,11,2,1	7,5,4,12,6,7,10,5	1,11,2,11,2,12,4,7	19,15,10,17,3,16,4,5	152	149	0.93111	1	0.627,0.282,0.0,0.329,0.395,0.606,0.164,0.164	0.049,0.418,0.164,0.388,0.395,0.424,0.495,0.578	-0.043
70	wnt5b	wnt5b	chr4	+	8601082	8601160	8601087	8601160	8532173	8532910	70	6,2,1,2,3,5,14,1	0,0,0,0,0,0,0,0	15,9,0,11,3,11,14,4	1,0,0,0,0,0,0,0	154	149	1	1	1.0,1.0,1.0,1.0,1.0,1.0,1.0,1.0	0.936,1.0,NA,1.0,1.0,1.0,1.0,1.0	0.009
74	elavl1b	elavl1b	chr11	-	14989373	14989554	14989373	14989551	15000936	15001002	74	91,65,41,57,72,66,51,69	66,34,54,69,102,92,55,69	150,113,49,120,90,102,57,69	122,109,53,136,95,114,60,72	152	149	0.869661	1	0.575,0.652,0.427,0.447,0.409,0.413,0.476,0.495	0.547,0.504,0.475,0.464,0.482,0.467,0.482,0.484	-0.001
75	elavl1b	elavl1b	chr11	-	14989373	14989554	14989373	14989551	15000946	15001002	75	6,3,7,3,6,3,3,4	14,7,4,1,3,2,7,1	15,9,6,12,7,6,1,4	3,5,5,21,4,5,7,8	152	149	0.97145	1	0.296,0.296,0.632,0.746,0.662,0.595,0.296,0.797	0.831,0.638,0.541,0.359,0.632,0.541,0.123,0.329	0.041
76	tfpia	tfpia	chr9	-	42452291	42452495	42452291	42452492	42484226	42484444	76	120,104,83,70,126,113,71,108	2,5,0,4,1,3,2,2	82,89,57,109,48,115,56,44	0,2,5,1,0,5,1,1	152	149	0.777328	1	0.983,0.953,1.0,0.945,0.992,0.974,0.972,0.981	1.0,0.978,0.918,0.991,1.0,0.958,0.982,0.977	-0.001
77	mlx	mlx	chr3	-	37147629	37147669	37147629	37147666	37148524	37148607	77	12,5,2,5,20,6,13,16	1,4,0,0,6,0,3,0	29,13,8,19,5,12,16,12	5,1,0,2,3,5,0,4	152	149	0.63787	1	0.922,0.551,1.0,1.0,0.766,1.0,0.809,1.0	0.85,0.927,1.0,0.903,0.62,0.702,1.0,0.746	0.038
78	mbnl2	mbnl2	chr1	+	2205666	2205761	2205708	2205761	2201459	2201616	78	103,87,99,97,150,114,96,83	0,7,7,1,2,4,7,0	81,78,43,93,39,119,73,47	2,0,2,10,1,1,1,2	191	149	0.71448	1	1.0,0.907,0.917,0.987,0.983,0.957,0.915,1.0	0.969,1.0,0.944,0.879,0.968,0.989,0.983,0.948	-0.002
80	add2	add2	chr5	-	13812253	13812408	13812253	13812405	13814758	13814900	80	0,0,0,1,5,2,0,2	1,1,0,0,4,2,0,0	0,0,0,0,0,4,0,0	0,1,3,2,0,1,0,0	152	149	1	1	0.0,0.0,NA,1.0,0.551,0.495,NA,1.0	NA,0.0,0.0,0.0,NA,0.797,NA,NA	0.308
81	znf706	znf706	chr19	-	12211691	12211846	12211691	12211827	12212301	12212694	81	24,23,9,24,25,10,20,21	9,1,6,4,2,0,3,4	37,32,16,33,25,46,16,25	5,10,2,5,3,7,5,1	168	149	0.576354	1	0.703,0.953,0.571,0.842,0.917,1.0,0.855,0.823	0.868,0.739,0.876,0.854,0.881,0.854,0.739,0.957	-0.013
82	znf706	znf706	chr19	-	12211691	12211846	12211691	12211827	12212678	12212865	82	90,69,88,92,93,65,70,70	2.50256e+23	166,124,89,104,85,165,85,80	3.31476e+23	168	149	0.466569	1	0.242,0.193,0.2,0.227,0.209,0.176,0.206,0.198	0.308,0.188,0.244,0.183,0.196,0.219,0.207,0.193	-0.011
83	tmem126a	tmem126a	chr10	-	29271879	29272014	29271879	29271998	29272637	29272757	83	18,11,19,23,41,9,18,22	123,46,116,110,165,120,115,115	12,10,4,26,6,28,7,12	56,33,62,84,57,106,52,79	165	149	0.665433	1	0.117,0.178,0.129,0.159,0.183,0.063,0.124,0.147	0.162,0.215,0.055,0.218,0.087,0.193,0.108,0.121	-0.007
92	tmed7	tmed7	chr8	+	1696	1882	1699	1882	1313	1486	92	10,6,13,8,11,2,0,1	8,7,7,14,10,5,1,0	2,7,1,9,4,5,5,5	7,11,2,9,9,8,5,9	152	149	0.364972	1	0.551,0.457,0.645,0.359,0.519,0.282,0.0,1.0	0.219,0.384,0.329,0.495,0.303,0.38,0.495,0.353	0.107
94	ogt.1	ogt.1	chr14	-	14743559	14743740	14743559	14743710	14745623	14745660	94	49,43,57,65,88,82,76,97	22,12,24,31,80,49,26,31	171,87,78,104,49,123,52,86	35,50,27,32,22,71,31,53	179	149	0.680692	1	0.65,0.749,0.664,0.636,0.478,0.582,0.709,0.723	0.803,0.592,0.706,0.73,0.65,0.591,0.583,0.575	-0.005
98	ybey	ybey	chr9	+	715026	715241	715043	715241	713761	713830	98	4,0,1,1,6,1,7,6	39,55,120,58,98,75,62,90	5,4,0,4,10,2,0,1	57,75,26,77,35,75,41,61	166	149	0.469346	1	0.084,0.0,0.007,0.015,0.052,0.012,0.092,0.056	0.073,0.046,0.0,0.045,0.204,0.023,0.0,0.015	-0.011
99	srrm1	srrm1	chr17	+	25439543	25439985	25439550	25439985	25437255	25437432	99	86,46,68,41,61,44,46,49	45,34,37,45,30,33,17,32	128,63,54,154,73,175,70,58	42,78,15,78,36,118,28,32	156	149	0.307735	1	0.646,0.564,0.637,0.465,0.66,0.56,0.721,0.594	0.744,0.435,0.775,0.653,0.659,0.586,0.705,0.634	-0.043
102	cirbpb	cirbpb	chr22	-	18544449	18544515	18544449	18544508	18544612	18544832	102	1.48596e+30	1.39485e+29	1.60816e+30	1.54117e+30	156	149	0.794343	1	0.504,0.519,0.5,0.495,0.524,0.487,0.518,0.491	0.499,0.474,0.515,0.477,0.512,0.517,0.505,0.508	0.004
103	clasp2	clasp2	chr19	+	42773443	42773691	42773446	42773691	42769989	42770096	103	6,17,6,9,26,14,11,12	20,14,6,5,17,6,3,6	23,15,17,25,22,42,11,14	25,21,10,35,8,13,19,21	152	149	0.470019	1	0.227,0.543,0.495,0.638,0.6,0.696,0.782,0.662	0.474,0.412,0.625,0.412,0.729,0.76,0.362,0.395	0.059
104	clasp2	clasp2	chr19	+	42773443	42773691	42773446	42773691	42773295	42773319	104	0,1,0,0,0,1,3,3	4,1,0,0,6,0,2,1	0,0,3,0,0,2,0,1	1,0,4,4,3,0,1,3	152	149	1	1	0.0,0.495,NA,NA,0.0,1.0,0.595,0.746	0.0,NA,0.424,0.0,0.0,1.0,0.0,0.246	0.234
106	pcnp	pcnp	chr1	+	7559826	7560103	7559894	7560103	7556964	7557049	106	11,15,4,10,12,7,9,3	13,3,5,6,16,13,6,4	21,13,5,27,5,22,13,5	15,11,7,8,4,20,13,15	217	149	0.905191	1	0.367,0.774,0.355,0.534,0.34,0.27,0.507,0.34	0.49,0.448,0.329,0.699,0.462,0.43,0.407,0.186	0.005
107	pcnp	pcnp	chr1	+	7559826	7560103	7559897	7560103	7556964	7557049	107	11,15,4,10,13,7,9,3	17,4,15,7,20,10,1,13	21,13,5,29,5,24,17,8	24,14,15,9,20,28,14,21	220	149	0.74075	1	0.305,0.717,0.153,0.492,0.306,0.322,0.859,0.135	0.372,0.386,0.184,0.686,0.145,0.367,0.451,0.205	0.062
108	pcnp	pcnp	chr1	+	7559826	7560103	7559946	7560103	7556964	7557049	108	26,40,26,42,56,27,34,34	0,0,0,0,2,0,0,0	63,56,33,100,45,81,44,39	0,0,2,0,0,0,0,0	269	149	1	1	1.0,1.0,1.0,1.0,0.939,1.0,1.0,1.0	1.0,1.0,0.901,1.0,1.0,1.0,1.0,1.0	0.005
109	pcnp	pcnp	chr1	+	7559894	7560103	7559897	7560103	7556964	7557049	109	13,3,5,6,17,13,6,4	17,4,15,7,20,10,1,13	15,11,7,10,4,22,17,18	24,14,15,9,20,28,14,21	152	149	0.745192	1	0.428,0.424,0.246,0.457,0.455,0.56,0.855,0.232	0.38,0.435,0.314,0.521,0.164,0.435,0.543,0.457	0.051
110	pcnp	pcnp	chr1	+	7559894	7560103	7559946	7560103	7556964	7557049	110	28,28,27,38,60,33,31,35	0,0,0,0,2,0,0,0	57,54,35,81,44,79,44,49	0,0,2,0,0,0,0,0	201	149	1	1	1.0,1.0,1.0,1.0,0.957,1.0,1.0,1.0	1.0,1.0,0.928,1.0,1.0,1.0,1.0,1.0	0.004
111	pcnp	pcnp	chr1	+	7559897	7560103	7559946	7560103	7556964	7557049	111	32,29,37,39,63,30,26,44	0,0,0,0,2,0,0,0	66,57,43,80,60,85,41,52	0,0,2,0,0,0,0,0	198	149	1	1	1.0,1.0,1.0,1.0,0.96,1.0,1.0,1.0	1.0,1.0,0.942,1.0,1.0,1.0,1.0,1.0	0.002
112	pcnp	pcnp	chr1	+	7559894	7560103	7559897	7560103	7559799	7559826	112	0,1,2,0,4,0,0,4	0,0,0,0,1,0,1,0	0,0,1,8,0,2,5,4	0,0,0,0,0,0,0,0	152	149	1	1	NA,1.0,1.0,NA,0.797,NA,0.0,1.0	NA,NA,1.0,1.0,NA,1.0,1.0,1.0	-0.241
113	apoda.2	apoda.2	chr2	+	37214828	37214980	37214845	37214980	37214609	37214766	113	0,2,1,3,0,0,0,0	15,8,27,8,4,8,20,18	0,0,0,0,2,2,0,2	0,1,27,0,9,5,11,2	166	149	1	1	0.0,0.183,0.032,0.252,0.0,0.0,0.0,0.0	NA,0.0,0.0,NA,0.166,0.264,0.0,0.473	-0.092
115	cd3eap	cd3eap	chr15	-	28787090	28787866	28787090	28787837	28792348	28792475	115	65,42,69,47,64,35,21,54	0,0,6,0,2,1,1,6	48,54,20,96,22,70,33,29	1,1,2,0,0,3,5,2	178	149	0.72357	1	1.0,1.0,0.906,1.0,0.964,0.967,0.946,0.883	0.976,0.978,0.893,1.0,1.0,0.951,0.847,0.924	0.012
116	cd3eap	cd3eap	chr15	-	28787090	28787866	28787090	28787837	28792537	28792657	116	16,7,7,9,17,8,6,6	0,0,0,0,0,0,0,2	12,25,10,13,12,14,6,6	0,0,0,0,1,3,0,0	178	149	1	1	1.0,1.0,1.0,1.0,1.0,1.0,1.0,0.715	1.0,1.0,1.0,1.0,0.909,0.796,1.0,1.0	0.001
117	cd3eap	cd3eap	chr15	-	28787090	28787866	28787090	28787837	28802032	28802227	117	13,6,9,8,12,7,6,6	1,0,0,0,0,0,0,0	8,8,8,23,9,11,7,3	0,0,0,0,0,0,0,0	178	149	1	1	0.916,1.0,1.0,1.0,1.0,1.0,1.0,1.0	1.0,1.0,1.0,1.0,1.0,1.0,1.0,1.0	-0.01
120	txndc9	txndc9	chr9	+	21820513	21820716	21820516	21820716	21819745	21819772	120	3,1,2,1,2,0,4,3	0,0,0,0,0,0,0,0	0,1,1,2,1,7,0,3	1,0,0,0,0,0,0,0	152	149	1	1	1.0,1.0,1.0,1.0,1.0,NA,1.0,1.0	0.0,1.0,1.0,1.0,1.0,1.0,NA,1.0	0.143
122	sub1a	sub1a	chr10	+	8091667	8091764	8091694	8091764	8091143	8091252	122	77,54,92,67,125,65,43,84	3.57296e+23	126,86,76,143,93,135,64,68	4.92444e+23	176	149	0.589997	1	0.154,0.134,0.168,0.135,0.191,0.137,0.12,0.191	0.178,0.141,0.192,0.158,0.151,0.165,0.136,0.168	-0.007
137	mapk10	mapk10	chr21	+	9712789	9713281	9712794	9713281	9697683	9697761	137	1,0,0,0,0,0,1,0	3,0,4,0,0,0,0,0	0,3,1,0,0,0,0,0	1,0,0,0,0,0,0,2	154	149	1	1	0.244,NA,0.0,NA,NA,NA,1.0,NA	0.0,1.0,1.0,NA,NA,NA,NA,0.0	-0.085
138	khdrbs1a	khdrbs1a	chr13	-	45015108	45016232	45015108	45016229	45016366	45016425	138	1.11384e+27	1.94515e+31	1.50714e+29	2.70224e+31	152	149	0.766015	1	0.359,0.36,0.366,0.347,0.344,0.383,0.346,0.37	0.353,0.362,0.375,0.356,0.376,0.364,0.365,0.355	-0.004
139	khdrbs1a	khdrbs1a	chr13	-	45016366	45016425	45016366	45016423	45016584	45016658	139	2.34118e+31	0,0,0,0,0,0,0,0	3.41529e+31	0,1,0,0,0,0,0,0	151	149	1	1	1.0,1.0,1.0,1.0,1.0,1.0,1.0,1.0	1.0,1.0,1.0,1.0,1.0,1.0,1.0,1.0	0
142	dmbx1a	dmbx1a	chr2	-	10188148	10188342	10188148	10188327	10188431	10188598	142	0,0,0,1,0,1,0,0	3,0,2,0,0,0,0,0	0,0,1,0,0,0,0,2	0,0,0,0,1,0,0,0	164	149	1	1	0.0,NA,0.0,1.0,NA,1.0,NA,NA	NA,NA,1.0,NA,0.0,NA,NA,1.0	-0.167
143	robo3	robo3	chr10	-	31305015	31305158	31305015	31305155	31306632	31306806	143	20,22,92,25,50,25,42,23	6,5,27,10,8,0,17,5	44,21,14,58,28,37,38,38	5,16,10,2,3,13,20,12	152	149	0.608436	1	0.766,0.812,0.77,0.71,0.86,1.0,0.708,0.818	0.896,0.563,0.578,0.966,0.901,0.736,0.651,0.756	0.05
144	zgc:195282	zgc:195282	chr1	-	18841635	18842204	18841635	18842201	18844004	18844059	144	0,0,1,3,1,0,0,0	2,1,1,0,2,3,6,0	4,5,4,2,0,1,2,8	0,3,0,0,0,0,2,0	152	149	1	1	0.0,0.0,0.495,1.0,0.329,0.0,0.0,NA	1.0,0.62,1.0,1.0,NA,1.0,0.495,1.0	-0.613
145	apex1	apex1	chr4	+	5334651	5334815	5334654	5334815	5334438	5334558	145	140,65,97,117,163,97,82,132	8,6,9,8,12,9,7,1	155,139,107,195,153,207,118,85	9,5,4,23,7,13,10,10	152	149	0.74613	1	0.945,0.914,0.914,0.935,0.93,0.914,0.92,0.992	0.944,0.965,0.963,0.893,0.955,0.94,0.92,0.893	-0.001
146	rpl29	rpl29	chr11	-	1399452	1399505	1399452	1399502	1400594	1400664	146	4.37233e+23	97,41,75,55,108,66,63,67	6.34497e+23	90,114,65,185,65,86,42,58	152	149	0.625184	1	0.815,0.848,0.811,0.866,0.803,0.824,0.798,0.813	0.874,0.81,0.778,0.805,0.824,0.816,0.85,0.858	-0.005
147	ofd1	ofd1	chr9	+	54738980	54739204	54738983	54739204	54736431	54736543	147	2,0,0,0,0,0,0,0	0,0,0,0,0,0,0,0	5,0,0,0,1,4,2,0	0,0,1,0,0,0,0,2	152	149	1	1	1.0,NA,NA,NA,NA,NA,NA,NA	1.0,NA,0.0,NA,1.0,1.0,1.0,0.0	0.333
148	prkab1b	prkab1b	chr8	+	39676200	39676393	39676245	39676393	39674706	39674834	148	19,17,8,12,18,10,19,6	1.32154e+23	11,10,27,37,12,20,5,7	1.81189e+23	194	149	0.665927	1	0.1,0.078,0.029,0.049,0.052,0.053,0.081,0.025	0.045,0.039,0.11,0.1,0.055,0.043,0.027,0.039	0.001
149	snx12	snx12	chr21	+	30471683	30471779	30471710	30471779	30470861	30471232	149	4.263e+23	2,0,0,6,7,1,3,0	5.12444e+23	2,0,0,5,2,12,1,0	176	149	1	1	0.994,1.0,1.0,0.981,0.984,0.997,0.989,1.0	0.995,1.0,1.0,0.987,0.993,0.982,0.997,1.0	-0.001
150	mtg1	mtg1	chr13	+	21678116	21678203	21678146	21678203	21677952	21678039	150	0,1,4,0,7,3,2,5	151,61,108,105,133,84,82,134	0,1,3,9,0,1,3,2	80,113,63,73,104,155,92,80	179	149	0.780182	1	0.0,0.013,0.03,0.0,0.042,0.029,0.02,0.03	0.0,0.007,0.038,0.093,0.0,0.005,0.026,0.02	-0.003
153	zfand6	zfand6	chr7	+	10578313	10578460	10578316	10578460	10577769	10577855	153	74,61,127,80,109,86,81,66	0,0,0,0,0,0,0,0	105,71,116,110,71,177,55,91	0,2,0,0,0,0,0,0	152	149	1	1	1.0,1.0,1.0,1.0,1.0,1.0,1.0,1.0	1.0,0.972,1.0,1.0,1.0,1.0,1.0,1.0	0.004
154	mb	mb	chr1	+	55141018	55141108	55141022	55141108	55137926	55138015	154	2.75385e+23	1,6,1,0,8,2,1,3	48,74,64,52,27,157,76,80	0,0,0,1,0,0,0,0	153	149	1	1	0.996,0.984,0.996,1.0,0.985,0.994,0.997,0.992	1.0,1.0,1.0,0.981,1.0,1.0,1.0,1.0	-0.005
160	si:dkey-222b8.1	si:dkey-222b8.1	chr19	+	23952777	23953026	23952807	23953026	23949712	23949736	160	2,6,6,12,2,11,8,20	13,4,10,11,20,13,6,10	5,4,7,6,7,19,5,19	28,5,4,32,3,17,9,2	179	149	0.626523	1	0.114,0.555,0.333,0.476,0.077,0.413,0.526,0.625	0.129,0.4,0.593,0.135,0.66,0.482,0.316,0.888	-0.06
162	gng13a	gng13a	chr1	-	9227678	9227830	9227678	9227776	9227903	9228007	162	1,0,0,0,0,0,0,0	0,0,3,0,0,0,0,0	0,0,0,0,0,0,0,0	2,2,0,0,0,0,0,0	203	149	1	1	1.0,NA,0.0,NA,NA,NA,NA,NA	0.0,0.0,NA,NA,NA,NA,NA,NA	0.5
167	fbxo48	fbxo48	chr1	-	51615012	51615140	51615012	51615127	51615398	51615476	167	3,0,9,6,12,7,6,5	5,1,2,4,6,6,3,4	14,5,3,3,8,27,1,7	5,8,7,8,6,17,2,5	162	149	0.354651	1	0.356,0.0,0.805,0.58,0.648,0.518,0.648,0.535	0.72,0.365,0.283,0.256,0.551,0.594,0.315,0.563	0.055
169	fbxo48	fbxo48	chr1	-	51615012	51615148	51615012	51615140	51615398	51615476	169	7,4,0,4,6,7,9,4	0,0,0,0,0,0,0,0	7,4,10,10,11,6,7,4	0,0,0,0,2,0,0,0	157	149	1	1	1.0,1.0,NA,1.0,1.0,1.0,1.0,1.0	1.0,1.0,1.0,1.0,0.839,1.0,1.0,1.0	0.02
171	apoc1	apoc1	chr16	+	23973119	23973261	23973122	23973261	23972937	23973008	171	29,5,4,12,23,19,4,6	24,2,21,18,20,41,28,10	9,16,3,34,29,23,8,10	36,34,22,70,24,35,14,10	152	149	0.72345	1	0.542,0.71,0.157,0.395,0.53,0.312,0.123,0.37	0.197,0.316,0.118,0.323,0.542,0.392,0.359,0.495	0.05
172	camk1db	camk1db	chr25	-	7990206	7990611	7990206	7990582	7993690	7993841	172	0,8,0,1,6,3,0,0	17,6,1,5,16,15,7,8	1,0,4,3,0,6,0,1	0,15,17,2,10,11,5,6	178	149	0.396307	1	0.0,0.527,0.0,0.143,0.239,0.143,0.0,0.0	1.0,0.0,0.165,0.557,0.0,0.313,0.0,0.122	-0.138
173	g6pca.1	g6pca.1	chr12	-	6031666	6031932	6031666	6031886	6033746	6033854	173	0,1,0,0,0,0,0,0	0,2,0,3,0,0,0,0	0,0,0,0,0,2,0,2	0,0,0,0,0,0,0,0	195	149	1	1	NA,0.276,NA,0.0,NA,NA,NA,NA	NA,NA,NA,NA,NA,1.0,NA,1.0	-0.862
176	hspe1	hspe1	chr9	+	32303342	32303501	32303345	32303501	32301455	32301638	176	7.10444e+23	55,49,64,56,86,61,53,56	3.86421e+23	25,26,33,45,28,62,28,33	152	149	0.28082	1	0.927,0.899,0.911,0.922,0.91,0.909,0.911,0.917	0.938,0.941,0.901,0.912,0.926,0.911,0.92,0.919	-0.008
177	echdc1	echdc1	chr16	+	5247254	5247339	5247258	5247339	5244681	5244734	177	2,0,0,0,0,1,0,0	0,0,2,1,2,0,0,0	1,4,0,0,0,6,1,0	14,6,2,0,0,0,6,0	153	149	1	1	1.0,NA,0.0,0.0,0.0,1.0,NA,NA	0.065,0.394,0.0,NA,NA,1.0,0.14,NA	0.08
178	atpsckmt	atpsckmt	chr2	+	30482563	30482614	30482568	30482614	30481517	30481655	178	28,38,67,62,112,74,62,96	0,0,0,0,0,0,0,0	66,59,36,51,36,85,60,64	2,0,0,0,0,0,0,0	154	149	1	1	1.0,1.0,1.0,1.0,1.0,1.0,1.0,1.0	0.97,1.0,1.0,1.0,1.0,1.0,1.0,1.0	0.004
179	tfcp2l1	tfcp2l1	chr9	+	38308427	38308570	38308510	38308570	38308261	38308344	179	0,0,1,0,11,0,2,4	0,0,0,0,0,0,0,0	4,2,3,1,0,0,1,1	2,0,0,1,0,0,0,0	232	149	1	1	NA,NA,1.0,NA,1.0,NA,1.0,1.0	0.562,1.0,1.0,0.391,NA,NA,1.0,1.0	0.174
180	nqo1	nqo1	chr7	+	56717369	56717525	56717411	56717525	56716382	56716513	180	47,31,30,18,17,28,4,4	190,150,122,120,101,110,41,39	64,56,41,43,25,64,29,30	4.59344e+23	191	149	0.474059	1	0.162,0.139,0.161,0.105,0.116,0.166,0.071,0.074	0.098,0.113,0.141,0.095,0.09,0.214,0.156,0.124	-0.005
181	btg3	btg3	chr10	-	28377027	28377251	28377027	28377234	28380806	28380919	181	1,0,0,0,0,3,1,2	51,14,32,17,41,33,18,36	0,0,0,3,0,0,1,1	35,31,19,42,47,47,34,27	166	149	1	1	0.017,0.0,0.0,0.0,0.0,0.075,0.047,0.047	0.0,0.0,0.0,0.06,0.0,0.0,0.026,0.032	0.009
184	alkbh4	alkbh4	chr5	+	61469956	61470151	61469984	61470151	61467624	61467757	184	12,12,16,20,28,23,2,24	0,0,1,8,3,0,0,0	26,20,23,21,29,42,21,9	0,0,3,0,0,0,0,0	177	149	0.320497	1	1.0,1.0,0.931,0.678,0.887,1.0,1.0,1.0	1.0,1.0,0.866,1.0,1.0,1.0,1.0,1.0	-0.046
186	hmgn3	hmgn3	chr23	-	31366751	31366859	31366751	31366856	31367563	31367614	186	84,48,87,32,40,32,28,58	18,24,27,14,17,8,4,7	157,105,85,211,80,118,47,82	51,33,24,37,28,16,18,28	152	149	0.854515	1	0.821,0.662,0.76,0.691,0.698,0.797,0.873,0.89	0.751,0.757,0.776,0.848,0.737,0.878,0.719,0.742	-0.002
187	lmx1ba	lmx1ba	chr5	-	5144593	5144783	5144593	5144777	5146974	5147336	187	0,0,0,3,7,0,0,3	0,0,0,0,0,0,0,0	1,0,0,7,4,0,0,0	0,0,0,0,0,0,1,0	155	149	1	1	NA,NA,NA,1.0,1.0,NA,NA,1.0	1.0,NA,NA,1.0,1.0,NA,0.0,NA	0.25
188	bcat2	bcat2	chr3	-	29959817	29960221	29959817	29960018	29962278	29962353	188	1,13,4,10,11,0,2,1	74,61,27,70,89,68,62,75	10,0,4,10,6,13,5,2	140,92,76,140,94,126,68,85	352	149	0.361297	1	0.006,0.083,0.059,0.057,0.05,0.0,0.013,0.006	0.029,0.0,0.022,0.029,0.026,0.042,0.03,0.01	0.011
189	sox13	sox13	chr11	+	37812280	37812395	37812283	37812395	37809856	37809925	189	27,3,3,0,4,10,8,10	6,8,4,7,1,6,6,5	40,21,14,26,30,41,16,17	22,16,14,23,20,18,15,4	152	149	0.523761	1	0.815,0.269,0.424,0.0,0.797,0.62,0.567,0.662	0.641,0.563,0.495,0.526,0.595,0.691,0.511,0.806	-0.084
190	si:dkey-242g16.2	si:dkey-242g16.2	chr10	-	17988444	17988511	17988444	17988508	17988612	17988785	190	1,0,0,0,0,2,0,0	0,0,0,0,0,0,0,0	2,2,3,5,1,2,0,0	2,0,0,1,1,5,3,2	152	149	1	1	1.0,NA,NA,NA,NA,1.0,NA,NA	0.495,1.0,1.0,0.831,0.495,0.282,0.0,0.0	0.487

## Sheet: A3SS.MATS.JC
ID	GeneID	geneSymbol	chr	strand	longExonStart_0base	longExonEnd	shortES	shortEE	flankingES	flankingEE	ID	IJC_SAMPLE_1	SJC_SAMPLE_1	IJC_SAMPLE_2	SJC_SAMPLE_2	IncFormLen	SkipFormLen	PValue	FDR	IncLevel1	IncLevel2	IncLevelDifference
29	epha4a	epha4a	chr2	-	40074338	40074515	40074338	40074488	40074750	40074960	29	18,35,13,9,32,42,37,37	55,30,20,35,46,41,19,35	158,81,66,152,74,162,73,44	31,12,8,7,8,36,13,15	176	149	0	0	0.217,0.497,0.355,0.179,0.371,0.464,0.622,0.472	0.812,0.851,0.875,0.948,0.887,0.792,0.826,0.713	-0.441
1	il17rd	il17rd	chr11	+	42683653	42683720	42683656	42683720	42641468	42641671	1	33,19,2,19,18,23,12,22	1,6,1,2,1,1,5,6	54,34,19,59,28,40,35,16	26,12,5,35,13,27,11,4	152	149	8.31715e-06	0.000365955	0.97,0.756,0.662,0.903,0.946,0.958,0.702,0.782	0.671,0.735,0.788,0.623,0.679,0.592,0.757,0.797	0.13
43	neo1a	neo1a	chr7	+	54069776	54070009	54069833	54070009	54059731	54059827	43	19,9,1,2,16,7,7,8	48,59,35,42,39,68,33,43	8,6,2,8,8,19,9,4	187,120,73,169,54,154,87,65	206	149	8.18525e-06	0.000365955	0.223,0.099,0.02,0.033,0.229,0.069,0.133,0.119	0.03,0.035,0.019,0.033,0.097,0.082,0.07,0.043	0.065
72	bves	bves	chr16	+	7663492	7663730	7663519	7663730	7662666	7662781	72	1.432e+23	74,49,118,88,141,96,79,84	142,174,212,160,70,360,192,251	46,33,22,35,43,109,19,60	176	149	1.50302e-05	0.000495995	0.621,0.776,0.437,0.692,0.638,0.64,0.624,0.705	0.723,0.817,0.891,0.795,0.58,0.737,0.895,0.78	-0.136
2	samd13	samd13	chr11	+	8153974	8154017	8153977	8154017	8153711	8153882	2	20,10,17,11,16,14,9,15	9,11,9,11,17,21,19,11	35,24,27,34,16,50,23,26	20,9,17,10,4,18,4,9	152	149	6.80884e-05	0.00179753	0.685,0.471,0.649,0.495,0.48,0.395,0.317,0.572	0.632,0.723,0.609,0.769,0.797,0.731,0.849,0.739	-0.223
130	anxa11a	anxa11a	chr13	+	16300545	16300875	16300674	16300875	16294909	16294983	130	8.50922e+23	4,7,2,2,8,11,7,1	1.14513e+27	10,17,15,12,11,22,1,13	278	149	0.000250255	0.00550562	0.991,0.986,0.994,0.995,0.985,0.978,0.983,0.998	0.984,0.976,0.965,0.981,0.972,0.977,0.998,0.975	0.01
135	dmd	dmd	chr1	-	10834721	10834842	10834721	10834836	10841130	10841374	135	2,4,12,1,1,0,3,7	38,25,12,16,14,14,19,23	15,12,4,9,10,19,9,17	35,43,6,30,18,41,31,19	155	149	0.000385302	0.0072657	0.048,0.133,0.49,0.057,0.064,0.0,0.132,0.226	0.292,0.212,0.391,0.224,0.348,0.308,0.218,0.462	-0.163
20	tle3a	tle3a	chr18	+	20244999	20245201	20245002	20245201	20239558	20239663	20	47,50,28,33,36,30,20,48	0,0,1,4,0,7,5,5	94,84,28,99,53,77,52,34	23,4,5,14,3,15,4,17	152	149	0.00065518	0.0108105	1.0,1.0,0.965,0.89,1.0,0.808,0.797,0.904	0.8,0.954,0.846,0.874,0.945,0.834,0.927,0.662	0.065
161	mest	mest	chr4	-	16000591	16000781	16000591	16000778	16001031	16001215	161	0,1,2,1,0,2,2,1	5,5,5,4,10,4,0,2	3,2,6,1,7,13,2,5	9,7,2,11,9,6,0,3	152	149	0.00128495	0.018846	0.0,0.164,0.282,0.197,0.0,0.329,1.0,0.329	0.246,0.219,0.746,0.082,0.433,0.68,1.0,0.62	-0.216
175	mgmt	mgmt	chr17	-	20215679	20215831	20215679	20215816	20217906	20218043	175	42,11,28,11,33,11,7,3	0,1,2,3,0,1,1,0	43,32,22,20,15,36,14,29	3,1,2,4,2,7,1,0	164	149	0.00285901	0.037739	1.0,0.909,0.927,0.769,1.0,0.909,0.864,1.0	0.929,0.967,0.909,0.82,0.872,0.824,0.927,1.0	0.016
151	pabpn1	pabpn1	chr24	-	14559333	14560966	14559333	14560043	14568195	14568347	151	70,68,143,87,104,73,68,71	46,42,59,39,63,27,31,60	143,103,42,155,78,115,78,88	49,35,35,22,19,55,25,15	298	149	0.00315244	0.0378293	0.432,0.447,0.548,0.527,0.452,0.575,0.523,0.372	0.593,0.595,0.375,0.779,0.672,0.511,0.609,0.746	-0.126
158	badb	badb	chr7	-	25129519	25130338	25129519	25130335	25131968	25132159	158	32,38,49,39,43,46,33,32	5,19,19,11,14,19,27,10	87,91,37,72,70,91,28,70	18,20,5,5,24,29,6,18	152	149	0.00381363	0.04195	0.863,0.662,0.717,0.777,0.751,0.704,0.545,0.758	0.826,0.817,0.879,0.934,0.741,0.755,0.821,0.792	-0.098
42	tardbpl	tardbpl	chr23	+	29359930	29360116	29359945	29360116	29359622	29359763	42	140,53,62,68,90,71,74,80	81,56,41,44,99,103,40,69	140,179,56,176,120,233,121,128	118,108,40,95,52,101,67,91	164	149	0.0113367	0.115111	0.611,0.462,0.579,0.584,0.452,0.385,0.627,0.513	0.519,0.601,0.56,0.627,0.677,0.677,0.621,0.561	-0.079
93	sema3h	sema3h	chr8	+	25948495	25948653	25948498	25948653	25944392	25944434	93	0,2,0,6,3,4,0,0	2,3,2,0,0,0,1,3	4,9,5,10,4,2,1,6	0,1,0,1,3,2,0,3	152	149	0.0132119	0.12457	0.0,0.395,0.0,1.0,1.0,1.0,0.0,0.0	1.0,0.898,1.0,0.907,0.567,0.495,1.0,0.662	-0.392
54	ctnnd2b	ctnnd2b	chr2	-	30613941	30614482	30613941	30614296	30618106	30618273	54	25,6,6,2,13,31,4,9	0,0,0,0,3,0,0,0	6,8,3,19,12,8,12,16	1,0,2,0,3,0,3,2	298	149	0.0246059	0.216532	1.0,1.0,1.0,1.0,0.684,1.0,1.0,1.0	0.75,1.0,0.429,1.0,0.667,1.0,0.667,0.8	0.171
183	txnrd2.2	txnrd2.2	chr5	-	15348585	15348654	15348585	15348651	15349918	15350252	183	29,11,9,15,16,27,14,23	4,4,6,3,4,2,9,1	13,21,12,15,12,18,14,12	3,0,0,0,10,4,0,0	152	149	0.0264749	0.218418	0.877,0.729,0.595,0.831,0.797,0.93,0.604,0.958	0.809,1.0,1.0,1.0,0.541,0.815,1.0,1.0	-0.106
129	anapc10	anapc10	chr23	+	43718843	43718984	43718864	43718984	43718114	43718262	129	16,10,17,2,24,17,12,11	70,24,71,34,66,63,43,67	51,30,7,26,18,21,35,15	77,61,49,93,73,90,46,56	170	149	0.039366	0.305665	0.167,0.268,0.173,0.049,0.242,0.191,0.197,0.126	0.367,0.301,0.111,0.197,0.178,0.17,0.4,0.19	-0.063
73	elavl1b	elavl1b	chr11	-	14989373	14989554	14989373	14989551	14989667	14989730	73	43,26,21,29,63,54,25,27	133,97,83,94,152,141,106,96	66,36,58,65,41,57,35,49	1.30116e+23	152	149	0.0553487	0.384528	0.241,0.208,0.199,0.232,0.289,0.273,0.188,0.216	0.332,0.233,0.353,0.269,0.236,0.235,0.243,0.306	-0.045
91	tmed7	tmed7	chr8	+	1696	1882	1699	1882	1238	1323	91	12,8,14,6,16,3,1,5	6,3,7,4,4,0,0,0	3,13,4,16,10,8,15,8	1,8,4,20,8,9,0,5	152	149	0.0527661	0.384528	0.662,0.723,0.662,0.595,0.797,1.0,1.0,1.0	0.746,0.614,0.495,0.44,0.551,0.466,1.0,0.611	0.19
119	txndc9	txndc9	chr9	+	21820513	21820716	21820516	21820716	21819135	21819208	119	59,32,56,58,75,44,46,57	3,5,0,5,3,1,6,4	68,98,53,62,62,119,61,63	4,7,0,15,7,11,5,2	152	149	0.0767979	0.506866	0.951,0.863,1.0,0.919,0.961,0.977,0.883,0.933	0.943,0.932,1.0,0.802,0.897,0.914,0.923,0.969	0.013
25	anapc13	anapc13	chr21	+	24536365	24536515	24536410	24536515	24536239	24536295	25	43,34,51,53,46,48,40,53	8,12,20,8,18,13,14,21	33,48,33,44,19,96,38,31	15,7,8,9,7,11,3,13	194	149	0.099078	0.579225	0.805,0.685,0.662,0.836,0.662,0.739,0.687,0.66	0.628,0.84,0.76,0.79,0.676,0.87,0.907,0.647	-0.048
32	robo1	robo1	chr15	-	39294314	39294479	39294314	39294476	39296638	39297117	32	8,1,6,1,2,1,0,0	4,4,9,6,10,3,1,9	5,28,1,13,6,14,19,9	22,20,15,15,29,26,15,17	152	149	0.0989506	0.579225	0.662,0.197,0.395,0.14,0.164,0.246,0.0,0.0	0.182,0.578,0.061,0.459,0.169,0.345,0.554,0.342	-0.111
136	calua	calua	chr4	+	13570502	13570749	13570512	13570749	13568468	13568610	136	54,52,95,82,77,86,41,80	110,95,61,56,107,55,56,75	129,135,74,107,67,179,88,57	98,105,53,119,55,140,51,75	159	149	0.100926	0.579225	0.315,0.339,0.593,0.578,0.403,0.594,0.407,0.5	0.552,0.546,0.567,0.457,0.533,0.545,0.618,0.416	-0.063
71	wnt5b	wnt5b	chr4	+	8601082	8601160	8601087	8601160	8569206	8569270	71	57,32,36,72,67,48,45,59	31,23,10,24,17,35,8,34	43,67,63,78,67,126,62,48	61,26,22,75,49,71,31,13	154	149	0.106955	0.588254	0.64,0.574,0.777,0.744,0.792,0.57,0.845,0.627	0.405,0.714,0.735,0.502,0.57,0.632,0.659,0.781	0.071
61	celf1	celf1	chr7	-	38548775	38548845	38548775	38548833	38550032	38550194	61	18,10,16,11,32,21,8,20	59,30,26,43,69,43,41,54	13,14,19,15,18,32,30,21	83,66,33,149,48,81,85,59	161	149	0.125874	0.593405	0.22,0.236,0.363,0.191,0.3,0.311,0.153,0.255	0.127,0.164,0.348,0.085,0.258,0.268,0.246,0.248	0.036
84	mrpl34	mrpl34	chr2	+	24319389	24320183	24319392	24320183	24317464	24317607	84	1.61164e+23	10,18,15,23,24,6,9,11	1.46161e+23	10,14,17,21,6,24,5,18	152	149	0.12047	0.593405	0.94,0.899,0.942,0.898,0.931,0.972,0.955,0.944	0.935,0.919,0.858,0.92,0.959,0.905,0.958,0.91	0.015
170	ube2q2	ube2q2	chr25	-	29450079	29450235	29450079	29450232	29450319	29450376	170	69,80,28,110,112,123,97,99	88,59,20,51,70,59,57,42	178,146,96,204,101,227,106,107	94,83,56,94,51,113,61,45	152	149	0.125592	0.593405	0.435,0.571,0.578,0.679,0.611,0.671,0.625,0.698	0.65,0.633,0.627,0.68,0.66,0.663,0.63,0.7	-0.047
182	si:busm1-105l16.2	si:busm1-105l16.2	chr1	-	46503136	46503287	46503136	46503221	46503676	46503841	182	13,6,15,21,9,11,2,6	0,2,2,0,1,0,4,0	33,23,25,22,13,25,13,8	1,2,0,0,0,0,0,0	215	149	0.113081	0.593405	1.0,0.675,0.839,1.0,0.862,1.0,0.257,1.0	0.958,0.889,1.0,1.0,1.0,1.0,1.0,1.0	-0.152
4	hapln1a	hapln1a	chr5	-	46494746	46495073	46494746	46495049	46496498	46496828	4	2.982e+23	1.92226e+23	4.47311e+23	5.34322e+23	173	149	0.133149	0.606057	0.572,0.433,0.514,0.491,0.444,0.445,0.38,0.411	0.419,0.454,0.452,0.516,0.585,0.503,0.574,0.488	-0.038
36	kifc1	kifc1	chr19	+	6991458	6991488	6991461	6991488	6990970	6991095	36	33,26,13,7,32,27,15,24	14,19,2,3,10,8,7,1	39,46,10,50,23,42,42,9	13,10,7,19,13,14,22,19	152	149	0.155744	0.684748	0.698,0.573,0.864,0.696,0.758,0.768,0.677,0.959	0.746,0.818,0.583,0.721,0.634,0.746,0.652,0.317	0.097
141	asap3	asap3	chr17	-	27194003	27194259	27194003	27194223	27194482	27194687	141	10,11,1,9,9,12,4,3	4,1,3,1,0,5,6,0	37,27,5,35,15,29,16,26	14,8,2,13,7,20,3,18	185	149	0.160812	0.684748	0.668,0.899,0.212,0.879,1.0,0.659,0.349,1.0	0.68,0.731,0.668,0.684,0.633,0.539,0.811,0.538	0.048
3	myef2	myef2	chr18	-	5237230	5237329	5237230	5237317	5238842	5238881	3	6,3,7,6,6,3,4,4	2.32192e+23	10,2,0,8,13,5,3,2	4.46246e+23	161	149	0.186067	0.767528	0.023,0.014,0.025,0.029,0.021,0.015,0.019,0.016	0.02,0.007,0.0,0.017,0.035,0.011,0.009,0.007	0.007
168	fbxo48	fbxo48	chr1	-	51615012	51615148	51615012	51615127	51615398	51615476	168	10,4,9,10,18,14,15,9	5,1,2,4,6,6,3,4	21,9,13,13,17,33,8,11	5,8,7,8,6,17,2,5	170	149	0.220924	0.883695	0.637,0.778,0.798,0.687,0.724,0.672,0.814,0.664	0.786,0.496,0.619,0.588,0.713,0.63,0.778,0.658	0.063
11	arid1b	arid1b	chr20	-	5019363	5019504	5019363	5019501	5039662	5039848	11	6,7,2,5,13,3,3,3	1,0,2,11,14,3,6,2	12,16,2,26,13,13,5,27	9,6,1,10,3,11,6,5	152	149	0.232039	0.900855	0.855,1.0,0.495,0.308,0.477,0.495,0.329,0.595	0.567,0.723,0.662,0.718,0.809,0.537,0.45,0.841	-0.094
0	adgrg6	adgrg6	chr20	+	37437307	37437349	37437334	37437349	37437171	37437224	0	29,27,41,27,66,47,58,30	7,14,2,26,14,16,17,7	12,20,3,7,1,22,8,13	5,2,14,2,0,16,2,2	176	149	0.723354	1	0.778,0.62,0.946,0.468,0.8,0.713,0.743,0.784	0.67,0.894,0.154,0.748,1.0,0.538,0.772,0.846	0.029
5	micall2a	micall2a	chr3	+	43124400	43124501	43124403	43124501	43121667	43121752	5	0,1,4,0,1,1,9,5	2,2,14,10,8,14,11,7	0,0,1,9,2,5,4,0	2,6,8,13,15,11,6,5	152	149	0.9793	1	0.0,0.329,0.219,0.0,0.109,0.065,0.445,0.412	0.0,0.0,0.109,0.404,0.116,0.308,0.395,0.0	0.031
7	vamp5	vamp5	chr5	+	28304243	28304387	28304246	28304387	28297209	28297393	7	27,16,32,26,39,28,30,36	61,34,71,59,130,70,53,76	32,35,20,45,22,66,36,48	65,62,50,97,65,143,49,104	152	149	0.326444	1	0.303,0.316,0.306,0.302,0.227,0.282,0.357,0.317	0.326,0.356,0.282,0.313,0.249,0.311,0.419,0.311	-0.02
9	spi1b	spi1b	chr7	-	32657968	32658050	32657968	32658047	32658149	32658242	9	5,0,1,5,10,9,2,0	23,1,6,8,4,18,16,2	0,9,3,2,2,20,6,11	12,18,18,22,12,37,15,38	152	149	0.78267	1	0.176,0.0,0.14,0.38,0.71,0.329,0.109,0.0	0.0,0.329,0.14,0.082,0.14,0.346,0.282,0.221	0.038
10	spi1b	spi1b	chr7	-	32657968	32658050	32657968	32658047	32658976	32659345	10	1,0,4,1,2,7,5,5	2,1,4,7,1,8,3,8	10,10,6,2,6,12,4,5	1,8,3,6,7,38,12,11	152	149	0.675261	1	0.329,0.0,0.495,0.123,0.662,0.462,0.62,0.38	0.907,0.551,0.662,0.246,0.457,0.236,0.246,0.308	-0.068
12	cry3a	cry3a	chr8	+	21250052	21250219	21250055	21250219	21249478	21249550	12	25,49,45,45,55,15,45,60	32,46,32,30,77,30,17,29	65,37,171,45,49,52,48,39	70,33,129,46,26,51,38,56	152	149	0.757011	1	0.434,0.511,0.58,0.595,0.412,0.329,0.722,0.67	0.477,0.524,0.565,0.49,0.649,0.5,0.553,0.406	0.011
13	hamp	hamp	chr16	+	50290539	50290629	50290542	50290629	50289915	50290093	13	0,0,0,0,0,2,0,0	0,0,0,0,0,0,0,0	7,8,0,0,4,0,0,3	5,0,0,0,0,0,0,0	152	149	1	1	NA,NA,NA,NA,NA,1.0,NA,NA	0.578,1.0,NA,NA,1.0,NA,NA,1.0	0.106
14	mdc1	mdc1	chr16	+	10330172	10330310	10330175	10330310	10329724	10329764	14	2,1,0,0,2,4,0,4	0,0,0,0,0,0,0,0	5,0,3,4,2,4,1,1	0,1,0,0,0,0,0,0	152	149	1	1	1.0,1.0,NA,NA,1.0,1.0,NA,1.0	1.0,0.0,1.0,1.0,1.0,1.0,1.0,1.0	0.125
17	gngt2a	gngt2a	chr3	+	23095498	23095602	23095512	23095602	23092759	23092903	17	0,0,0,0,0,0,0,0	0,0,0,5,3,0,2,0	0,0,0,0,0,2,0,0	0,0,0,4,0,0,0,0	163	149	1	1	NA,NA,NA,0.0,0.0,NA,0.0,NA	NA,NA,NA,0.0,NA,1.0,NA,NA	-0.5
18	hmga1a	hmga1a	chr23	-	3757169	3757262	3757169	3757259	3758356	3758463	18	1.64812e+29	4.98341e+23	2.83921e+31	8.79613e+24	152	149	0.946227	1	0.764,0.772,0.749,0.777,0.76,0.761,0.755,0.746	0.76,0.77,0.762,0.767,0.781,0.769,0.741,0.738	0
19	ptp4a2b	ptp4a2b	chr19	-	35472434	35473097	35472434	35472543	35492605	35492714	19	3.82321e+23	0,0,0,0,0,0,0,0	4.34456e+23	0,1,0,0,0,1,0,0	298	149	1	1	1.0,1.0,1.0,1.0,1.0,1.0,1.0,1.0	1.0,0.996,1.0,1.0,1.0,0.998,1.0,1.0	0.001
21	ybx1	ybx1	chr8	-	47144749	47145018	47144749	47145015	47146981	47147067	21	2.05016e+31	2.3592e+31	2.77227e+31	3.44229e+31	152	149	0.94306	1	0.46,0.447,0.455,0.455,0.462,0.458,0.452,0.442	0.441,0.472,0.445,0.461,0.457,0.463,0.45,0.451	-0.001
22	cox6b2	cox6b2	chr16	-	12511903	12512033	12511903	12512030	12512539	12512599	22	1.61106e+23	6.94535e+24	114,154,97,196,100,209,81,110	5.27535e+23	152	149	0.416929	1	0.185,0.163,0.177,0.231,0.173,0.209,0.219,0.252	0.175,0.22,0.176,0.206,0.186,0.206,0.179,0.18	0.01
23	wdr47b	wdr47b	chr22	+	24562699	24562893	24562723	24562893	24560229	24560355	23	0,0,0,0,0,0,0,3	5,1,0,5,13,1,2,12	1,0,0,0,0,0,0,0	1,0,1,0,1,3,7,1	173	149	1	1	0.0,0.0,NA,0.0,0.0,0.0,0.0,0.177	0.463,NA,0.0,NA,0.0,0.0,0.0,0.0	-0.052
24	elovl8b	elovl8b	chr8	-	18202859	18202936	18202859	18202925	18203135	18203329	24	0,0,0,0,0,0,0,4	0,0,0,2,0,3,0,0	0,0,0,0,0,0,0,0	1,0,0,1,0,0,0,0	160	149	1	1	NA,NA,NA,0.0,NA,0.0,NA,1.0	0.0,NA,NA,0.0,NA,NA,NA,NA	0.333
26	epyc	epyc	chr4	-	16330188	16330375	16330188	16330372	16333739	16333941	26	2,0,0,0,0,0,0,0	0,0,0,0,0,0,0,0	1,6,2,12,2,2,0,6	0,1,0,0,0,2,0,0	152	149	1	1	1.0,NA,NA,NA,NA,NA,NA,NA	1.0,0.855,1.0,1.0,1.0,0.495,NA,1.0	0.093
27	snrpg	snrpg	chr23	+	33961704	33962000	33961712	33962000	33959662	33959787	27	6.04345e+23	0,0,0,0,0,1,0,0	6.60632e+24	0,0,2,0,0,0,0,0	157	149	1	1	1.0,1.0,1.0,1.0,1.0,0.998,1.0,1.0	1.0,1.0,0.993,1.0,1.0,1.0,1.0,1.0	0.001
28	mdm4	mdm4	chr11	-	22905720	22905909	22905720	22905894	22906012	22906173	28	38,48,52,86,88,65,37,98	20,15,15,14,28,19,10,13	99,89,37,90,55,154,77,54	29,15,13,21,17,20,9,36	164	149	0.750871	1	0.633,0.744,0.759,0.848,0.741,0.757,0.771,0.873	0.756,0.844,0.721,0.796,0.746,0.875,0.886,0.577	-0.009
30	mecp2	mecp2	chr8	-	7622113	7622485	7622113	7622482	7637594	7637640	30	0,0,0,0,0,0,0,0	5,0,3,0,2,4,1,4	0,0,0,2,0,2,0,4	2,3,5,8,3,9,2,5	152	149	1	1	0.0,NA,0.0,NA,0.0,0.0,0.0,0.0	0.0,0.0,0.0,0.197,0.0,0.179,0.0,0.44	-0.102
31	tnfsf10	tnfsf10	chr24	+	26935585	26935705	26935624	26935705	26934199	26934245	31	101,85,68,105,80,80,46,66	6,25,12,12,15,10,15,8	82,82,52,101,70,113,43,84	20,16,22,13,12,25,6,9	188	149	0.30267	1	0.93,0.729,0.818,0.874,0.809,0.864,0.708,0.867	0.765,0.802,0.652,0.86,0.822,0.782,0.85,0.881	0.023
35	sh2d5	sh2d5	chr11	+	37641995	37642085	37641998	37642085	37638962	37639075	35	7,0,3,0,0,0,2,0	0,0,2,0,0,0,0,0	4,8,0,5,1,1,2,1	2,0,0,0,0,0,0,0	152	149	1	1	1.0,NA,0.595,NA,NA,NA,1.0,NA	0.662,1.0,NA,1.0,1.0,1.0,1.0,1.0	-0.087
39	LOC562542	LOC562542	chr12	-	45496022	45496070	45496022	45496067	45496168	45496465	39	34,21,21,14,19,21,21,21	0,1,2,1,5,4,1,0	40,31,21,56,35,67,32,26	1,2,2,0,5,5,5,2	152	149	0.64035	1	1.0,0.954,0.911,0.932,0.788,0.837,0.954,1.0	0.975,0.938,0.911,1.0,0.873,0.929,0.863,0.927	-0.005
40	mzt2b	mzt2b	chr21	-	16083139	16083268	16083139	16083265	16085533	16085685	40	28,51,41,41,32,40,38,43	0,1,0,0,0,1,0,0	24,17,31,14,24,47,23,22	0,0,0,0,0,4,0,0	152	149	1	1	1.0,0.98,1.0,1.0,1.0,0.975,1.0,1.0	1.0,1.0,1.0,1.0,1.0,0.92,1.0,1.0	0.004
49	nle1	nle1	chr10	-	23099484	23099678	23099484	23099635	23099794	23099869	49	19,22,9,30,9,13,10,11	28,16,6,15,18,14,10,13	17,36,14,38,15,34,25,17	21,23,8,24,13,66,14,6	192	149	0.354522	1	0.345,0.516,0.538,0.608,0.28,0.419,0.437,0.396	0.386,0.548,0.576,0.551,0.472,0.286,0.581,0.687	-0.069
50	baz1a	baz1a	chr17	-	10035479	10035655	10035479	10035652	10037137	10037469	50	10,4,16,4,5,6,9,5	14,7,12,25,18,13,13,3	11,24,6,17,7,20,5,11	29,26,13,20,11,42,25,12	152	149	0.981881	1	0.412,0.359,0.567,0.136,0.214,0.311,0.404,0.62	0.271,0.475,0.311,0.455,0.384,0.318,0.164,0.473	0.021
51	rpl22l1	rpl22l1	chr24	-	26477402	26477592	26477402	26477524	26478874	26478979	51	37,24,21,24,47,31,27,14	3.34273e+23	25,91,24,74,30,35,25,18	6.5144e+23	217	149	0.56126	1	0.071,0.057,0.038,0.045,0.082,0.073,0.06,0.027	0.026,0.124,0.064,0.064,0.046,0.048,0.064,0.044	-0.003
53	ctnnd2b	ctnnd2b	chr2	-	30611139	30611455	30611139	30611389	30613648	30613792	53	4,0,2,0,0,1,0,0	2,1,3,2,5,2,1,4	3,0,0,2,0,0,0,0	4,4,1,4,5,1,7,16	215	149	0.52237	1	0.581,0.0,0.316,0.0,0.0,0.257,0.0,0.0	0.342,0.0,0.0,0.257,0.0,0.0,0.0,0.0	0.069
55	tp53	tp53	chr5	+	24087324	24087376	24087327	24087376	24087032	24087087	55	54,62,80,89,78,61,66,63	50,69,68,28,60,38,24,61	105,114,72,131,81,125,50,78	75,37,34,108,61,96,57,66	152	149	0.995233	1	0.514,0.468,0.536,0.757,0.56,0.611,0.729,0.503	0.578,0.751,0.675,0.543,0.566,0.561,0.462,0.537	0.001
56	tp53	tp53	chr5	+	24093772	24093867	24093784	24093867	24093559	24093699	56	1.51116e+23	68,54,105,62,83,30,75,93	1.70203e+23	150,69,67,140,90,128,59,80	161	149	0.432747	1	0.673,0.665,0.616,0.663,0.675,0.803,0.569,0.579	0.512,0.731,0.592,0.625,0.605,0.667,0.682,0.642	0.023
57	mavs	mavs	chr13	+	15210252	15213584	15210442	15213584	15194113	15194775	57	1,2,2,0,0,1,0,0	20,19,25,27,27,18,6,3	0,1,1,2,0,2,2,3	37,25,21,31,20,66,13,13	298	149	1	1	0.024,0.05,0.038,0.0,0.0,0.027,0.0,0.0	0.0,0.02,0.023,0.031,0.0,0.015,0.071,0.103	-0.015
66	srsf9	srsf9	chr10	-	1694649	1695011	1694649	1694833	1696986	1697121	66	34,65,44,22,27,7,11,41	15,26,36,25,24,11,11,22	75,73,61,53,39,72,47,46	47,46,25,83,56,67,59,39	298	149	0.328473	1	0.531,0.556,0.379,0.306,0.36,0.241,0.333,0.482	0.444,0.442,0.55,0.242,0.258,0.35,0.285,0.371	0.031
67	zgc:165520	zgc:165520	chr1	+	44833989	44834263	44834177	44834263	44833155	44833266	67	6,1,0,13,2,15,1,0	0,0,0,0,0,0,5,2	9,0,4,6,1,0,3,3	0,0,0,2,0,0,4,0	298	149	1	1	1.0,1.0,NA,1.0,1.0,1.0,0.091,0.0	1.0,NA,1.0,0.6,1.0,NA,0.273,1.0	-0.085
68	txlnbb	txlnbb	chr17	-	6358159	6358750	6358159	6358736	6361505	6361601	68	4,0,0,0,0,3,3,0	60,71,88,40,85,129,73,108	0,12,0,3,0,0,0,1	111,77,93,116,39,151,55,80	163	149	0.798685	1	0.057,0.0,0.0,0.0,0.0,0.021,0.036,0.0	0.0,0.125,0.0,0.023,0.0,0.0,0.0,0.011	-0.006
69	txlnbb	txlnbb	chr17	-	6372430	6372643	6372430	6372640	6376230	6376345	69	12,2,0,6,4,11,2,1	7,5,4,12,6,7,10,5	1,11,2,11,2,12,4,7	19,15,10,17,3,16,4,5	152	149	0.93111	1	0.627,0.282,0.0,0.329,0.395,0.606,0.164,0.164	0.049,0.418,0.164,0.388,0.395,0.424,0.495,0.578	-0.043
70	wnt5b	wnt5b	chr4	+	8601082	8601160	8601087	8601160	8532173	8532910	70	6,2,1,2,3,5,14,1	0,0,0,0,0,0,0,0	15,9,0,11,3,11,14,4	1,0,0,0,0,0,0,0	154	149	1	1	1.0,1.0,1.0,1.0,1.0,1.0,1.0,1.0	0.936,1.0,NA,1.0,1.0,1.0,1.0,1.0	0.009
74	elavl1b	elavl1b	chr11	-	14989373	14989554	14989373	14989551	15000936	15001002	74	91,65,41,57,72,66,51,69	66,34,54,69,102,92,55,69	150,113,49,120,90,102,57,69	122,109,53,136,95,114,60,72	152	149	0.869661	1	0.575,0.652,0.427,0.447,0.409,0.413,0.476,0.495	0.547,0.504,0.475,0.464,0.482,0.467,0.482,0.484	-0.001
75	elavl1b	elavl1b	chr11	-	14989373	14989554	14989373	14989551	15000946	15001002	75	6,3,7,3,6,3,3,4	14,7,4,1,3,2,7,1	15,9,6,12,7,6,1,4	3,5,5,21,4,5,7,8	152	149	0.97145	1	0.296,0.296,0.632,0.746,0.662,0.595,0.296,0.797	0.831,0.638,0.541,0.359,0.632,0.541,0.123,0.329	0.041
76	tfpia	tfpia	chr9	-	42452291	42452495	42452291	42452492	42484226	42484444	76	120,104,83,70,126,113,71,108	2,5,0,4,1,3,2,2	82,89,57,109,48,115,56,44	0,2,5,1,0,5,1,1	152	149	0.777328	1	0.983,0.953,1.0,0.945,0.992,0.974,0.972,0.981	1.0,0.978,0.918,0.991,1.0,0.958,0.982,0.977	-0.001
77	mlx	mlx	chr3	-	37147629	37147669	37147629	37147666	37148524	37148607	77	12,5,2,5,20,6,13,16	1,4,0,0,6,0,3,0	29,13,8,19,5,12,16,12	5,1,0,2,3,5,0,4	152	149	0.63787	1	0.922,0.551,1.0,1.0,0.766,1.0,0.809,1.0	0.85,0.927,1.0,0.903,0.62,0.702,1.0,0.746	0.038
78	mbnl2	mbnl2	chr1	+	2205666	2205761	2205708	2205761	2201459	2201616	78	103,87,99,97,150,114,96,83	0,7,7,1,2,4,7,0	81,78,43,93,39,119,73,47	2,0,2,10,1,1,1,2	191	149	0.71448	1	1.0,0.907,0.917,0.987,0.983,0.957,0.915,1.0	0.969,1.0,0.944,0.879,0.968,0.989,0.983,0.948	-0.002
80	add2	add2	chr5	-	13812253	13812408	13812253	13812405	13814758	13814900	80	0,0,0,1,5,2,0,2	1,1,0,0,4,2,0,0	0,0,0,0,0,4,0,0	0,1,3,2,0,1,0,0	152	149	1	1	0.0,0.0,NA,1.0,0.551,0.495,NA,1.0	NA,0.0,0.0,0.0,NA,0.797,NA,NA	0.308
81	znf706	znf706	chr19	-	12211691	12211846	12211691	12211827	12212301	12212694	81	24,23,9,24,25,10,20,21	9,1,6,4,2,0,3,4	37,32,16,33,25,46,16,25	5,10,2,5,3,7,5,1	168	149	0.576354	1	0.703,0.953,0.571,0.842,0.917,1.0,0.855,0.823	0.868,0.739,0.876,0.854,0.881,0.854,0.739,0.957	-0.013
82	znf706	znf706	chr19	-	12211691	12211846	12211691	12211827	12212678	12212865	82	90,69,88,92,93,65,70,70	2.50256e+23	166,124,89,104,85,165,85,80	3.31476e+23	168	149	0.466569	1	0.242,0.193,0.2,0.227,0.209,0.176,0.206,0.198	0.308,0.188,0.244,0.183,0.196,0.219,0.207,0.193	-0.011
83	tmem126a	tmem126a	chr10	-	29271879	29272014	29271879	29271998	29272637	29272757	83	18,11,19,23,41,9,18,22	123,46,116,110,165,120,115,115	12,10,4,26,6,28,7,12	56,33,62,84,57,106,52,79	165	149	0.665433	1	0.117,0.178,0.129,0.159,0.183,0.063,0.124,0.147	0.162,0.215,0.055,0.218,0.087,0.193,0.108,0.121	-0.007
92	tmed7	tmed7	chr8	+	1696	1882	1699	1882	1313	1486	92	10,6,13,8,11,2,0,1	8,7,7,14,10,5,1,0	2,7,1,9,4,5,5,5	7,11,2,9,9,8,5,9	152	149	0.364972	1	0.551,0.457,0.645,0.359,0.519,0.282,0.0,1.0	0.219,0.384,0.329,0.495,0.303,0.38,0.495,0.353	0.107
94	ogt.1	ogt.1	chr14	-	14743559	14743740	14743559	14743710	14745623	14745660	94	49,43,57,65,88,82,76,97	22,12,24,31,80,49,26,31	171,87,78,104,49,123,52,86	35,50,27,32,22,71,31,53	179	149	0.680692	1	0.65,0.749,0.664,0.636,0.478,0.582,0.709,0.723	0.803,0.592,0.706,0.73,0.65,0.591,0.583,0.575	-0.005
98	ybey	ybey	chr9	+	715026	715241	715043	715241	713761	713830	98	4,0,1,1,6,1,7,6	39,55,120,58,98,75,62,90	5,4,0,4,10,2,0,1	57,75,26,77,35,75,41,61	166	149	0.469346	1	0.084,0.0,0.007,0.015,0.052,0.012,0.092,0.056	0.073,0.046,0.0,0.045,0.204,0.023,0.0,0.015	-0.011
99	srrm1	srrm1	chr17	+	25439543	25439985	25439550	25439985	25437255	25437432	99	86,46,68,41,61,44,46,49	45,34,37,45,30,33,17,32	128,63,54,154,73,175,70,58	42,78,15,78,36,118,28,32	156	149	0.307735	1	0.646,0.564,0.637,0.465,0.66,0.56,0.721,0.594	0.744,0.435,0.775,0.653,0.659,0.586,0.705,0.634	-0.043
102	cirbpb	cirbpb	chr22	-	18544449	18544515	18544449	18544508	18544612	18544832	102	1.48596e+30	1.39485e+29	1.60816e+30	1.54117e+30	156	149	0.794343	1	0.504,0.519,0.5,0.495,0.524,0.487,0.518,0.491	0.499,0.474,0.515,0.477,0.512,0.517,0.505,0.508	0.004
103	clasp2	clasp2	chr19	+	42773443	42773691	42773446	42773691	42769989	42770096	103	6,17,6,9,26,14,11,12	20,14,6,5,17,6,3,6	23,15,17,25,22,42,11,14	25,21,10,35,8,13,19,21	152	149	0.470019	1	0.227,0.543,0.495,0.638,0.6,0.696,0.782,0.662	0.474,0.412,0.625,0.412,0.729,0.76,0.362,0.395	0.059
104	clasp2	clasp2	chr19	+	42773443	42773691	42773446	42773691	42773295	42773319	104	0,1,0,0,0,1,3,3	4,1,0,0,6,0,2,1	0,0,3,0,0,2,0,1	1,0,4,4,3,0,1,3	152	149	1	1	0.0,0.495,NA,NA,0.0,1.0,0.595,0.746	0.0,NA,0.424,0.0,0.0,1.0,0.0,0.246	0.234
106	pcnp	pcnp	chr1	+	7559826	7560103	7559894	7560103	7556964	7557049	106	11,15,4,10,12,7,9,3	13,3,5,6,16,13,6,4	21,13,5,27,5,22,13,5	15,11,7,8,4,20,13,15	217	149	0.905191	1	0.367,0.774,0.355,0.534,0.34,0.27,0.507,0.34	0.49,0.448,0.329,0.699,0.462,0.43,0.407,0.186	0.005
107	pcnp	pcnp	chr1	+	7559826	7560103	7559897	7560103	7556964	7557049	107	11,15,4,10,13,7,9,3	17,4,15,7,20,10,1,13	21,13,5,29,5,24,17,8	24,14,15,9,20,28,14,21	220	149	0.74075	1	0.305,0.717,0.153,0.492,0.306,0.322,0.859,0.135	0.372,0.386,0.184,0.686,0.145,0.367,0.451,0.205	0.062
108	pcnp	pcnp	chr1	+	7559826	7560103	7559946	7560103	7556964	7557049	108	26,40,26,42,56,27,34,34	0,0,0,0,2,0,0,0	63,56,33,100,45,81,44,39	0,0,2,0,0,0,0,0	269	149	1	1	1.0,1.0,1.0,1.0,0.939,1.0,1.0,1.0	1.0,1.0,0.901,1.0,1.0,1.0,1.0,1.0	0.005
109	pcnp	pcnp	chr1	+	7559894	7560103	7559897	7560103	7556964	7557049	109	13,3,5,6,17,13,6,4	17,4,15,7,20,10,1,13	15,11,7,10,4,22,17,18	24,14,15,9,20,28,14,21	152	149	0.745192	1	0.428,0.424,0.246,0.457,0.455,0.56,0.855,0.232	0.38,0.435,0.314,0.521,0.164,0.435,0.543,0.457	0.051
110	pcnp	pcnp	chr1	+	7559894	7560103	7559946	7560103	7556964	7557049	110	28,28,27,38,60,33,31,35	0,0,0,0,2,0,0,0	57,54,35,81,44,79,44,49	0,0,2,0,0,0,0,0	201	149	1	1	1.0,1.0,1.0,1.0,0.957,1.0,1.0,1.0	1.0,1.0,0.928,1.0,1.0,1.0,1.0,1.0	0.004
111	pcnp	pcnp	chr1	+	7559897	7560103	7559946	7560103	7556964	7557049	111	32,29,37,39,63,30,26,44	0,0,0,0,2,0,0,0	66,57,43,80,60,85,41,52	0,0,2,0,0,0,0,0	198	149	1	1	1.0,1.0,1.0,1.0,0.96,1.0,1.0,1.0	1.0,1.0,0.942,1.0,1.0,1.0,1.0,1.0	0.002
112	pcnp	pcnp	chr1	+	7559894	7560103	7559897	7560103	7559799	7559826	112	0,1,2,0,4,0,0,4	0,0,0,0,1,0,1,0	0,0,1,8,0,2,5,4	0,0,0,0,0,0,0,0	152	149	1	1	NA,1.0,1.0,NA,0.797,NA,0.0,1.0	NA,NA,1.0,1.0,NA,1.0,1.0,1.0	-0.241
113	apoda.2	apoda.2	chr2	+	37214828	37214980	37214845	37214980	37214609	37214766	113	0,2,1,3,0,0,0,0	15,8,27,8,4,8,20,18	0,0,0,0,2,2,0,2	0,1,27,0,9,5,11,2	166	149	1	1	0.0,0.183,0.032,0.252,0.0,0.0,0.0,0.0	NA,0.0,0.0,NA,0.166,0.264,0.0,0.473	-0.092
115	cd3eap	cd3eap	chr15	-	28787090	28787866	28787090	28787837	28792348	28792475	115	65,42,69,47,64,35,21,54	0,0,6,0,2,1,1,6	48,54,20,96,22,70,33,29	1,1,2,0,0,3,5,2	178	149	0.72357	1	1.0,1.0,0.906,1.0,0.964,0.967,0.946,0.883	0.976,0.978,0.893,1.0,1.0,0.951,0.847,0.924	0.012
116	cd3eap	cd3eap	chr15	-	28787090	28787866	28787090	28787837	28792537	28792657	116	16,7,7,9,17,8,6,6	0,0,0,0,0,0,0,2	12,25,10,13,12,14,6,6	0,0,0,0,1,3,0,0	178	149	1	1	1.0,1.0,1.0,1.0,1.0,1.0,1.0,0.715	1.0,1.0,1.0,1.0,0.909,0.796,1.0,1.0	0.001
117	cd3eap	cd3eap	chr15	-	28787090	28787866	28787090	28787837	28802032	28802227	117	13,6,9,8,12,7,6,6	1,0,0,0,0,0,0,0	8,8,8,23,9,11,7,3	0,0,0,0,0,0,0,0	178	149	1	1	0.916,1.0,1.0,1.0,1.0,1.0,1.0,1.0	1.0,1.0,1.0,1.0,1.0,1.0,1.0,1.0	-0.01
120	txndc9	txndc9	chr9	+	21820513	21820716	21820516	21820716	21819745	21819772	120	3,1,2,1,2,0,4,3	0,0,0,0,0,0,0,0	0,1,1,2,1,7,0,3	1,0,0,0,0,0,0,0	152	149	1	1	1.0,1.0,1.0,1.0,1.0,NA,1.0,1.0	0.0,1.0,1.0,1.0,1.0,1.0,NA,1.0	0.143
122	sub1a	sub1a	chr10	+	8091667	8091764	8091694	8091764	8091143	8091252	122	77,54,92,67,125,65,43,84	3.57296e+23	126,86,76,143,93,135,64,68	4.92444e+23	176	149	0.589997	1	0.154,0.134,0.168,0.135,0.191,0.137,0.12,0.191	0.178,0.141,0.192,0.158,0.151,0.165,0.136,0.168	-0.007
137	mapk10	mapk10	chr21	+	9712789	9713281	9712794	9713281	9697683	9697761	137	1,0,0,0,0,0,1,0	3,0,4,0,0,0,0,0	0,3,1,0,0,0,0,0	1,0,0,0,0,0,0,2	154	149	1	1	0.244,NA,0.0,NA,NA,NA,1.0,NA	0.0,1.0,1.0,NA,NA,NA,NA,0.0	-0.085
138	khdrbs1a	khdrbs1a	chr13	-	45015108	45016232	45015108	45016229	45016366	45016425	138	1.11384e+27	1.94515e+31	1.50714e+29	2.70224e+31	152	149	0.766015	1	0.359,0.36,0.366,0.347,0.344,0.383,0.346,0.37	0.353,0.362,0.375,0.356,0.376,0.364,0.365,0.355	-0.004
139	khdrbs1a	khdrbs1a	chr13	-	45016366	45016425	45016366	45016423	45016584	45016658	139	2.34118e+31	0,0,0,0,0,0,0,0	3.41529e+31	0,1,0,0,0,0,0,0	151	149	1	1	1.0,1.0,1.0,1.0,1.0,1.0,1.0,1.0	1.0,1.0,1.0,1.0,1.0,1.0,1.0,1.0	0
142	dmbx1a	dmbx1a	chr2	-	10188148	10188342	10188148	10188327	10188431	10188598	142	0,0,0,1,0,1,0,0	3,0,2,0,0,0,0,0	0,0,1,0,0,0,0,2	0,0,0,0,1,0,0,0	164	149	1	1	0.0,NA,0.0,1.0,NA,1.0,NA,NA	NA,NA,1.0,NA,0.0,NA,NA,1.0	-0.167
143	robo3	robo3	chr10	-	31305015	31305158	31305015	31305155	31306632	31306806	143	20,22,92,25,50,25,42,23	6,5,27,10,8,0,17,5	44,21,14,58,28,37,38,38	5,16,10,2,3,13,20,12	152	149	0.608436	1	0.766,0.812,0.77,0.71,0.86,1.0,0.708,0.818	0.896,0.563,0.578,0.966,0.901,0.736,0.651,0.756	0.05
144	zgc:195282	zgc:195282	chr1	-	18841635	18842204	18841635	18842201	18844004	18844059	144	0,0,1,3,1,0,0,0	2,1,1,0,2,3,6,0	4,5,4,2,0,1,2,8	0,3,0,0,0,0,2,0	152	149	1	1	0.0,0.0,0.495,1.0,0.329,0.0,0.0,NA	1.0,0.62,1.0,1.0,NA,1.0,0.495,1.0	-0.613
145	apex1	apex1	chr4	+	5334651	5334815	5334654	5334815	5334438	5334558	145	140,65,97,117,163,97,82,132	8,6,9,8,12,9,7,1	155,139,107,195,153,207,118,85	9,5,4,23,7,13,10,10	152	149	0.74613	1	0.945,0.914,0.914,0.935,0.93,0.914,0.92,0.992	0.944,0.965,0.963,0.893,0.955,0.94,0.92,0.893	-0.001
146	rpl29	rpl29	chr11	-	1399452	1399505	1399452	1399502	1400594	1400664	146	4.37233e+23	97,41,75,55,108,66,63,67	6.34497e+23	90,114,65,185,65,86,42,58	152	149	0.625184	1	0.815,0.848,0.811,0.866,0.803,0.824,0.798,0.813	0.874,0.81,0.778,0.805,0.824,0.816,0.85,0.858	-0.005
147	ofd1	ofd1	chr9	+	54738980	54739204	54738983	54739204	54736431	54736543	147	2,0,0,0,0,0,0,0	0,0,0,0,0,0,0,0	5,0,0,0,1,4,2,0	0,0,1,0,0,0,0,2	152	149	1	1	1.0,NA,NA,NA,NA,NA,NA,NA	1.0,NA,0.0,NA,1.0,1.0,1.0,0.0	0.333
148	prkab1b	prkab1b	chr8	+	39676200	39676393	39676245	39676393	39674706	39674834	148	19,17,8,12,18,10,19,6	1.32154e+23	11,10,27,37,12,20,5,7	1.81189e+23	194	149	0.665927	1	0.1,0.078,0.029,0.049,0.052,0.053,0.081,0.025	0.045,0.039,0.11,0.1,0.055,0.043,0.027,0.039	0.001
149	snx12	snx12	chr21	+	30471683	30471779	30471710	30471779	30470861	30471232	149	4.263e+23	2,0,0,6,7,1,3,0	5.12444e+23	2,0,0,5,2,12,1,0	176	149	1	1	0.994,1.0,1.0,0.981,0.984,0.997,0.989,1.0	0.995,1.0,1.0,0.987,0.993,0.982,0.997,1.0	-0.001
150	mtg1	mtg1	chr13	+	21678116	21678203	21678146	21678203	21677952	21678039	150	0,1,4,0,7,3,2,5	151,61,108,105,133,84,82,134	0,1,3,9,0,1,3,2	80,113,63,73,104,155,92,80	179	149	0.780182	1	0.0,0.013,0.03,0.0,0.042,0.029,0.02,0.03	0.0,0.007,0.038,0.093,0.0,0.005,0.026,0.02	-0.003
152	zfand6	zfand6	chr7	+	10575276	10575346	10575286	10575346	10573648	10573802	152	101,98,148,100,175,121,111,93	0,5,2,0,0,13,10,3	148,114,119,104,83,251,76,106	3,0,4,9,3,4,1,2	159	149	0.26664	1	1.0,0.948,0.986,1.0,1.0,0.897,0.912,0.967	0.979,1.0,0.965,0.915,0.963,0.983,0.986,0.98	-0.008
153	zfand6	zfand6	chr7	+	10578313	10578460	10578316	10578460	10577769	10577855	153	74,61,127,80,109,86,81,66	0,0,0,0,0,0,0,0	105,71,116,110,71,177,55,91	0,2,0,0,0,0,0,0	152	149	1	1	1.0,1.0,1.0,1.0,1.0,1.0,1.0,1.0	1.0,0.972,1.0,1.0,1.0,1.0,1.0,1.0	0.004
154	mb	mb	chr1	+	55141018	55141108	55141022	55141108	55137926	55138015	154	2.75385e+23	1,6,1,0,8,2,1,3	48,74,64,52,27,157,76,80	0,0,0,1,0,0,0,0	153	149	1	1	0.996,0.984,0.996,1.0,0.985,0.994,0.997,0.992	1.0,1.0,1.0,0.981,1.0,1.0,1.0,1.0	-0.005
160	si:dkey-222b8.1	si:dkey-222b8.1	chr19	+	23952777	23953026	23952807	23953026	23949712	23949736	160	2,6,6,12,2,11,8,20	13,4,10,11,20,13,6,10	5,4,7,6,7,19,5,19	28,5,4,32,3,17,9,2	179	149	0.626523	1	0.114,0.555,0.333,0.476,0.077,0.413,0.526,0.625	0.129,0.4,0.593,0.135,0.66,0.482,0.316,0.888	-0.06
162	gng13a	gng13a	chr1	-	9227678	9227830	9227678	9227776	9227903	9228007	162	1,0,0,0,0,0,0,0	0,0,3,0,0,0,0,0	0,0,0,0,0,0,0,0	2,2,0,0,0,0,0,0	203	149	1	1	1.0,NA,0.0,NA,NA,NA,NA,NA	0.0,0.0,NA,NA,NA,NA,NA,NA	0.5
167	fbxo48	fbxo48	chr1	-	51615012	51615140	51615012	51615127	51615398	51615476	167	3,0,9,6,12,7,6,5	5,1,2,4,6,6,3,4	14,5,3,3,8,27,1,7	5,8,7,8,6,17,2,5	162	149	0.354651	1	0.356,0.0,0.805,0.58,0.648,0.518,0.648,0.535	0.72,0.365,0.283,0.256,0.551,0.594,0.315,0.563	0.055
169	fbxo48	fbxo48	chr1	-	51615012	51615148	51615012	51615140	51615398	51615476	169	7,4,0,4,6,7,9,4	0,0,0,0,0,0,0,0	7,4,10,10,11,6,7,4	0,0,0,0,2,0,0,0	157	149	1	1	1.0,1.0,NA,1.0,1.0,1.0,1.0,1.0	1.0,1.0,1.0,1.0,0.839,1.0,1.0,1.0	0.02
171	apoc1	apoc1	chr16	+	23973119	23973261	23973122	23973261	23972937	23973008	171	29,5,4,12,23,19,4,6	24,2,21,18,20,41,28,10	9,16,3,34,29,23,8,10	36,34,22,70,24,35,14,10	152	149	0.72345	1	0.542,0.71,0.157,0.395,0.53,0.312,0.123,0.37	0.197,0.316,0.118,0.323,0.542,0.392,0.359,0.495	0.05
172	camk1db	camk1db	chr25	-	7990206	7990611	7990206	7990582	7993690	7993841	172	0,8,0,1,6,3,0,0	17,6,1,5,16,15,7,8	1,0,4,3,0,6,0,1	0,15,17,2,10,11,5,6	178	149	0.396307	1	0.0,0.527,0.0,0.143,0.239,0.143,0.0,0.0	1.0,0.0,0.165,0.557,0.0,0.313,0.0,0.122	-0.138
173	g6pca.1	g6pca.1	chr12	-	6031666	6031932	6031666	6031886	6033746	6033854	173	0,1,0,0,0,0,0,0	0,2,0,3,0,0,0,0	0,0,0,0,0,2,0,2	0,0,0,0,0,0,0,0	195	149	1	1	NA,0.276,NA,0.0,NA,NA,NA,NA	NA,NA,NA,NA,NA,1.0,NA,1.0	-0.862
176	hspe1	hspe1	chr9	+	32303342	32303501	32303345	32303501	32301455	32301638	176	7.10444e+23	55,49,64,56,86,61,53,56	3.86421e+23	25,26,33,45,28,62,28,33	152	149	0.28082	1	0.927,0.899,0.911,0.922,0.91,0.909,0.911,0.917	0.938,0.941,0.901,0.912,0.926,0.911,0.92,0.919	-0.008
177	echdc1	echdc1	chr16	+	5247254	5247339	5247258	5247339	5244681	5244734	177	2,0,0,0,0,1,0,0	0,0,2,1,2,0,0,0	1,4,0,0,0,6,1,0	14,6,2,0,0,0,6,0	153	149	1	1	1.0,NA,0.0,0.0,0.0,1.0,NA,NA	0.065,0.394,0.0,NA,NA,1.0,0.14,NA	0.08
178	atpsckmt	atpsckmt	chr2	+	30482563	30482614	30482568	30482614	30481517	30481655	178	28,38,67,62,112,74,62,96	0,0,0,0,0,0,0,0	66,59,36,51,36,85,60,64	2,0,0,0,0,0,0,0	154	149	1	1	1.0,1.0,1.0,1.0,1.0,1.0,1.0,1.0	0.97,1.0,1.0,1.0,1.0,1.0,1.0,1.0	0.004
179	tfcp2l1	tfcp2l1	chr9	+	38308427	38308570	38308510	38308570	38308261	38308344	179	0,0,1,0,11,0,2,4	0,0,0,0,0,0,0,0	4,2,3,1,0,0,1,1	2,0,0,1,0,0,0,0	232	149	1	1	NA,NA,1.0,NA,1.0,NA,1.0,1.0	0.562,1.0,1.0,0.391,NA,NA,1.0,1.0	0.174
180	nqo1	nqo1	chr7	+	56717369	56717525	56717411	56717525	56716382	56716513	180	47,31,30,18,17,28,4,4	190,150,122,120,101,110,41,39	64,56,41,43,25,64,29,30	4.59344e+23	191	149	0.474059	1	0.162,0.139,0.161,0.105,0.116,0.166,0.071,0.074	0.098,0.113,0.141,0.095,0.09,0.214,0.156,0.124	-0.005
181	btg3	btg3	chr10	-	28377027	28377251	28377027	28377234	28380806	28380919	181	1,0,0,0,0,3,1,2	51,14,32,17,41,33,18,36	0,0,0,3,0,0,1,1	35,31,19,42,47,47,34,27	166	149	1	1	0.017,0.0,0.0,0.0,0.0,0.075,0.047,0.047	0.0,0.0,0.0,0.06,0.0,0.0,0.026,0.032	0.009
184	alkbh4	alkbh4	chr5	+	61469956	61470151	61469984	61470151	61467624	61467757	184	12,12,16,20,28,23,2,24	0,0,1,8,3,0,0,0	26,20,23,21,29,42,21,9	0,0,3,0,0,0,0,0	177	149	0.320497	1	1.0,1.0,0.931,0.678,0.887,1.0,1.0,1.0	1.0,1.0,0.866,1.0,1.0,1.0,1.0,1.0	-0.046
186	hmgn3	hmgn3	chr23	-	31366751	31366859	31366751	31366856	31367563	31367614	186	84,48,87,32,40,32,28,58	18,24,27,14,17,8,4,7	157,105,85,211,80,118,47,82	51,33,24,37,28,16,18,28	152	149	0.854515	1	0.821,0.662,0.76,0.691,0.698,0.797,0.873,0.89	0.751,0.757,0.776,0.848,0.737,0.878,0.719,0.742	-0.002
187	lmx1ba	lmx1ba	chr5	-	5144593	5144783	5144593	5144777	5146974	5147336	187	0,0,0,3,7,0,0,3	0,0,0,0,0,0,0,0	1,0,0,7,4,0,0,0	0,0,0,0,0,0,1,0	155	149	1	1	NA,NA,NA,1.0,1.0,NA,NA,1.0	1.0,NA,NA,1.0,1.0,NA,0.0,NA	0.25
188	bcat2	bcat2	chr3	-	29959817	29960221	29959817	29960018	29962278	29962353	188	1,13,4,10,7,0,2,1	74,61,27,70,89,68,62,75	3,0,4,10,6,13,5,2	140,92,76,140,94,126,68,85	298	149	0.287634	1	0.007,0.096,0.069,0.067,0.038,0.0,0.016,0.007	0.011,0.0,0.026,0.034,0.031,0.049,0.035,0.012	0.013
189	sox13	sox13	chr11	+	37812280	37812395	37812283	37812395	37809856	37809925	189	27,3,3,0,4,10,8,10	6,8,4,7,1,6,6,5	40,21,14,26,30,41,16,17	22,16,14,23,20,18,15,4	152	149	0.523761	1	0.815,0.269,0.424,0.0,0.797,0.62,0.567,0.662	0.641,0.563,0.495,0.526,0.595,0.691,0.511,0.806	-0.084
190	si:dkey-242g16.2	si:dkey-242g16.2	chr10	-	17988444	17988511	17988444	17988508	17988612	17988785	190	1,0,0,0,0,2,0,0	0,0,0,0,0,0,0,0	2,2,3,5,1,2,0,0	2,0,0,1,1,5,3,2	152	149	1	1	1.0,NA,NA,NA,NA,1.0,NA,NA	0.495,1.0,1.0,0.831,0.495,0.282,0.0,0.0	0.487

## Sheet: A5SS.MATS.JCEC
ID	GeneID	geneSymbol	chr	strand	longExonStart_0base	longExonEnd	shortES	shortEE	flankingES	flankingEE	ID	IJC_SAMPLE_1	SJC_SAMPLE_1	IJC_SAMPLE_2	SJC_SAMPLE_2	IncFormLen	SkipFormLen	PValue	FDR	IncLevel1	IncLevel2	IncLevelDifference
31	ddx5	ddx5	chr3	-	25270936	25271171	25270949	25271171	25269860	25270810	31	4.30345e+23	1.30411e+31	4.92553e+23	1.85916e+30	162	149	0.000110044	0.00311952	0.233,0.222,0.152,0.164,0.186,0.148,0.147,0.159	0.196,0.238,0.208,0.299,0.176,0.209,0.219,0.177	-0.039
86	nrp1a	nrp1a	chr24	-	1176991	1177102	1177012	1177102	1173800	1173848	86	52,39,69,54,93,44,67,64	17,47,51,35,65,33,55,50	63,86,64,87,57,123,75,63	32,21,25,45,19,48,27,33	170	149	6.50586e-05	0.00311952	0.728,0.421,0.543,0.575,0.556,0.539,0.516,0.529	0.633,0.782,0.692,0.629,0.724,0.692,0.709,0.626	-0.135
111	fbxo3	fbxo3	chr7	-	38705543	38705679	38705563	38705679	38705246	38705437	111	0,0,0,0,0,0,0,3	30,4,14,10,24,10,17,22	0,6,1,1,3,1,4,2	27,22,11,13,23,52,13,21	169	149	0.000116982	0.00311952	0.0,0.0,0.0,0.0,0.0,0.0,0.0,0.107	0.0,0.194,0.074,0.064,0.103,0.017,0.213,0.077	-0.079
4	slc37a2	slc37a2	chr5	+	58478289	58478400	58478289	58478354	58481576	58481929	4	86,89,76,49,96,80,65,65	234,169,191,198,179,185,87,161	168,196,74,156,129,213,100,115	2.29313e+23	195	149	0.000261327	0.00522653	0.219,0.287,0.233,0.159,0.291,0.248,0.363,0.236	0.359,0.324,0.229,0.297,0.349,0.356,0.337,0.323	-0.067
38	celf1	celf1	chr7	-	38552223	38552358	38552226	38552358	38551338	38551418	38	52,41,42,62,117,63,44,85	30,17,13,29,36,24,33,44	63,49,36,98,50,113,56,62	43,72,57,60,30,48,58,33	152	149	0.00156333	0.0250132	0.63,0.703,0.76,0.677,0.761,0.72,0.567,0.654	0.59,0.4,0.382,0.616,0.62,0.698,0.486,0.648	0.129
25	fkbp1aa	fkbp1aa	chr8	-	49170331	49170506	49170356	49170506	49169767	49170108	25	2.60419e+31	5.7651e+23	3.19926e+31	7.74791e+24	174	149	0.00335355	0.044714	0.795,0.765,0.784,0.778,0.782,0.779,0.764,0.791	0.78,0.741,0.754,0.752,0.736,0.746,0.749,0.751	0.029
10	zgc:112962	zgc:112962	chr8	-	21067437	21067527	21067452	21067527	21058317	21058434	10	6,12,14,6,14,20,19,23	3,2,0,4,3,4,3,1	31,31,19,18,8,28,5,20	6,9,5,5,7,17,3,2	164	149	0.0178009	0.202582	0.645,0.845,1.0,0.577,0.809,0.82,0.852,0.954	0.824,0.758,0.775,0.766,0.509,0.599,0.602,0.901	0.096
39	zgc:113411	zgc:113411	chr3	+	24644063	24644204	24644063	24644138	24644351	24644485	39	25,18,18,21,24,16,22,28	8,8,9,2,8,9,6,8	24,28,23,29,27,45,24,23	10,1,5,6,7,3,4,6	215	149	0.0227905	0.202582	0.684,0.609,0.581,0.879,0.675,0.552,0.718,0.708	0.625,0.951,0.761,0.77,0.728,0.912,0.806,0.727	-0.109
92	khdrbs1a	khdrbs1a	chr13	-	45016059	45016229	45016082	45016229	45012815	45012867	92	7.82634e+23	15,11,3,14,12,2,10,14	1.15413e+27	29,25,7,34,11,25,2,17	172	149	0.0220576	0.202582	0.978,0.98,0.997,0.979,0.986,0.997,0.981,0.98	0.972,0.978,0.988,0.974,0.985,0.98,0.997,0.974	0.004
15	sh2d5	sh2d5	chr11	+	37648529	37648759	37648529	37648710	37649097	37649203	15	0,1,0,0,2,1,2,3	9,5,3,4,2,1,3,0	3,2,5,8,11,4,0,0	19,17,2,7,6,6,4,17	198	149	0.0373689	0.27725	0.0,0.131,0.0,0.0,0.429,0.429,0.334,1.0	0.106,0.081,0.653,0.462,0.58,0.334,0.0,0.0	0.013
27	fgfr2	fgfr2	chr13	-	46346287	46346490	46346293	46346490	46343408	46343548	27	159,93,51,85,152,94,39,139	44,49,31,27,40,44,30,43	303,176,90,224,121,328,120,130	180,112,58,129,61,126,62,49	155	149	0.0381219	0.27725	0.776,0.646,0.613,0.752,0.785,0.673,0.555,0.757	0.618,0.602,0.599,0.625,0.656,0.714,0.65,0.718	0.047
5	grk4	grk4	chr1	-	11911695	11911876	11911744	11911876	11902578	11907812	5	67,28,46,48,51,40,82,54	40,30,31,23,46,20,16,32	53,61,66,52,30,81,41,21	34,71,34,46,19,66,35,26	198	149	0.0528583	0.352389	0.558,0.413,0.528,0.611,0.455,0.601,0.794,0.559	0.54,0.393,0.594,0.46,0.543,0.48,0.469,0.378	0.083
18	eif4h	eif4h	chr15	-	4596533	4596623	4596551	4596623	4593014	4593179	18	24,44,25,49,35,30,15,37	70,70,89,61,81,61,35,98	53,77,24,88,49,70,29,32	120,71,43,101,66,139,85,68	167	149	0.0731714	0.450286	0.234,0.359,0.2,0.417,0.278,0.305,0.277,0.252	0.283,0.492,0.332,0.437,0.398,0.31,0.233,0.296	-0.057
32	pagr1	pagr1	chr12	+	3723649	3723840	3723649	3723820	3723916	3724069	32	0,11,0,6,1,0,2,3	101,93,94,78,139,86,84,69	7,3,4,10,0,14,7,0	147,140,96,107,136,185,113,129	169	149	0.0820367	0.464578	0.0,0.094,0.0,0.064,0.006,0.0,0.021,0.037	0.04,0.019,0.035,0.076,0.0,0.063,0.052,0.0	-0.008
84	etv5b	etv5b	chr6	-	14033468	14033576	14033474	14033576	14032018	14033334	84	99,100,90,120,113,147,102,86	173,165,75,97,160,103,139,109	204,117,133,203,115,253,135,71	200,147,155,163,97,174,91,98	155	149	0.0871084	0.464578	0.355,0.368,0.536,0.543,0.404,0.578,0.414,0.431	0.495,0.433,0.452,0.545,0.533,0.583,0.588,0.411	-0.051
34	igsf21a	igsf21a	chr11	-	28669249	28669350	28669264	28669350	28660856	28661049	34	1,1,0,2,10,5,6,4	14,13,15,37,21,15,1,23	3,0,3,3,0,3,1,0	7,6,14,10,5,24,4,11	164	149	0.100506	0.484312	0.061,0.065,0.0,0.047,0.302,0.232,0.845,0.136	0.28,0.0,0.163,0.214,0.0,0.102,0.185,0.0	0.093
59	si:ch73-71c20.5	si:ch73-71c20.5	chr6	+	12990003	12990417	12990003	12990307	12993032	12993502	59	0,1,4,6,5,10,3,3	72,42,124,90,98,79,62,69	11,1,5,7,6,7,1,2	83,43,70,105,53,55,58,60	259	149	0.102916	0.484312	0.0,0.014,0.018,0.037,0.029,0.068,0.027,0.024	0.071,0.013,0.039,0.037,0.061,0.068,0.01,0.019	-0.013
118	zgc:123105	zgc:123105	chr21	-	32460766	32460948	32460787	32460948	32457446	32458855	118	97,72,63,48,99,70,86,81	50,56,53,69,72,70,65,81	156,156,87,97,67,172,64,70	79,66,58,70,56,155,57,52	170	149	0.109315	0.485844	0.63,0.53,0.51,0.379,0.547,0.467,0.537,0.467	0.634,0.674,0.568,0.548,0.512,0.493,0.496,0.541	-0.05
54	brd2a	brd2a	chr19	+	7163453	7163687	7163453	7163675	7163791	7164054	54	9,10,14,5,8,5,14,15	39,23,12,14,24,16,21,11	40,26,5,23,8,27,9,21	42,30,17,25,12,47,17,29	161	149	0.153131	0.644763	0.176,0.287,0.519,0.248,0.236,0.224,0.382,0.558	0.468,0.445,0.214,0.46,0.382,0.347,0.329,0.401	-0.052
36	nrf1	nrf1	chr4	-	15093366	15093554	15093396	15093554	15090664	15090789	36	22,30,21,15,31,19,10,12	41,49,33,24,42,55,26,31	45,53,32,35,15,66,26,7	61,35,21,71,33,85,51,29	179	149	0.172418	0.656832	0.309,0.338,0.346,0.342,0.381,0.223,0.243,0.244	0.38,0.558,0.559,0.291,0.275,0.393,0.298,0.167	-0.062
113	ube2q2	ube2q2	chr25	-	29450079	29450232	29450094	29450232	29444717	29444802	113	68,80,23,87,110,111,76,62	76,46,31,75,105,108,48,79	188,181,110,164,84,212,118,83	147,137,72,122,86,161,61,92	164	149	0.164327	0.656832	0.448,0.612,0.403,0.513,0.488,0.483,0.59,0.416	0.537,0.546,0.581,0.55,0.47,0.545,0.637,0.45	-0.045
8	sinhcafl	sinhcafl	chr7	-	64967717	64967832	64967753	64967832	64963732	64963883	8	121,88,79,110,108,75,69,57	3,5,4,4,3,2,3,2	201,161,110,319,212,241,159,98	7,4,6,11,13,14,3,6	185	149	0.1956	0.711273	0.97,0.934,0.941,0.957,0.967,0.968,0.949,0.958	0.959,0.97,0.937,0.959,0.929,0.933,0.977,0.929	0.006
40	bloc1s2	bloc1s2	chr20	+	7584210	7584394	7584210	7584385	7588937	7589054	40	81,42,46,67,83,60,27,44	7,5,25,5,10,14,10,12	101,61,38,49,41,102,43,37	10,13,10,10,7,9,4,8	158	149	0.232012	0.806997	0.916,0.888,0.634,0.927,0.887,0.802,0.718,0.776	0.905,0.816,0.782,0.822,0.847,0.914,0.91,0.813	-0.033
13	nme2b.1	nme2b.1	chr19	+	48117999	48118165	48117999	48118132	48119170	48119272	13	65,95,78,80,152,96,62,69	2.08617e+31	116,172,48,159,153,152,64,108	3.6123e+31	182	149	0.276558	0.921859	0.025,0.045,0.035,0.038,0.052,0.046,0.044,0.04	0.026,0.045,0.027,0.032,0.056,0.044,0.029,0.042	0.003
56	ten1	ten1	chr6	-	23117171	23117348	23117204	23117348	23108045	23108203	56	15,11,3,12,3,0,5,1	25,15,27,11,54,19,11,25	4,9,2,2,1,10,4,10	22,8,7,16,22,15,12,2	182	149	0.299211	0.929151	0.329,0.375,0.083,0.472,0.044,0.0,0.271,0.032	0.13,0.479,0.19,0.093,0.036,0.353,0.214,0.804	-0.087
107	aktip	aktip	chr7	+	36482354	36482569	36482354	36482415	36482664	36483796	107	24,12,20,15,10,19,9,20	137,79,91,128,145,148,118,148	20,32,11,17,13,27,17,11	205,172,139,161,123,309,98,129	303	149	0.301974	0.929151	0.079,0.07,0.098,0.054,0.033,0.059,0.036,0.062	0.046,0.084,0.037,0.049,0.049,0.041,0.079,0.04	0.008
117	mthfr	mthfr	chr8	+	47219120	47219211	47219120	47219206	47221145	47221386	117	4,0,0,1,8,5,1,0	19,6,7,14,12,13,7,10	2,3,2,3,2,0,0,1	6,4,13,18,5,51,13,8	154	149	0.322194	0.954649	0.169,0.0,0.0,0.065,0.392,0.271,0.121,0.0	0.244,0.421,0.13,0.139,0.279,0.0,0.0,0.108	-0.038
0	znf711	znf711	chr14	-	11982117	11982261	11982129	11982261	11975407	11979594	0	0,1,0,0,3,0,0,0	6,12,2,7,3,9,11,0	1,0,0,1,0,0,2,0	22,16,2,8,16,31,5,7	161	149	1	1	0.0,0.072,0.0,0.0,0.481,0.0,0.0,NA	0.04,0.0,0.0,0.104,0.0,0.0,0.27,0.0	0.027
6	magi3a	magi3a	chr23	-	26249690	26249900	26249714	26249900	26247152	26247249	6	16,23,3,16,13,8,19,12	4,15,1,6,20,12,14,9	50,26,10,59,10,86,35,16	24,56,17,20,11,38,19,17	173	149	0.734649	1	0.775,0.569,0.721,0.697,0.359,0.365,0.539,0.535	0.642,0.286,0.336,0.718,0.439,0.661,0.613,0.448	0.052
7	zgc:55943	zgc:55943	chr2	-	9966843	9966982	9966876	9966982	9964177	9964263	7	70,90,109,69,121,77,50,77	15,5,10,1,9,11,0,0	115,77,67,125,92,134,93,69	7,6,6,4,5,8,4,6	182	149	0.364737	1	0.793,0.936,0.899,0.983,0.917,0.851,1.0,1.0	0.931,0.913,0.901,0.962,0.938,0.932,0.95,0.904	-0.006
9	zgc:112962	zgc:112962	chr8	-	21067437	21067527	21067452	21067527	21054016	21054133	9	0,1,2,0,0,5,1,2	0,1,0,0,0,0,0,2	1,3,0,0,0,2,2,1	5,0,0,0,0,0,0,0	164	149	1	1	NA,0.476,1.0,NA,NA,1.0,1.0,0.476	0.154,1.0,NA,NA,NA,1.0,1.0,1.0	-0.04
12	nme2b.1	nme2b.1	chr19	+	48117337	48117428	48117337	48117422	48117999	48118132	12	1,5,1,5,7,4,6,1	5.23428e+23	9,7,1,5,0,2,3,2	9.64811e+23	155	149	1	1	0.002,0.011,0.002,0.012,0.012,0.009,0.022,0.003	0.009,0.008,0.003,0.005,0.0,0.003,0.006,0.004	0.004
14	fgfr1a	fgfr1a	chr8	-	51445866	51446063	51445872	51446063	51443565	51443711	14	7,14,0,9,13,4,7,22	5,6,0,1,1,3,1,4	39,18,20,11,4,55,18,15	12,7,0,2,2,10,2,2	155	149	1	1	0.574,0.692,NA,0.896,0.926,0.562,0.871,0.841	0.758,0.712,1.0,0.841,0.658,0.841,0.896,0.878	-0.057
17	eif4h	eif4h	chr15	-	4596533	4596623	4596551	4596623	4587893	4588009	17	4,12,1,10,5,6,3,5	0,0,0,0,2,0,0,0	11,11,8,21,10,12,9,9	0,0,0,0,0,0,0,0	167	149	1	1	1.0,1.0,1.0,1.0,0.69,1.0,1.0,1.0	1.0,1.0,1.0,1.0,1.0,1.0,1.0,1.0	-0.039
19	slc45a1	slc45a1	chr11	+	40665485	40665746	40665485	40665711	40673636	40674087	19	0,0,2,0,1,2,0,0	0,0,1,0,0,2,0,0	0,0,0,0,0,0,0,0	0,0,0,0,0,0,1,0	184	149	1	1	NA,NA,0.618,NA,1.0,0.447,NA,NA	NA,NA,NA,NA,NA,NA,0.0,NA	0.688
20	LOC562542	LOC562542	chr12	-	45496159	45496465	45496168	45496465	45496022	45496070	20	0,0,1,0,0,0,0,1	31,18,19,13,19,19,18,21	1,0,3,0,0,0,0,0	38,29,21,48,32,65,32,24	158	149	1	1	0.0,0.0,0.047,0.0,0.0,0.0,0.0,0.043	0.024,0.0,0.119,0.0,0.0,0.0,0.0,0.0	-0.007
21	znf971	znf971	chr21	-	2955021	2955181	2955144	2955181	2952662	2952817	21	8,0,0,0,0,1,1,3	0,0,0,0,0,0,3,0	1,0,1,0,3,0,3,1	0,1,0,0,1,0,0,0	272	149	1	1	1.0,NA,NA,NA,NA,1.0,0.154,1.0	1.0,0.0,1.0,NA,0.622,NA,1.0,1.0	0.018
22	cbll1	cbll1	chr4	-	18839842	18840006	18839847	18840006	18839649	18839753	22	0,1,3,0,0,1,2,1	20,22,28,16,28,29,22,30	10,0,2,0,0,1,4,1	54,39,28,93,21,35,24,22	154	149	1	1	0.0,0.042,0.094,0.0,0.0,0.032,0.081,0.031	0.152,0.0,0.065,0.0,0.0,0.027,0.139,0.042	-0.018
23	prrc2a	prrc2a	chr19	-	26749766	26750023	26749772	26750023	26749189	26749272	23	3,3,1,3,8,6,1,2	0,0,0,0,0,0,0,0	18,9,7,26,7,9,11,4	0,1,2,0,0,0,0,0	155	149	1	1	1.0,1.0,1.0,1.0,1.0,1.0,1.0,1.0	1.0,0.896,0.771,1.0,1.0,1.0,1.0,1.0	0.042
26	cd99l2	cd99l2	chr7	-	25886129	25886183	25886132	25886183	25884250	25884322	26	103,48,64,62,85,92,32,67	40,7,10,8,19,28,5,17	20,6,10,18,16,25,11,16	10,2,0,12,0,3,8,4	152	149	0.850436	1	0.716,0.87,0.863,0.884,0.814,0.763,0.863,0.794	0.662,0.746,1.0,0.595,1.0,0.891,0.574,0.797	0.038
28	si:dkey-19e4.5	si:dkey-19e4.5	chr6	-	21864589	21864704	21864613	21864704	21861088	21862705	28	117,104,144,128,148,131,84,81	8,2,5,4,14,10,7,12	226,180,83,192,153,225,103,119	9,14,1,26,12,18,12,3	173	149	0.416489	1	0.926,0.978,0.961,0.965,0.901,0.919,0.912,0.853	0.956,0.917,0.986,0.864,0.917,0.915,0.881,0.972	0.001
29	si:dkey-19e4.5	si:dkey-19e4.5	chr6	-	21873009	21873266	21873221	21873266	21872490	21872573	29	2.0614e+23	0,0,0,0,0,0,0,0	2.71237e+23	0,2,0,0,0,1,0,0	361	149	1	1	1.0,1.0,1.0,1.0,1.0,1.0,1.0,1.0	1.0,0.98,1.0,1.0,1.0,0.991,1.0,1.0	0.004
33	gstz1	gstz1	chr17	+	45106436	45106812	45106436	45106555	45106902	45106954	33	13,14,17,27,17,20,4,22	3,1,4,6,3,9,1,12	32,21,22,32,16,39,8,24	6,1,2,19,5,2,9,6	406	149	0.618	1	0.614,0.837,0.609,0.623,0.675,0.449,0.595,0.402	0.662,0.885,0.801,0.382,0.54,0.877,0.246,0.595	-0.023
37	ttf1	ttf1	chr5	+	63359573	63359685	63359573	63359649	63359771	63360483	37	10,6,8,5,3,5,5,8	0,0,0,0,2,0,0,0	10,6,2,21,5,5,11,5	0,0,1,0,0,0,0,0	185	149	1	1	1.0,1.0,1.0,1.0,0.547,1.0,1.0,1.0	1.0,1.0,0.617,1.0,1.0,1.0,1.0,1.0	-0.009
42	tmpoa	tmpoa	chr4	-	16861721	16861931	16861805	16861931	16860204	16860308	42	5,0,2,2,1,6,3,6	91,44,51,25,77,78,45,42	7,8,2,2,9,0,1,8	76,96,56,105,89,162,96,32	233	149	0.802506	1	0.034,0.0,0.024,0.049,0.008,0.047,0.041,0.084	0.056,0.051,0.022,0.012,0.061,0.0,0.007,0.138	-0.007
43	tmpoa	tmpoa	chr4	-	16861721	16861931	16861805	16861931	16860519	16860645	43	5,0,1,2,1,6,3,6	9,12,1,2,4,0,0,0	5,8,2,2,9,0,1,8	12,0,2,7,2,1,5,1	233	149	0.843236	1	0.262,0.0,0.39,0.39,0.138,1.0,1.0,1.0	0.21,1.0,0.39,0.154,0.742,0.0,0.113,0.836	0.092
44	smyd2b	smyd2b	chr20	+	575582	575693	575582	575660	575765	575826	44	22,15,13,15,33,50,34,28	0,0,0,0,1,0,0,2	14,17,24,8,10,46,13,17	0,0,0,0,0,0,0,0	182	149	1	1	1.0,1.0,1.0,1.0,0.964,1.0,1.0,0.92	1.0,1.0,1.0,1.0,1.0,1.0,1.0,1.0	-0.014
46	elavl1b	elavl1b	chr11	-	15000936	15001002	15000946	15001002	14989373	14989551	46	71,38,55,71,110,93,57,77	14,7,4,1,3,2,7,1	130,112,58,137,97,122,64,81	3,5,5,21,4,5,7,8	159	149	0.824974	1	0.826,0.836,0.928,0.985,0.972,0.978,0.884,0.986	0.976,0.955,0.916,0.859,0.958,0.958,0.895,0.905	-0.003
47	elavl1b	elavl1b	chr11	-	15000936	15001002	15000946	15001002	14989373	14989554	47	90,67,39,56,75,64,50,73	0,1,4,0,1,0,0,0	147,108,48,112,87,107,60,75	4,1,0,3,2,3,0,1	159	149	0.745259	1	1.0,0.984,0.901,1.0,0.986,1.0,1.0,1.0	0.972,0.99,1.0,0.972,0.976,0.971,1.0,0.986	0
48	elavl1b	elavl1b	chr11	-	15000936	15001002	15000946	15001002	14989667	14989730	48	119,100,83,82,150,132,89,78	3,5,1,13,17,6,7,16	1.20125e+23	13,2,12,17,11,19,12,12	159	149	0.417561	1	0.974,0.949,0.987,0.855,0.892,0.954,0.923,0.82	0.896,0.983,0.914,0.892,0.911,0.901,0.897,0.908	0.006
55	ten1	ten1	chr6	-	23117171	23117348	23117175	23117348	23108045	23108203	55	10,11,3,12,3,0,3,1	0,15,2,0,7,4,4,2	4,9,2,2,1,10,4,10	6,2,0,13,0,3,3,3	153	149	0.53064	1	1.0,0.417,0.594,1.0,0.294,0.0,0.422,0.327	0.394,0.814,1.0,0.13,1.0,0.764,0.565,0.764	-0.172
57	ten1	ten1	chr6	-	23117175	23117348	23117204	23117348	23108045	23108203	57	5,15,2,0,7,4,6,2	25,15,27,11,54,19,11,25	6,2,0,13,0,3,3,3	22,8,7,16,22,15,12,2	178	149	0.873694	1	0.143,0.456,0.058,0.0,0.098,0.15,0.313,0.063	0.186,0.173,0.0,0.405,0.0,0.143,0.173,0.557	-0.045
58	pou3f3a	pou3f3a	chr9	-	6659802	6661699	6659842	6661699	6658593	6659621	58	0,0,4,0,8,0,0,0	6,0,0,1,2,1,0,2	5,1,4,7,3,2,16,3	9,2,0,9,0,0,4,0	189	149	1	1	0.0,NA,1.0,0.0,0.759,0.0,NA,0.0	0.305,0.283,1.0,0.38,1.0,1.0,0.759,1.0	-0.423
60	pygo2	pygo2	chr19	+	7627063	7627887	7627063	7627133	7629994	7630044	60	149,119,56,85,106,96,79,101	6,7,1,2,2,3,13,6	269,141,75,456,151,256,119,98	4,11,2,13,6,9,6,8	903	149	0.582048	1	0.804,0.737,0.902,0.875,0.897,0.841,0.501,0.735	0.917,0.679,0.861,0.853,0.806,0.824,0.766,0.669	-0.01
67	dnajc30b	dnajc30b	chr15	-	2595897	2596121	2595954	2596121	2590380	2591080	67	1,0,7,3,4,3,5,1	0,0,0,0,2,0,4,0	2,2,1,4,2,3,5,2	0,0,0,0,0,2,0,4	206	149	1	1	1.0,NA,1.0,1.0,0.591,1.0,0.475,1.0	1.0,1.0,1.0,1.0,1.0,0.52,1.0,0.266	0.018
68	dnajc30b	dnajc30b	chr15	-	2595897	2596121	2595954	2596121	2592933	2593312	68	5,6,17,6,11,6,11,4	10,1,7,5,14,10,11,4	10,10,5,13,13,12,9,12	13,14,2,8,4,23,4,8	206	149	0.69727	1	0.266,0.813,0.637,0.465,0.362,0.303,0.42,0.42	0.357,0.341,0.644,0.54,0.702,0.274,0.619,0.52	-0.039
73	tubb6	tubb6	chr24	-	2944535	2944652	2944543	2944652	2943626	2943737	73	0,0,0,4,2,0,2,0	1.40132e+23	4,1,1,3,1,4,0,3	133,245,82,137,102,373,182,184	157	149	1	1	0.0,0.0,0.0,0.025,0.006,0.0,0.01,0.0	0.028,0.004,0.011,0.02,0.009,0.01,0.0,0.015	-0.007
74	clasp2	clasp2	chr19	+	42792731	42792900	42792731	42792882	42793690	42793877	74	20,12,16,9,28,19,20,4	37,19,22,21,29,24,25,27	10,20,21,26,11,34,34,19	57,22,19,71,39,46,25,21	167	149	0.988191	1	0.325,0.36,0.394,0.277,0.463,0.414,0.416,0.117	0.135,0.448,0.497,0.246,0.201,0.397,0.548,0.447	-0.019
75	atp5f1c	atp5f1c	chr4	-	25176014	25176115	25176018	25176115	25173217	25173434	75	1,0,4,0,9,1,2,3	3.60631e+31	0,1,4,3,1,7,0,0	2.60928e+31	153	149	1	1	0.0,0.0,0.001,0.0,0.002,0.0,0.001,0.001	0.0,0.0,0.002,0.001,0.001,0.002,0.0,0.0	0
82	ndufab1b	ndufab1b	chr3	-	35536265	35536371	35536277	35536371	35535977	35536159	82	1.00675e+30	6.4641e+23	6.53574e+23	2.94346e+23	161	149	0.488459	1	0.59,0.628,0.632,0.586,0.623,0.609,0.579,0.606	0.673,0.605,0.603,0.63,0.616,0.577,0.631,0.601	-0.01
83	sub1a	sub1a	chr10	+	8095297	8095406	8095297	8095311	8097787	8098099	83	1.50999e+30	11,0,0,0,0,0,1,2	1.99618e+31	0,0,0,0,0,0,0,1	244	149	1	1	0.988,1.0,1.0,1.0,1.0,1.0,0.999,0.997	1.0,1.0,1.0,1.0,1.0,1.0,1.0,0.999	-0.002
85	nrp1a	nrp1a	chr24	-	1176991	1177102	1177012	1177102	1169193	1169337	85	15,10,8,15,20,9,8,12	0,0,0,0,0,0,0,0	16,17,12,17,14,24,11,5	0,4,0,0,0,0,0,0	170	149	1	1	1.0,1.0,1.0,1.0,1.0,1.0,1.0,1.0	1.0,0.788,1.0,1.0,1.0,1.0,1.0,1.0	0.026
87	abr	abr	chr5	+	62633049	62633136	62633049	62633109	62633201	62633311	87	0,3,0,0,0,0,0,0	64,63,31,49,91,79,52,73	0,0,0,0,0,0,0,0	102,42,28,88,37,73,35,27	176	149	1	1	0.0,0.039,0.0,0.0,0.0,0.0,0.0,0.0	0.0,0.0,0.0,0.0,0.0,0.0,0.0,0.0	0.005
88	naxd	naxd	chr9	+	8899615	8900065	8899615	8900053	8903495	8903634	88	36,15,15,15,20,18,10,9	6,8,5,7,15,9,11,13	38,30,15,37,38,55,31,33	21,31,5,12,9,32,11,20	161	149	0.675218	1	0.847,0.634,0.735,0.665,0.552,0.649,0.457,0.391	0.626,0.472,0.735,0.74,0.796,0.614,0.723,0.604	-0.047
89	acy1	acy1	chr22	-	36774030	36774243	36774133	36774243	36770490	36770634	89	13,7,1,2,12,3,3,8	9,5,5,7,7,6,0,9	9,19,9,5,6,18,9,4	13,12,12,18,11,18,9,8	252	149	0.733534	1	0.461,0.453,0.106,0.145,0.503,0.228,1.0,0.345	0.29,0.484,0.307,0.141,0.244,0.372,0.372,0.228	0.1
90	kcnab2b	kcnab2b	chr23	+	21106878	21107010	21106878	21106999	21108250	21108345	90	7,0,0,2,0,0,0,0	15,15,15,31,32,39,30,34	0,2,0,1,0,7,0,2	33,25,18,18,13,88,37,55	160	149	0.472753	1	0.303,0.0,0.0,0.057,0.0,0.0,0.0,0.0	0.0,0.069,0.0,0.049,0.0,0.069,0.0,0.033	0.017
91	mapk10	mapk10	chr21	+	9628855	9628956	9628855	9628927	9636845	9637015	91	0,1,0,1,0,0,0,0	0,0,0,0,0,0,0,0	1,0,2,0,0,0,0,5	0,0,0,0,0,0,0,1	178	149	1	1	NA,1.0,NA,1.0,NA,NA,NA,NA	1.0,NA,1.0,NA,NA,NA,NA,0.807	0.064
95	atad2b	atad2b	chr20	+	44582290	44582606	44582290	44582561	44587569	44587727	95	35,20,12,18,30,29,40,33	16,10,2,7,18,19,19,5	35,38,46,86,48,85,44,13	55,6,15,39,30,29,11,6	194	149	0.846673	1	0.627,0.606,0.822,0.664,0.561,0.54,0.618,0.835	0.328,0.829,0.702,0.629,0.551,0.692,0.754,0.625	0.02
97	rpp14	rpp14	chr22	+	10158892	10159015	10158892	10159002	10159113	10159198	97	34,27,69,48,62,57,50,63	68,99,67,102,96,85,93,87	39,60,44,78,37,110,39,43	71,108,68,145,69,98,84,37	162	149	0.412294	1	0.315,0.201,0.486,0.302,0.373,0.381,0.331,0.4	0.336,0.338,0.373,0.331,0.33,0.508,0.299,0.517	-0.03
98	rpp14	rpp14	chr22	+	10158892	10159015	10158892	10159002	10159333	10159410	98	5,2,3,2,3,3,3,6	1,0,1,0,0,0,0,0	1,2,3,5,0,12,2,2	0,0,0,0,0,0,0,0	162	149	1	1	0.821,1.0,0.734,1.0,1.0,1.0,1.0,1.0	1.0,1.0,1.0,1.0,NA,1.0,1.0,1.0	-0.056
103	mb	mb	chr1	+	55137926	55138055	55137926	55138015	55141018	55141108	103	2,3,2,3,4,7,8,0	2.63362e+23	0,0,0,1,0,6,0,9	46,68,64,46,23,148,72,73	189	149	0.753675	1	0.006,0.006,0.007,0.007,0.006,0.017,0.018,0.0	0.0,0.0,0.0,0.017,0.0,0.031,0.0,0.089	-0.009
108	sptssb	sptssb	chr15	-	1686937	1687204	1687099	1687204	1679961	1682804	108	2,1,0,1,0,0,0,0	0,0,0,0,0,0,0,0	0,1,0,8,2,3,0,0	0,1,2,2,1,0,0,0	311	149	1	1	1.0,1.0,NA,1.0,NA,NA,NA,NA	NA,0.324,0.0,0.657,0.489,1.0,NA,NA	0.506
112	prrg2	prrg2	chr3	+	32417031	32417375	32417031	32417370	32419039	32419129	112	0,0,0,1,0,0,0,0	0,0,0,0,0,0,1,0	1,1,1,10,1,0,0,1	0,0,1,0,1,0,3,0	154	149	1	1	NA,NA,NA,1.0,NA,NA,0.0,NA	1.0,1.0,0.492,1.0,0.492,NA,0.0,1.0	-0.212
114	klhl13	klhl13	chr5	+	37354953	37355043	37354953	37355031	37398337	37398409	114	0,1,0,0,0,6,6,1	0,2,0,2,2,0,0,0	0,0,1,2,2,3,0,0	12,0,2,3,0,0,0,2	161	149	1	1	NA,0.316,NA,0.0,0.0,1.0,1.0,1.0	0.0,NA,0.316,0.382,1.0,1.0,NA,0.0	0.103
115	klhl13	klhl13	chr5	+	37354953	37355043	37354953	37355031	37406357	37406502	115	14,6,9,9,11,9,16,12	14,21,12,18,15,20,10,6	9,8,6,15,14,23,13,10	19,27,6,15,9,17,14,17	161	149	0.850131	1	0.481,0.209,0.41,0.316,0.404,0.294,0.597,0.649	0.305,0.215,0.481,0.481,0.59,0.556,0.462,0.352	-0.01
116	comp	comp	chr11	-	6964365	6964417	6964368	6964417	6964123	6964272	116	59,19,10,30,56,31,28,38	21,9,2,13,11,3,16,7	17,13,9,17,0,13,7,20	4,0,1,11,5,8,3,0	152	149	0.687739	1	0.734,0.674,0.831,0.693,0.833,0.91,0.632,0.842	0.806,1.0,0.898,0.602,0.0,0.614,0.696,1.0	0.067
119	ccdc85a	ccdc85a	chr13	-	27035584	27037050	27036098	27037050	27002340	27002398	119	3,18,2,1,4,15,3,5	0,0,0,0,0,0,0,0	5,2,5,22,5,20,4,12	0,0,0,0,0,3,2,0	663	149	0.533632	1	1.0,1.0,1.0,1.0,1.0,1.0,1.0,1.0	1.0,1.0,1.0,1.0,1.0,0.6,0.31,1.0	0.136
120	slc29a4	slc29a4	chr3	+	40333554	40333820	40333554	40333811	40338650	40338774	120	0,0,0,1,0,0,0,2	0,2,1,0,2,0,0,1	5,2,0,1,0,7,1,1	4,4,1,4,5,8,1,3	158	149	1	1	NA,0.0,0.0,1.0,0.0,NA,NA,0.654	0.541,0.32,0.0,0.191,0.0,0.452,0.485,0.239	0.052
122	prps1a	prps1a	chr5	+	23137555	23137745	23137555	23137739	23138008	23138107	122	94,29,42,40,37,50,23,29	111,70,68,136,115,88,98,97	93,66,26,80,63,103,86,61	152,242,92,178,138,261,123,163	155	149	0.878136	1	0.449,0.285,0.373,0.22,0.236,0.353,0.184,0.223	0.37,0.208,0.214,0.302,0.305,0.275,0.402,0.265	-0.002
123	parn	parn	chr1	+	59323847	59323966	59323847	59323927	59324038	59324540	123	85,76,80,90,93,51,47,109	15,29,38,50,34,27,11,18	128,100,48,113,87,156,83,94	68,36,14,40,23,58,23,26	188	149	0.880085	1	0.818,0.675,0.625,0.588,0.684,0.6,0.772,0.828	0.599,0.688,0.731,0.691,0.75,0.681,0.741,0.741	-0.004

## Sheet: A5SS.MATS.JC
ID	GeneID	geneSymbol	chr	strand	longExonStart_0base	longExonEnd	shortES	shortEE	flankingES	flankingEE	ID	IJC_SAMPLE_1	SJC_SAMPLE_1	IJC_SAMPLE_2	SJC_SAMPLE_2	IncFormLen	SkipFormLen	PValue	FDR	IncLevel1	IncLevel2	IncLevelDifference
31	ddx5	ddx5	chr3	-	25270936	25271171	25270949	25271171	25269860	25270810	31	4.30345e+23	1.30411e+31	4.92553e+23	1.85916e+30	162	149	0.000110044	0.00311952	0.233,0.222,0.152,0.164,0.186,0.148,0.147,0.159	0.196,0.238,0.208,0.299,0.176,0.209,0.219,0.177	-0.039
86	nrp1a	nrp1a	chr24	-	1176991	1177102	1177012	1177102	1173800	1173848	86	52,39,69,54,93,44,67,64	17,47,51,35,65,33,55,50	63,86,64,87,57,123,75,63	32,21,25,45,19,48,27,33	170	149	6.50586e-05	0.00311952	0.728,0.421,0.543,0.575,0.556,0.539,0.516,0.529	0.633,0.782,0.692,0.629,0.724,0.692,0.709,0.626	-0.135
111	fbxo3	fbxo3	chr7	-	38705543	38705679	38705563	38705679	38705246	38705437	111	0,0,0,0,0,0,0,3	30,4,14,10,24,10,17,22	0,6,1,1,3,1,4,2	27,22,11,13,23,52,13,21	169	149	0.000116982	0.00311952	0.0,0.0,0.0,0.0,0.0,0.0,0.0,0.107	0.0,0.194,0.074,0.064,0.103,0.017,0.213,0.077	-0.079
4	slc37a2	slc37a2	chr5	+	58478289	58478400	58478289	58478354	58481576	58481929	4	86,89,76,49,96,80,65,65	234,169,191,198,179,185,87,161	168,196,74,156,129,213,100,115	2.29313e+23	195	149	0.000261327	0.00522653	0.219,0.287,0.233,0.159,0.291,0.248,0.363,0.236	0.359,0.324,0.229,0.297,0.349,0.356,0.337,0.323	-0.067
38	celf1	celf1	chr7	-	38552223	38552358	38552226	38552358	38551338	38551418	38	52,41,42,62,117,63,44,85	30,17,13,29,36,24,33,44	63,49,36,98,50,113,56,62	43,72,57,60,30,48,58,33	152	149	0.00156333	0.0250132	0.63,0.703,0.76,0.677,0.761,0.72,0.567,0.654	0.59,0.4,0.382,0.616,0.62,0.698,0.486,0.648	0.129
25	fkbp1aa	fkbp1aa	chr8	-	49170331	49170506	49170356	49170506	49169767	49170108	25	2.60419e+31	5.7651e+23	3.19926e+31	7.74791e+24	174	149	0.00335355	0.044714	0.795,0.765,0.784,0.778,0.782,0.779,0.764,0.791	0.78,0.741,0.754,0.752,0.736,0.746,0.749,0.751	0.029
10	zgc:112962	zgc:112962	chr8	-	21067437	21067527	21067452	21067527	21058317	21058434	10	6,12,14,6,14,20,19,23	3,2,0,4,3,4,3,1	31,31,19,18,8,28,5,20	6,9,5,5,7,17,3,2	164	149	0.0178009	0.202582	0.645,0.845,1.0,0.577,0.809,0.82,0.852,0.954	0.824,0.758,0.775,0.766,0.509,0.599,0.602,0.901	0.096
39	zgc:113411	zgc:113411	chr3	+	24644063	24644204	24644063	24644138	24644351	24644485	39	25,18,18,21,24,16,22,28	8,8,9,2,8,9,6,8	24,28,23,29,27,45,24,23	10,1,5,6,7,3,4,6	215	149	0.0227905	0.202582	0.684,0.609,0.581,0.879,0.675,0.552,0.718,0.708	0.625,0.951,0.761,0.77,0.728,0.912,0.806,0.727	-0.109
92	khdrbs1a	khdrbs1a	chr13	-	45016059	45016229	45016082	45016229	45012815	45012867	92	7.82634e+23	15,11,3,14,12,2,10,14	1.15413e+27	29,25,7,34,11,25,2,17	172	149	0.0220576	0.202582	0.978,0.98,0.997,0.979,0.986,0.997,0.981,0.98	0.972,0.978,0.988,0.974,0.985,0.98,0.997,0.974	0.004
15	sh2d5	sh2d5	chr11	+	37648529	37648759	37648529	37648710	37649097	37649203	15	0,1,0,0,2,1,2,3	9,5,3,4,2,1,3,0	3,2,5,8,11,4,0,0	19,17,2,7,6,6,4,17	198	149	0.0373689	0.27725	0.0,0.131,0.0,0.0,0.429,0.429,0.334,1.0	0.106,0.081,0.653,0.462,0.58,0.334,0.0,0.0	0.013
27	fgfr2	fgfr2	chr13	-	46346287	46346490	46346293	46346490	46343408	46343548	27	159,93,51,85,152,94,39,139	44,49,31,27,40,44,30,43	303,176,90,224,121,328,120,130	180,112,58,129,61,126,62,49	155	149	0.0381219	0.27725	0.776,0.646,0.613,0.752,0.785,0.673,0.555,0.757	0.618,0.602,0.599,0.625,0.656,0.714,0.65,0.718	0.047
5	grk4	grk4	chr1	-	11911695	11911876	11911744	11911876	11902578	11907812	5	67,28,46,48,51,40,82,54	40,30,31,23,46,20,16,32	53,61,66,52,30,81,41,21	34,71,34,46,19,66,35,26	198	149	0.0528583	0.352389	0.558,0.413,0.528,0.611,0.455,0.601,0.794,0.559	0.54,0.393,0.594,0.46,0.543,0.48,0.469,0.378	0.083
18	eif4h	eif4h	chr15	-	4596533	4596623	4596551	4596623	4593014	4593179	18	24,44,25,49,35,30,15,37	70,70,89,61,81,61,35,98	53,77,24,88,49,70,29,32	120,71,43,101,66,139,85,68	167	149	0.0731714	0.450286	0.234,0.359,0.2,0.417,0.278,0.305,0.277,0.252	0.283,0.492,0.332,0.437,0.398,0.31,0.233,0.296	-0.057
32	pagr1	pagr1	chr12	+	3723649	3723840	3723649	3723820	3723916	3724069	32	0,11,0,6,1,0,2,3	101,93,94,78,139,86,84,69	7,3,4,10,0,14,7,0	147,140,96,107,136,185,113,129	169	149	0.0820367	0.464578	0.0,0.094,0.0,0.064,0.006,0.0,0.021,0.037	0.04,0.019,0.035,0.076,0.0,0.063,0.052,0.0	-0.008
84	etv5b	etv5b	chr6	-	14033468	14033576	14033474	14033576	14032018	14033334	84	99,100,90,120,113,147,102,86	173,165,75,97,160,103,139,109	204,117,133,203,115,253,135,71	200,147,155,163,97,174,91,98	155	149	0.0871084	0.464578	0.355,0.368,0.536,0.543,0.404,0.578,0.414,0.431	0.495,0.433,0.452,0.545,0.533,0.583,0.588,0.411	-0.051
34	igsf21a	igsf21a	chr11	-	28669249	28669350	28669264	28669350	28660856	28661049	34	1,1,0,2,10,5,6,4	14,13,15,37,21,15,1,23	3,0,3,3,0,3,1,0	7,6,14,10,5,24,4,11	164	149	0.100506	0.484312	0.061,0.065,0.0,0.047,0.302,0.232,0.845,0.136	0.28,0.0,0.163,0.214,0.0,0.102,0.185,0.0	0.093
59	si:ch73-71c20.5	si:ch73-71c20.5	chr6	+	12990003	12990417	12990003	12990307	12993032	12993502	59	0,1,4,6,5,10,3,3	72,42,124,90,98,79,62,69	11,1,5,7,6,7,1,2	83,43,70,105,53,55,58,60	259	149	0.102916	0.484312	0.0,0.014,0.018,0.037,0.029,0.068,0.027,0.024	0.071,0.013,0.039,0.037,0.061,0.068,0.01,0.019	-0.013
118	zgc:123105	zgc:123105	chr21	-	32460766	32460948	32460787	32460948	32457446	32458855	118	97,72,63,48,99,70,86,81	50,56,53,69,72,70,65,81	156,156,87,97,67,172,64,70	79,66,58,70,56,155,57,52	170	149	0.109315	0.485844	0.63,0.53,0.51,0.379,0.547,0.467,0.537,0.467	0.634,0.674,0.568,0.548,0.512,0.493,0.496,0.541	-0.05
54	brd2a	brd2a	chr19	+	7163453	7163687	7163453	7163675	7163791	7164054	54	9,10,14,5,8,5,14,15	39,23,12,14,24,16,21,11	40,26,5,23,8,27,9,21	42,30,17,25,12,47,17,29	161	149	0.153131	0.644763	0.176,0.287,0.519,0.248,0.236,0.224,0.382,0.558	0.468,0.445,0.214,0.46,0.382,0.347,0.329,0.401	-0.052
36	nrf1	nrf1	chr4	-	15093366	15093554	15093396	15093554	15090664	15090789	36	22,30,21,15,31,19,10,12	41,49,33,24,42,55,26,31	45,53,32,35,15,66,26,7	61,35,21,71,33,85,51,29	179	149	0.172418	0.656832	0.309,0.338,0.346,0.342,0.381,0.223,0.243,0.244	0.38,0.558,0.559,0.291,0.275,0.393,0.298,0.167	-0.062
113	ube2q2	ube2q2	chr25	-	29450079	29450232	29450094	29450232	29444717	29444802	113	68,80,23,87,110,111,76,62	76,46,31,75,105,108,48,79	188,181,110,164,84,212,118,83	147,137,72,122,86,161,61,92	164	149	0.164327	0.656832	0.448,0.612,0.403,0.513,0.488,0.483,0.59,0.416	0.537,0.546,0.581,0.55,0.47,0.545,0.637,0.45	-0.045
8	sinhcafl	sinhcafl	chr7	-	64967717	64967832	64967753	64967832	64963732	64963883	8	121,88,79,110,108,75,69,57	3,5,4,4,3,2,3,2	201,161,110,319,212,241,159,98	7,4,6,11,13,14,3,6	185	149	0.1956	0.711273	0.97,0.934,0.941,0.957,0.967,0.968,0.949,0.958	0.959,0.97,0.937,0.959,0.929,0.933,0.977,0.929	0.006
40	bloc1s2	bloc1s2	chr20	+	7584210	7584394	7584210	7584385	7588937	7589054	40	81,42,46,67,83,60,27,44	7,5,25,5,10,14,10,12	101,61,38,49,41,102,43,37	10,13,10,10,7,9,4,8	158	149	0.232012	0.806997	0.916,0.888,0.634,0.927,0.887,0.802,0.718,0.776	0.905,0.816,0.782,0.822,0.847,0.914,0.91,0.813	-0.033
13	nme2b.1	nme2b.1	chr19	+	48117999	48118165	48117999	48118132	48119170	48119272	13	65,95,78,80,152,96,62,69	2.08617e+31	116,172,48,159,153,152,64,108	3.6123e+31	182	149	0.276558	0.891845	0.025,0.045,0.035,0.038,0.052,0.046,0.044,0.04	0.026,0.045,0.027,0.032,0.056,0.044,0.029,0.042	0.003
107	aktip	aktip	chr7	+	36482354	36482569	36482354	36482415	36482664	36483796	107	24,12,20,15,10,19,9,20	137,79,91,128,145,148,118,148	20,32,11,17,13,27,17,10	205,172,139,161,123,309,98,129	298	149	0.278701	0.891845	0.081,0.071,0.099,0.055,0.033,0.06,0.037,0.063	0.047,0.085,0.038,0.05,0.05,0.042,0.08,0.037	0.009
56	ten1	ten1	chr6	-	23117171	23117348	23117204	23117348	23108045	23108203	56	15,11,3,12,3,0,5,1	25,15,27,11,54,19,11,25	4,9,2,2,1,10,4,10	22,8,7,16,22,15,12,2	182	149	0.299211	0.92065	0.329,0.375,0.083,0.472,0.044,0.0,0.271,0.032	0.13,0.479,0.19,0.093,0.036,0.353,0.214,0.804	-0.087
117	mthfr	mthfr	chr8	+	47219120	47219211	47219120	47219206	47221145	47221386	117	4,0,0,1,8,5,1,0	19,6,7,14,12,13,7,10	2,3,2,3,2,0,0,1	6,4,13,18,5,51,13,8	154	149	0.322194	0.954649	0.169,0.0,0.0,0.065,0.392,0.271,0.121,0.0	0.244,0.421,0.13,0.139,0.279,0.0,0.0,0.108	-0.038
0	znf711	znf711	chr14	-	11982117	11982261	11982129	11982261	11975407	11979594	0	0,1,0,0,3,0,0,0	6,12,2,7,3,9,11,0	1,0,0,1,0,0,2,0	22,16,2,8,16,31,5,7	161	149	1	1	0.0,0.072,0.0,0.0,0.481,0.0,0.0,NA	0.04,0.0,0.0,0.104,0.0,0.0,0.27,0.0	0.027
6	magi3a	magi3a	chr23	-	26249690	26249900	26249714	26249900	26247152	26247249	6	16,23,3,16,13,8,19,12	4,15,1,6,20,12,14,9	50,26,10,59,10,86,35,16	24,56,17,20,11,38,19,17	173	149	0.734649	1	0.775,0.569,0.721,0.697,0.359,0.365,0.539,0.535	0.642,0.286,0.336,0.718,0.439,0.661,0.613,0.448	0.052
7	zgc:55943	zgc:55943	chr2	-	9966843	9966982	9966876	9966982	9964177	9964263	7	70,90,109,69,121,77,50,77	15,5,10,1,9,11,0,0	115,77,67,125,92,134,93,69	7,6,6,4,5,8,4,6	182	149	0.364737	1	0.793,0.936,0.899,0.983,0.917,0.851,1.0,1.0	0.931,0.913,0.901,0.962,0.938,0.932,0.95,0.904	-0.006
9	zgc:112962	zgc:112962	chr8	-	21067437	21067527	21067452	21067527	21054016	21054133	9	0,1,2,0,0,5,1,2	0,1,0,0,0,0,0,2	1,3,0,0,0,2,2,1	5,0,0,0,0,0,0,0	164	149	1	1	NA,0.476,1.0,NA,NA,1.0,1.0,0.476	0.154,1.0,NA,NA,NA,1.0,1.0,1.0	-0.04
12	nme2b.1	nme2b.1	chr19	+	48117337	48117428	48117337	48117422	48117999	48118132	12	1,5,1,5,7,4,6,1	5.23428e+23	9,7,1,5,0,2,3,2	9.64811e+23	155	149	1	1	0.002,0.011,0.002,0.012,0.012,0.009,0.022,0.003	0.009,0.008,0.003,0.005,0.0,0.003,0.006,0.004	0.004
14	fgfr1a	fgfr1a	chr8	-	51445866	51446063	51445872	51446063	51443565	51443711	14	7,14,0,9,13,4,7,22	5,6,0,1,1,3,1,4	39,18,20,11,4,55,18,15	12,7,0,2,2,10,2,2	155	149	1	1	0.574,0.692,NA,0.896,0.926,0.562,0.871,0.841	0.758,0.712,1.0,0.841,0.658,0.841,0.896,0.878	-0.057
17	eif4h	eif4h	chr15	-	4596533	4596623	4596551	4596623	4587893	4588009	17	4,12,1,10,5,6,3,5	0,0,0,0,2,0,0,0	11,11,8,21,10,12,9,9	0,0,0,0,0,0,0,0	167	149	1	1	1.0,1.0,1.0,1.0,0.69,1.0,1.0,1.0	1.0,1.0,1.0,1.0,1.0,1.0,1.0,1.0	-0.039
19	slc45a1	slc45a1	chr11	+	40665485	40665746	40665485	40665711	40673636	40674087	19	0,0,2,0,1,2,0,0	0,0,1,0,0,2,0,0	0,0,0,0,0,0,0,0	0,0,0,0,0,0,1,0	184	149	1	1	NA,NA,0.618,NA,1.0,0.447,NA,NA	NA,NA,NA,NA,NA,NA,0.0,NA	0.688
20	LOC562542	LOC562542	chr12	-	45496159	45496465	45496168	45496465	45496022	45496070	20	0,0,1,0,0,0,0,1	31,18,19,13,19,19,18,21	1,0,3,0,0,0,0,0	38,29,21,48,32,65,32,24	158	149	1	1	0.0,0.0,0.047,0.0,0.0,0.0,0.0,0.043	0.024,0.0,0.119,0.0,0.0,0.0,0.0,0.0	-0.007
21	znf971	znf971	chr21	-	2955021	2955181	2955144	2955181	2952662	2952817	21	8,0,0,0,0,1,1,3	0,0,0,0,0,0,3,0	1,0,1,0,3,0,3,1	0,1,0,0,1,0,0,0	272	149	1	1	1.0,NA,NA,NA,NA,1.0,0.154,1.0	1.0,0.0,1.0,NA,0.622,NA,1.0,1.0	0.018
22	cbll1	cbll1	chr4	-	18839842	18840006	18839847	18840006	18839649	18839753	22	0,1,3,0,0,1,2,1	20,22,28,16,28,29,22,30	10,0,2,0,0,1,4,1	54,39,28,93,21,35,24,22	154	149	1	1	0.0,0.042,0.094,0.0,0.0,0.032,0.081,0.031	0.152,0.0,0.065,0.0,0.0,0.027,0.139,0.042	-0.018
23	prrc2a	prrc2a	chr19	-	26749766	26750023	26749772	26750023	26749189	26749272	23	3,3,1,3,8,6,1,2	0,0,0,0,0,0,0,0	18,9,7,26,7,9,11,4	0,1,2,0,0,0,0,0	155	149	1	1	1.0,1.0,1.0,1.0,1.0,1.0,1.0,1.0	1.0,0.896,0.771,1.0,1.0,1.0,1.0,1.0	0.042
26	cd99l2	cd99l2	chr7	-	25886129	25886183	25886132	25886183	25884250	25884322	26	103,48,64,62,85,92,32,67	40,7,10,8,19,28,5,17	20,6,10,18,16,25,11,16	10,2,0,12,0,3,8,4	152	149	0.850436	1	0.716,0.87,0.863,0.884,0.814,0.763,0.863,0.794	0.662,0.746,1.0,0.595,1.0,0.891,0.574,0.797	0.038
28	si:dkey-19e4.5	si:dkey-19e4.5	chr6	-	21864589	21864704	21864613	21864704	21861088	21862705	28	117,104,144,128,148,131,84,81	8,2,5,4,14,10,7,12	226,180,83,192,153,225,103,119	9,14,1,26,12,18,12,3	173	149	0.416489	1	0.926,0.978,0.961,0.965,0.901,0.919,0.912,0.853	0.956,0.917,0.986,0.864,0.917,0.915,0.881,0.972	0.001
29	si:dkey-19e4.5	si:dkey-19e4.5	chr6	-	21873009	21873266	21873221	21873266	21872490	21872573	29	187,101,87,157,171,129,124,129	0,0,0,0,0,0,0,0	2.132e+23	0,2,0,0,0,1,0,0	298	149	1	1	1.0,1.0,1.0,1.0,1.0,1.0,1.0,1.0	1.0,0.98,1.0,1.0,1.0,0.991,1.0,1.0	0.004
33	gstz1	gstz1	chr17	+	45106436	45106812	45106436	45106555	45106902	45106954	33	12,12,11,20,14,13,4,20	3,1,4,6,3,9,1,12	21,15,15,24,15,34,8,15	6,1,2,19,5,2,9,6	298	149	0.718468	1	0.667,0.857,0.579,0.625,0.7,0.419,0.667,0.455	0.636,0.882,0.789,0.387,0.6,0.895,0.308,0.556	-0.01
37	ttf1	ttf1	chr5	+	63359573	63359685	63359573	63359649	63359771	63360483	37	10,6,8,5,3,5,5,8	0,0,0,0,2,0,0,0	10,6,2,21,5,5,11,5	0,0,1,0,0,0,0,0	185	149	1	1	1.0,1.0,1.0,1.0,0.547,1.0,1.0,1.0	1.0,1.0,0.617,1.0,1.0,1.0,1.0,1.0	-0.009
42	tmpoa	tmpoa	chr4	-	16861721	16861931	16861805	16861931	16860204	16860308	42	5,0,2,2,1,6,3,6	91,44,51,25,77,78,45,42	7,8,2,2,9,0,1,8	76,96,56,105,89,162,96,32	233	149	0.802506	1	0.034,0.0,0.024,0.049,0.008,0.047,0.041,0.084	0.056,0.051,0.022,0.012,0.061,0.0,0.007,0.138	-0.007
43	tmpoa	tmpoa	chr4	-	16861721	16861931	16861805	16861931	16860519	16860645	43	5,0,1,2,1,6,3,6	9,12,1,2,4,0,0,0	5,8,2,2,9,0,1,8	12,0,2,7,2,1,5,1	233	149	0.843236	1	0.262,0.0,0.39,0.39,0.138,1.0,1.0,1.0	0.21,1.0,0.39,0.154,0.742,0.0,0.113,0.836	0.092
44	smyd2b	smyd2b	chr20	+	575582	575693	575582	575660	575765	575826	44	22,15,13,15,33,50,34,28	0,0,0,0,1,0,0,2	14,17,24,8,10,46,13,17	0,0,0,0,0,0,0,0	182	149	1	1	1.0,1.0,1.0,1.0,0.964,1.0,1.0,0.92	1.0,1.0,1.0,1.0,1.0,1.0,1.0,1.0	-0.014
46	elavl1b	elavl1b	chr11	-	15000936	15001002	15000946	15001002	14989373	14989551	46	71,38,55,71,110,93,57,77	14,7,4,1,3,2,7,1	130,112,58,137,97,122,64,81	3,5,5,21,4,5,7,8	159	149	0.824974	1	0.826,0.836,0.928,0.985,0.972,0.978,0.884,0.986	0.976,0.955,0.916,0.859,0.958,0.958,0.895,0.905	-0.003
47	elavl1b	elavl1b	chr11	-	15000936	15001002	15000946	15001002	14989373	14989554	47	90,67,39,56,75,64,50,73	0,1,4,0,1,0,0,0	147,108,48,112,87,107,60,75	4,1,0,3,2,3,0,1	159	149	0.745259	1	1.0,0.984,0.901,1.0,0.986,1.0,1.0,1.0	0.972,0.99,1.0,0.972,0.976,0.971,1.0,0.986	0
48	elavl1b	elavl1b	chr11	-	15000936	15001002	15000946	15001002	14989667	14989730	48	119,100,83,82,150,132,89,78	3,5,1,13,17,6,7,16	1.20125e+23	13,2,12,17,11,19,12,12	159	149	0.417561	1	0.974,0.949,0.987,0.855,0.892,0.954,0.923,0.82	0.896,0.983,0.914,0.892,0.911,0.901,0.897,0.908	0.006
55	ten1	ten1	chr6	-	23117171	23117348	23117175	23117348	23108045	23108203	55	10,11,3,12,3,0,3,1	0,15,2,0,7,4,4,2	4,9,2,2,1,10,4,10	6,2,0,13,0,3,3,3	153	149	0.53064	1	1.0,0.417,0.594,1.0,0.294,0.0,0.422,0.327	0.394,0.814,1.0,0.13,1.0,0.764,0.565,0.764	-0.172
57	ten1	ten1	chr6	-	23117175	23117348	23117204	23117348	23108045	23108203	57	5,15,2,0,7,4,6,2	25,15,27,11,54,19,11,25	6,2,0,13,0,3,3,3	22,8,7,16,22,15,12,2	178	149	0.873694	1	0.143,0.456,0.058,0.0,0.098,0.15,0.313,0.063	0.186,0.173,0.0,0.405,0.0,0.143,0.173,0.557	-0.045
58	pou3f3a	pou3f3a	chr9	-	6659802	6661699	6659842	6661699	6658593	6659621	58	0,0,4,0,8,0,0,0	6,0,0,1,2,1,0,2	5,1,4,7,3,2,16,3	9,2,0,9,0,0,4,0	189	149	1	1	0.0,NA,1.0,0.0,0.759,0.0,NA,0.0	0.305,0.283,1.0,0.38,1.0,1.0,0.759,1.0	-0.423
60	pygo2	pygo2	chr19	+	7627063	7627887	7627063	7627133	7629994	7630044	60	33,24,10,11,27,16,14,7	6,7,1,2,2,3,13,6	50,20,14,79,39,58,19,19	4,11,2,13,6,9,6,8	298	149	0.533176	1	0.733,0.632,0.833,0.733,0.871,0.727,0.35,0.368	0.862,0.476,0.778,0.752,0.765,0.763,0.613,0.543	-0.038
67	dnajc30b	dnajc30b	chr15	-	2595897	2596121	2595954	2596121	2590380	2591080	67	1,0,7,3,4,3,5,1	0,0,0,0,2,0,4,0	2,2,1,4,2,3,5,2	0,0,0,0,0,2,0,4	206	149	1	1	1.0,NA,1.0,1.0,0.591,1.0,0.475,1.0	1.0,1.0,1.0,1.0,1.0,0.52,1.0,0.266	0.018
68	dnajc30b	dnajc30b	chr15	-	2595897	2596121	2595954	2596121	2592933	2593312	68	5,6,17,6,11,6,11,4	10,1,7,5,14,10,11,4	10,10,5,13,13,12,9,12	13,14,2,8,4,23,4,8	206	149	0.69727	1	0.266,0.813,0.637,0.465,0.362,0.303,0.42,0.42	0.357,0.341,0.644,0.54,0.702,0.274,0.619,0.52	-0.039
73	tubb6	tubb6	chr24	-	2944535	2944652	2944543	2944652	2943626	2943737	73	0,0,0,4,2,0,2,0	1.40132e+23	4,1,1,3,1,4,0,3	133,245,82,137,102,373,182,184	157	149	1	1	0.0,0.0,0.0,0.025,0.006,0.0,0.01,0.0	0.028,0.004,0.011,0.02,0.009,0.01,0.0,0.015	-0.007
74	clasp2	clasp2	chr19	+	42792731	42792900	42792731	42792882	42793690	42793877	74	20,12,16,9,28,19,20,4	37,19,22,21,29,24,25,27	10,20,21,26,11,34,34,19	57,22,19,71,39,46,25,21	167	149	0.988191	1	0.325,0.36,0.394,0.277,0.463,0.414,0.416,0.117	0.135,0.448,0.497,0.246,0.201,0.397,0.548,0.447	-0.019
75	atp5f1c	atp5f1c	chr4	-	25176014	25176115	25176018	25176115	25173217	25173434	75	1,0,4,0,9,1,2,3	3.60631e+31	0,1,4,3,1,7,0,0	2.60928e+31	153	149	1	1	0.0,0.0,0.001,0.0,0.002,0.0,0.001,0.001	0.0,0.0,0.002,0.001,0.001,0.002,0.0,0.0	0
82	ndufab1b	ndufab1b	chr3	-	35536265	35536371	35536277	35536371	35535977	35536159	82	1.00675e+30	6.4641e+23	6.53574e+23	2.94346e+23	161	149	0.488459	1	0.59,0.628,0.632,0.586,0.623,0.609,0.579,0.606	0.673,0.605,0.603,0.63,0.616,0.577,0.631,0.601	-0.01
83	sub1a	sub1a	chr10	+	8095297	8095406	8095297	8095311	8097787	8098099	83	1.50999e+30	11,0,0,0,0,0,1,2	1.99618e+31	0,0,0,0,0,0,0,1	244	149	1	1	0.988,1.0,1.0,1.0,1.0,1.0,0.999,0.997	1.0,1.0,1.0,1.0,1.0,1.0,1.0,0.999	-0.002
85	nrp1a	nrp1a	chr24	-	1176991	1177102	1177012	1177102	1169193	1169337	85	15,10,8,15,20,9,8,12	0,0,0,0,0,0,0,0	16,17,12,17,14,24,11,5	0,4,0,0,0,0,0,0	170	149	1	1	1.0,1.0,1.0,1.0,1.0,1.0,1.0,1.0	1.0,0.788,1.0,1.0,1.0,1.0,1.0,1.0	0.026
87	abr	abr	chr5	+	62633049	62633136	62633049	62633109	62633201	62633311	87	0,3,0,0,0,0,0,0	64,63,31,49,91,79,52,73	0,0,0,0,0,0,0,0	102,42,28,88,37,73,35,27	176	149	1	1	0.0,0.039,0.0,0.0,0.0,0.0,0.0,0.0	0.0,0.0,0.0,0.0,0.0,0.0,0.0,0.0	0.005
88	naxd	naxd	chr9	+	8899615	8900065	8899615	8900053	8903495	8903634	88	36,15,15,15,20,18,10,9	6,8,5,7,15,9,11,13	38,30,15,37,38,55,31,33	21,31,5,12,9,32,11,20	161	149	0.675218	1	0.847,0.634,0.735,0.665,0.552,0.649,0.457,0.391	0.626,0.472,0.735,0.74,0.796,0.614,0.723,0.604	-0.047
89	acy1	acy1	chr22	-	36774030	36774243	36774133	36774243	36770490	36770634	89	13,7,1,2,12,3,3,8	9,5,5,7,7,6,0,9	9,19,9,5,6,18,9,4	13,12,12,18,11,18,9,8	252	149	0.733534	1	0.461,0.453,0.106,0.145,0.503,0.228,1.0,0.345	0.29,0.484,0.307,0.141,0.244,0.372,0.372,0.228	0.1
90	kcnab2b	kcnab2b	chr23	+	21106878	21107010	21106878	21106999	21108250	21108345	90	7,0,0,2,0,0,0,0	15,15,15,31,32,39,30,34	0,2,0,1,0,7,0,2	33,25,18,18,13,88,37,55	160	149	0.472753	1	0.303,0.0,0.0,0.057,0.0,0.0,0.0,0.0	0.0,0.069,0.0,0.049,0.0,0.069,0.0,0.033	0.017
91	mapk10	mapk10	chr21	+	9628855	9628956	9628855	9628927	9636845	9637015	91	0,1,0,1,0,0,0,0	0,0,0,0,0,0,0,0	1,0,2,0,0,0,0,5	0,0,0,0,0,0,0,1	178	149	1	1	NA,1.0,NA,1.0,NA,NA,NA,NA	1.0,NA,1.0,NA,NA,NA,NA,0.807	0.064
95	atad2b	atad2b	chr20	+	44582290	44582606	44582290	44582561	44587569	44587727	95	35,20,12,18,30,29,40,33	16,10,2,7,18,19,19,5	35,38,46,86,48,85,44,13	55,6,15,39,30,29,11,6	194	149	0.846673	1	0.627,0.606,0.822,0.664,0.561,0.54,0.618,0.835	0.328,0.829,0.702,0.629,0.551,0.692,0.754,0.625	0.02
97	rpp14	rpp14	chr22	+	10158892	10159015	10158892	10159002	10159113	10159198	97	34,27,69,48,62,57,50,63	68,99,67,102,96,85,93,87	39,60,44,78,37,110,39,43	71,108,68,145,69,98,84,37	162	149	0.412294	1	0.315,0.201,0.486,0.302,0.373,0.381,0.331,0.4	0.336,0.338,0.373,0.331,0.33,0.508,0.299,0.517	-0.03
98	rpp14	rpp14	chr22	+	10158892	10159015	10158892	10159002	10159333	10159410	98	5,2,3,2,3,3,3,6	1,0,1,0,0,0,0,0	1,2,3,5,0,12,2,2	0,0,0,0,0,0,0,0	162	149	1	1	0.821,1.0,0.734,1.0,1.0,1.0,1.0,1.0	1.0,1.0,1.0,1.0,NA,1.0,1.0,1.0	-0.056
103	mb	mb	chr1	+	55137926	55138055	55137926	55138015	55141018	55141108	103	2,3,2,3,4,7,8,0	2.63362e+23	0,0,0,1,0,6,0,9	46,68,64,46,23,148,72,73	189	149	0.753675	1	0.006,0.006,0.007,0.007,0.006,0.017,0.018,0.0	0.0,0.0,0.0,0.017,0.0,0.031,0.0,0.089	-0.009
108	sptssb	sptssb	chr15	-	1686937	1687204	1687099	1687204	1679961	1682804	108	1,1,0,1,0,0,0,0	0,0,0,0,0,0,0,0	0,1,0,8,2,3,0,0	0,1,2,2,1,0,0,0	298	149	1	1	1.0,1.0,NA,1.0,NA,NA,NA,NA	NA,0.333,0.0,0.667,0.5,1.0,NA,NA	0.5
112	prrg2	prrg2	chr3	+	32417031	32417375	32417031	32417370	32419039	32419129	112	0,0,0,1,0,0,0,0	0,0,0,0,0,0,1,0	1,1,1,10,1,0,0,1	0,0,1,0,1,0,3,0	154	149	1	1	NA,NA,NA,1.0,NA,NA,0.0,NA	1.0,1.0,0.492,1.0,0.492,NA,0.0,1.0	-0.212
114	klhl13	klhl13	chr5	+	37354953	37355043	37354953	37355031	37398337	37398409	114	0,1,0,0,0,6,6,1	0,2,0,2,2,0,0,0	0,0,1,2,2,3,0,0	12,0,2,3,0,0,0,2	161	149	1	1	NA,0.316,NA,0.0,0.0,1.0,1.0,1.0	0.0,NA,0.316,0.382,1.0,1.0,NA,0.0	0.103
115	klhl13	klhl13	chr5	+	37354953	37355043	37354953	37355031	37406357	37406502	115	14,6,9,9,11,9,16,12	14,21,12,18,15,20,10,6	9,8,6,15,14,23,13,10	19,27,6,15,9,17,14,17	161	149	0.850131	1	0.481,0.209,0.41,0.316,0.404,0.294,0.597,0.649	0.305,0.215,0.481,0.481,0.59,0.556,0.462,0.352	-0.01
116	comp	comp	chr11	-	6964365	6964417	6964368	6964417	6964123	6964272	116	59,19,10,30,56,31,28,38	21,9,2,13,11,3,16,7	17,13,9,17,0,13,7,20	4,0,1,11,5,8,3,0	152	149	0.687739	1	0.734,0.674,0.831,0.693,0.833,0.91,0.632,0.842	0.806,1.0,0.898,0.602,0.0,0.614,0.696,1.0	0.067
119	ccdc85a	ccdc85a	chr13	-	27035584	27037050	27036098	27037050	27002340	27002398	119	2,13,2,1,0,7,0,3	0,0,0,0,0,0,0,0	5,0,2,11,0,13,2,3	0,0,0,0,0,3,2,0	298	149	1	1	1.0,1.0,1.0,1.0,NA,1.0,NA,1.0	1.0,NA,1.0,1.0,NA,0.684,0.333,1.0	0.164
120	slc29a4	slc29a4	chr3	+	40333554	40333820	40333554	40333811	40338650	40338774	120	0,0,0,1,0,0,0,2	0,2,1,0,2,0,0,1	5,2,0,1,0,7,1,1	4,4,1,4,5,8,1,3	158	149	1	1	NA,0.0,0.0,1.0,0.0,NA,NA,0.654	0.541,0.32,0.0,0.191,0.0,0.452,0.485,0.239	0.052
122	prps1a	prps1a	chr5	+	23137555	23137745	23137555	23137739	23138008	23138107	122	94,29,42,40,37,50,23,29	111,70,68,136,115,88,98,97	93,66,26,80,63,103,86,61	152,242,92,178,138,261,123,163	155	149	0.878136	1	0.449,0.285,0.373,0.22,0.236,0.353,0.184,0.223	0.37,0.208,0.214,0.302,0.305,0.275,0.402,0.265	-0.002
123	parn	parn	chr1	+	59323847	59323966	59323847	59323927	59324038	59324540	123	85,76,80,90,93,51,47,109	15,29,38,50,34,27,11,18	128,100,48,113,87,156,83,94	68,36,14,40,23,58,23,26	188	149	0.880085	1	0.818,0.675,0.625,0.588,0.684,0.6,0.772,0.828	0.599,0.688,0.731,0.691,0.75,0.681,0.741,0.741	-0.004

## Sheet: MXE.MATS.JCEC
ID	GeneID	geneSymbol	chr	strand	1stExonStart_0base	1stExonEnd	2ndExonStart_0base	2ndExonEnd	upstreamES	upstreamEE	downstreamES	downstreamEE	ID	IJC_SAMPLE_1	SJC_SAMPLE_1	IJC_SAMPLE_2	SJC_SAMPLE_2	IncFormLen	SkipFormLen	PValue	FDR	IncLevel1	IncLevel2	IncLevelDifference
129	pdlim5b	pdlim5b	chr10	-	1208521	1208538	1217153	1217695	1206309	1206476	1219176	1219210	129	3.59466e+23	142,98,186,172,273,182,170,178	1.31011e+30	0,7,0,1,5,3,4,7	691	166	0	0	0.378,0.533,0.242,0.348,0.268,0.303,0.309,0.398	1.0,0.975,1.0,0.997,0.975,0.995,0.99,0.985	-0.642
212	tpm3	tpm3	chr19	-	11004921	11004997	11008248	11008324	11002759	11002822	11008684	11008755	212	9.71834e+24	89,91,164,47,130,204,70,90	2.06625e+31	15,12,1,17,10,3,0,4	225	225	0	0	0.916,0.902,0.837,0.943,0.887,0.795,0.884,0.878	0.993,0.995,0.999,0.992,0.993,0.999,1.0,0.997	-0.116
518	plekha7a	plekha7a	chr18	+	27293607	27293820	27302974	27303108	27290508	27290591	27305260	27305385	518	4.33467e+23	127,107,173,122,200,91,141,184	2.39269e+23	18,24,42,31,20,72,27,35	362	283	0	0	0.727,0.773,0.689,0.758,0.761,0.832,0.782,0.76	0.912,0.898,0.871,0.855,0.887,0.915,0.913,0.899	-0.134
904	palm2akap2	palm2akap2	chr10	+	4803330	4803432	4807901	4808567	4801126	4801148	4828544	4828627	904	218,202,86,192,298,200,269,300	3.45433e+23	104,98,114,168,57,291,160,190	7.19376e+24	251	815	0	0	0.672,0.602,0.531,0.564,0.6,0.581,0.586,0.585	0.32,0.459,0.365,0.438,0.303,0.335,0.365,0.402	0.217
1004	tpm1	tpm1	chr25	+	33227779	33227855	33229954	33230030	33226933	33227004	33233749	33233812	1004	19,29,33,16,33,20,10,7	92,93,134,76,130,152,60,70	190,142,78,114,140,166,67,99	2,9,1,2,0,17,1,11	225	225	0	0	0.171,0.238,0.198,0.174,0.202,0.116,0.143,0.091	0.99,0.94,0.987,0.983,1.0,0.907,0.985,0.9	-0.795
1772	yrk	yrk	chr19	+	43415213	43415378	43418094	43418250	43411024	43411174	43420975	43421155	1772	2.80226e+23	2,13,0,10,13,13,14,28	2.04167e+23	51,34,25,27,17,70,19,48	314	305	0	0	0.993,0.944,1.0,0.955,0.969,0.949,0.956,0.918	0.795,0.827,0.842,0.886,0.885,0.861,0.909,0.827	0.107
1344	sept9a	sept9a	chr3	-	34477152	34477356	34525942	34526626	34470598	34470727	34561274	34561302	1344	3.82358e+23	6.19419e+23	7.98621e+23	6.42559e+24	833	353	1.11022e-16	2.79776e-14	0.207,0.266,0.138,0.16,0.185,0.179,0.126,0.171	0.345,0.32,0.212,0.316,0.327,0.235,0.293,0.265	-0.11
879	ldb3b	ldb3b	chr12	-	26033262	26033463	26036036	26036059	26030484	26030514	26042215	26042291	879	15,13,29,18,51,26,23,40	2.57249e+23	0,0,0,0,0,2,0,3	21,30,35,39,13,122,52,72	172	350	7.12763e-14	1.57164e-11	0.106,0.096,0.165,0.089,0.143,0.142,0.108,0.157	0.0,0.0,0.0,0.0,0.0,0.032,0.0,0.078	0.112
426	fgfr2	fgfr2	chr13	-	46351159	46351304	46353376	46353515	46346287	46346490	46356621	46356812	426	92,93,9,47,41,42,6,27	3.40226e+23	238,167,115,226,169,188,126,84	6.89369e+23	288	294	1.19238e-13	2.33706e-11	0.216,0.296,0.083,0.177,0.117,0.122,0.033,0.076	0.261,0.316,0.343,0.278,0.367,0.198,0.291,0.279	-0.152
229	hmga1a	hmga1a	chr23	-	3757169	3757262	3758356	3758463	3756321	3756381	3758749	3758875	229	38,49,62,56,79,52,58,64	1.85513e+30	35,55,53,55,40,87,46,61	3.07924e+31	256	242	6.78757e-12	1.19733e-09	0.019,0.035,0.039,0.042,0.047,0.045,0.055,0.051	0.011,0.022,0.04,0.012,0.017,0.037,0.025,0.04	0.016
505	cast	cast	chr21	-	11609217	11609280	11617104	11617203	11607751	11607835	11624455	11624518	505	129,154,83,131,164,140,131,104	1.82193e+23	3.93327e+23	3.27299e+23	248	212	3.58059e-11	5.74197e-09	0.377,0.406,0.399,0.372,0.326,0.416,0.41,0.304	0.507,0.483,0.467,0.545,0.511,0.479,0.47,0.495	-0.118
770	mbnl2	mbnl2	chr1	+	2201063	2201117	2201459	2201616	2190701	2190956	2214180	2216385	770	36,25,27,10,33,36,19,23	19,19,29,22,37,16,27,27	60,49,25,69,29,87,37,33	10,9,8,14,18,21,13,12	203	306	4.83859e-10	7.11273e-08	0.741,0.665,0.584,0.407,0.573,0.772,0.515,0.562	0.9,0.891,0.825,0.881,0.708,0.862,0.811,0.806	-0.233
724	rapgef1b	rapgef1b	chr21	+	4166077	4166166	4170558	4170708	4165835	4165992	4176194	4176257	724	7,22,14,9,30,15,18,22	4,3,3,4,12,4,5,5	41,38,22,30,18,81,18,29	0,0,1,0,1,5,1,6	238	299	1.19453e-09	1.62089e-07	0.687,0.902,0.854,0.739,0.758,0.825,0.819,0.847	1.0,1.0,0.965,1.0,0.958,0.953,0.958,0.859	-0.158
740	rbpms2b	rbpms2b	chr7	-	48256422	48256574	48256982	48257133	48253704	48253785	48259293	48259356	740	9.57806e+29	8.84855e+28	1.4912e+31	1.05712e+30	300	301	4.68788e-09	5.90673e-07	0.521,0.486,0.525,0.541,0.542,0.551,0.527,0.519	0.586,0.621,0.607,0.62,0.604,0.595,0.606,0.593	-0.077
20	fgfr1op	fgfr1op	chr20	+	30600156	30600225	30603096	30603186	30596507	30596725	30603319	30603438	20	61,47,58,63,61,40,39,54	23,27,23,32,27,40,23,27	81,66,70,85,77,116,57,70	21,17,24,10,9,32,15,10	218	239	9.88457e-09	1.16243e-06	0.744,0.656,0.734,0.683,0.712,0.523,0.65,0.687	0.809,0.81,0.762,0.903,0.904,0.799,0.806,0.885	-0.161
189	psap	psap	chr13	+	5022587	5022740	5023311	5023404	5017835	5017892	5025785	5025963	189	2.29216e+23	2.5525e+23	5.58605e+23	4.85494e+23	302	242	1.16452e-08	1.28388e-06	0.418,0.409,0.333,0.37,0.357,0.363,0.278,0.267	0.48,0.495,0.424,0.494,0.503,0.431,0.416,0.429	-0.11
425	cd99l2	cd99l2	chr7	-	25888857	25888938	25892314	25892386	25884250	25884322	25892539	25892590	425	97,55,54,20,63,57,51,53	22,27,11,18,32,17,26,29	76,76,32,125,47,142,52,67	77,69,43,133,59,91,79,57	221	230	2.55994e-08	2.65632e-06	0.821,0.679,0.836,0.536,0.672,0.777,0.671,0.655	0.507,0.534,0.436,0.494,0.453,0.619,0.407,0.55	0.206
130	pdlim5b	pdlim5b	chr10	-	1226738	1226890	1258291	1258420	1219176	1219210	1275701	1275731	130	1.81181e+23	6.32608e+24	98,76,91,134,59,201,100,147	4.81381e+23	278	301	6.19559e-08	6.07168e-06	0.237,0.244,0.266,0.288,0.261,0.247,0.263,0.263	0.181,0.178,0.158,0.238,0.2,0.216,0.17,0.218	0.064
209	chchd3b	chchd3b	chr25	+	3359960	3360627	3361944	3362038	3358700	3358892	3362762	3362943	209	3.77326e+23	1.06101e+23	4.55521e+23	87,113,64,93,58,177,114,94	816	243	5.60256e-07	5.20154e-05	0.514,0.49,0.514,0.46,0.45,0.481,0.388,0.48	0.609,0.579,0.656,0.642,0.634,0.555,0.464,0.571	-0.117
711	fam49bb	fam49bb	chr24	-	10828477	10828560	10858527	10858604	10824198	10824320	10897249	10897320	711	4,4,2,4,6,3,3,3	35,43,35,39,21,36,24,25	11,9,8,11,12,26,8,20	31,53,40,53,38,52,16,39	226	232	5.95875e-07	5.25562e-05	0.105,0.087,0.055,0.095,0.227,0.079,0.114,0.11	0.267,0.148,0.17,0.176,0.245,0.339,0.339,0.345	-0.145
1487	tspan9b	tspan9b	chr4_KZ114855v1_alt	-	125418	125493	136069	136149	123440	123542	146283	146492	1487	1.40187e+23	2,3,3,2,4,2,4,4	1.70238e+23	3,2,0,2,4,33,22,13	229	224	7.69283e-07	6.46198e-05	0.986,0.984,0.982,0.991,0.986,0.987,0.981,0.982	0.982,0.991,1.0,0.992,0.976,0.93,0.896,0.95	0.02
725	rapgef1b	rapgef1b	chr21	+	4170558	4170708	4176194	4176257	4166077	4166166	4180891	4181012	725	36,54,49,25,62,40,53,45	2,1,0,7,8,2,1,2	91,50,37,89,75,187,57,64	0,0,2,0,0,0,0,3	299	212	1.44236e-06	0.000115651	0.927,0.975,1.0,0.717,0.846,0.934,0.974,0.941	1.0,1.0,0.929,1.0,1.0,1.0,1.0,0.938	-0.069
826	mgrn1a	mgrn1a	chr12	+	20142925	20143042	20145094	20145137	20140993	20141039	20146757	20147764	826	105,72,80,54,128,86,79,84	11,2,1,9,6,0,0,1	105,68,66,49,42,164,77,101	16,9,6,8,8,32,2,3	266	192	2.00309e-06	0.000153628	0.873,0.963,0.983,0.812,0.939,1.0,1.0,0.984	0.826,0.845,0.888,0.816,0.791,0.787,0.965,0.96	0.085
367	si:dkey-71l4.4	si:dkey-71l4.4	chr4	-	75530314	75530488	75532518	75532692	75528427	75528601	75536200	75537968	367	2,0,0,1,1,1,0,0	2,5,5,3,4,5,1,6	7,1,5,2,3,2,0,0	12,6,5,9,9,8,8,4	323	323	2.16988e-06	0.000159486	0.5,0.0,0.0,0.25,0.2,0.167,0.0,0.0	0.368,0.143,0.5,0.182,0.25,0.2,0.0,0.0	-0.066
256	mlf1	mlf1	chr15	+	1152006	1152157	1157579	1157657	1148052	1148143	1158623	1158755	256	0,1,8,11,8,5,1,10	113,76,80,109,183,120,112,149	9,11,28,7,3,14,14,27	75,121,147,123,72,295,131,167	300	227	5.39369e-06	0.000380579	0.0,0.01,0.07,0.071,0.032,0.031,0.007,0.048	0.083,0.064,0.126,0.041,0.031,0.035,0.075,0.109	-0.037
972	nmrk2	nmrk2	chr2	+	55984771	55984937	55987918	55987990	55983173	55983264	55988070	55988177	972	1.12162e+23	3.35301e+23	85,98,165,135,84,331,118,170	1.6916e+23	315	221	9.85361e-06	0.000668529	0.19,0.274,0.211,0.198,0.197,0.208,0.206,0.2	0.261,0.301,0.263,0.329,0.26,0.254,0.208,0.277	-0.059
351	aopep	aopep	chr8	-	30242457	30242520	30252383	30252444	30241931	30242015	30259553	30259597	351	5,5,5,4,0,6,1,2	60,42,26,38,64,48,33,30	14,4,2,3,8,14,3,9	30,42,14,39,34,28,15,15	210	212	1.14374e-05	0.000747242	0.078,0.107,0.163,0.096,0.0,0.112,0.03,0.063	0.32,0.088,0.126,0.072,0.192,0.335,0.168,0.377	-0.129
513	cpne1	cpne1	chr11	+	26394830	26394926	26395013	26395112	26392770	26392860	26396016	26396103	513	2.85223e+23	2.15214e+23	3.67338e+23	4.55462e+23	245	248	1.66049e-05	0.00104611	0.573,0.513,0.637,0.529,0.545,0.554,0.479,0.517	0.449,0.425,0.469,0.475,0.467,0.456,0.467,0.503	0.08
444	sh3pxd2aa	sh3pxd2aa	chr1	+	47598279	47598371	47621195	47621221	47591499	47591576	47648360	47648489	444	18,26,9,12,41,31,31,25	1,2,3,3,6,8,4,4	48,18,19,31,35,57,34,24	1,0,0,5,0,3,4,0	241	175	2.11729e-05	0.0012879	0.929,0.904,0.685,0.744,0.832,0.738,0.849,0.819	0.972,1.0,1.0,0.818,1.0,0.932,0.861,1.0	-0.135
417	matn4	matn4	chr6	+	52815479	52815602	52819077	52819200	52815114	52815237	52827010	52827133	417	48,83,64,81,89,47,54,73	0,1,0,1,2,0,0,6	325,191,67,340,79,261,105,75	16,5,1,1,1,20,10,5	272	272	3.77946e-05	0.00221861	1.0,0.988,1.0,0.988,0.978,1.0,1.0,0.924	0.953,0.974,0.985,0.997,0.988,0.929,0.913,0.938	0.025
795	rbms3	rbms3	chr16	-	39652417	39652528	39666395	39666446	39646895	39646979	39676285	39676382	795	46,48,29,31,39,39,37,41	1.93215e+23	92,43,54,80,50,143,69,82	2.89282e+23	200	260	3.89891e-05	0.00221861	0.237,0.225,0.192,0.164,0.155,0.16,0.16,0.161	0.293,0.165,0.251,0.274,0.259,0.232,0.232,0.233	-0.061
1094	abi1a	abi1a	chr24	+	6002437	6002632	6005593	6005680	5996926	5997027	6008504	6008690	1094	16,52,53,32,30,37,50,27	13,13,16,17,26,17,7,15	42,15,9,23,30,67,23,22	2,7,0,6,1,10,3,5	344	236	4.10119e-05	0.00226078	0.458,0.733,0.694,0.564,0.442,0.599,0.831,0.553	0.935,0.595,1.0,0.725,0.954,0.821,0.84,0.751	-0.218
677	pola1	pola1	chr24	+	23910455	23910572	23918683	23918780	23895528	23895660	23931635	23932525	677	14,11,10,7,11,10,6,4	17,26,19,19,22,33,9,24	51,30,16,29,19,36,40,12	52,31,13,37,15,52,34,14	266	246	4.33234e-05	0.00231583	0.432,0.281,0.327,0.254,0.316,0.219,0.381,0.134	0.476,0.472,0.532,0.42,0.539,0.39,0.521,0.442	-0.181
415	matn4	matn4	chr6	+	52815114	52815237	52819077	52819200	52811086	52811209	52827010	52827133	415	95,62,82,86,70,62,31,85	0,1,1,1,2,0,0,6	291,226,51,325,101,207,100,76	14,5,3,1,1,19,9,5	272	272	5.25034e-05	0.002724	1.0,0.984,0.988,0.989,0.972,1.0,1.0,0.934	0.954,0.978,0.944,0.997,0.99,0.916,0.917,0.938	0.029
982	zgc:112964	zgc:112964	chr12	-	43684407	43684431	43685040	43685163	43680795	43680929	43685748	43685798	982	4,4,3,2,6,1,0,0	137,113,61,106,40,88,31,34	16,13,7,18,5,12,3,10	245,272,145,250,108,86,67,71	272	173	7.47971e-05	0.00371238	0.018,0.022,0.03,0.012,0.087,0.007,0.0,0.0	0.04,0.03,0.03,0.044,0.029,0.082,0.028,0.082	-0.024
1224	tead3b	tead3b	chr6	+	54645728	54645791	54653320	54653449	54640322	54640387	54657401	54657445	1224	10,2,1,21,9,11,5,4	62,54,47,53,36,24,30,32	3,3,7,5,1,21,2,1	128,88,52,115,47,106,57,58	212	278	7.57629e-05	0.00371238	0.175,0.046,0.027,0.342,0.247,0.375,0.179,0.141	0.03,0.043,0.15,0.054,0.027,0.206,0.044,0.022	0.119
745	higd1a	higd1a	chr2	+	2169336	2169417	2170303	2170438	2168546	2168648	2172804	2173748	745	11,6,11,14,16,5,11,10	1.2599e+30	5,13,13,12,7,30,9,4	5.70855e+24	230	284	0.000110736	0.00527942	0.011,0.008,0.01,0.012,0.01,0.004,0.009,0.008	0.011,0.018,0.026,0.017,0.017,0.029,0.018,0.006	-0.009
1311	rab6a	rab6a	chr10	+	36702143	36702249	36702424	36702530	36699219	36699273	36704786	36704898	1311	55,63,49,37,71,54,107,72	79,82,76,57,85,68,44,57	33,62,29,44,32,77,51,45	150,81,61,125,71,117,88,81	255	255	0.000117219	0.00544143	0.41,0.434,0.392,0.394,0.455,0.443,0.709,0.558	0.18,0.434,0.322,0.26,0.311,0.397,0.367,0.357	0.146
993	elovl1b	elovl1b	chr11	-	13107023	13107125	13126738	13126824	13104298	13104489	13151777	13151862	993	5,15,5,12,4,9,0,4	75,57,71,65,79,93,38,51	23,42,22,27,14,19,9,10	97,203,75,146,94,148,48,71	235	251	0.000135462	0.00612706	0.066,0.219,0.07,0.165,0.051,0.094,0.0,0.077	0.202,0.181,0.239,0.165,0.137,0.121,0.167,0.131	-0.075
1412	sobpa	sobpa	chr13	+	32771505	32771657	32787114	32787198	32761334	32761532	32793968	32796013	1412	8,1,4,1,1,11,15,7	0,0,0,0,6,2,2,2	17,5,4,19,3,21,14,13	17,5,3,21,9,26,2,7	301	233	0.00014258	0.00614657	1.0,1.0,1.0,1.0,0.114,0.81,0.853,0.73	0.436,0.436,0.508,0.412,0.205,0.385,0.844,0.59	0.336
1632	dstyk	dstyk	chr22	-	489391	489841	495868	496272	486582	486778	506368	506567	1632	0,4,6,1,3,0,1,6	4,11,26,21,18,3,11,9	31,39,35,55,1,21,22,31	56,91,41,127,7,35,55,58	553	599	0.000142863	0.00614657	0.0,0.283,0.2,0.049,0.153,0.0,0.09,0.419	0.375,0.317,0.48,0.319,0.134,0.394,0.302,0.367	-0.187
889	tbc1d22a	tbc1d22a	chr4	-	27828343	27828409	27828751	27828814	27823199	27823314	27835132	27835261	889	30,14,9,9,17,19,19,24	21,28,17,25,40,34,37,30	24,12,7,4,16,32,11,11	82,43,33,44,34,86,34,46	212	215	0.000154501	0.00648905	0.592,0.336,0.349,0.267,0.301,0.362,0.342,0.448	0.229,0.221,0.177,0.084,0.323,0.274,0.247,0.195	0.156
1582	psma3	psma3	chr17	-	11435335	11435459	11439106	11439189	11434230	11434332	11439669	11439788	1582	3.29262e+23	1.50197e+29	4.38383e+23	1.89417e+30	232	273	0.000160146	0.00656973	0.205,0.242,0.183,0.184,0.198,0.17,0.224,0.156	0.214,0.212,0.235,0.232,0.233,0.234,0.228,0.267	-0.037
850	meis1b	meis1b	chr13	-	5495932	5496026	5496528	5496618	5490548	5491358	5497508	5497567	850	3.68327e+23	3.5427e+23	7.10539e+23	5.56356e+23	239	243	0.000170584	0.00683889	0.514,0.552,0.464,0.511,0.51,0.509,0.52,0.503	0.565,0.606,0.602,0.576,0.553,0.558,0.552,0.539	-0.058
1178	ss18	ss18	chr2	-	1349515	1349646	1351739	1351862	1348262	1349159	1356471	1356549	1178	49,54,81,76,73,67,45,80	3.93243e+23	178,93,72,106,103,210,85,99	5.3645e+23	272	280	0.000203393	0.007973	0.114,0.186,0.229,0.222,0.164,0.179,0.16,0.221	0.255,0.175,0.26,0.205,0.244,0.263,0.201,0.253	-0.048
1676	lpcat3	lpcat3	chr16_KZ114949v1_alt	-	146581	146729	147170	147337	138819	138975	154060	154147	1676	2,2,1,2,2,1,1,0	47,23,17,15,10,17,8,21	0,0,1,3,4,23,9,6	31,43,23,36,23,31,21,23	316	297	0.000212459	0.00814733	0.038,0.076,0.052,0.111,0.158,0.052,0.105,0.0	0.0,0.0,0.039,0.073,0.14,0.411,0.287,0.197	-0.069
1667	fam49a	fam49a	chr20	+	35288890	35288971	35289387	35289467	35282693	35282747	35290906	35291028	1667	141,87,74,67,106,93,41,58	27,32,83,45,92,28,102,86	210,193,135,245,79,237,105,100	38,28,39,51,29,129,36,50	230	229	0.00025438	0.00954739	0.839,0.73,0.47,0.597,0.534,0.768,0.286,0.402	0.846,0.873,0.775,0.827,0.731,0.647,0.744,0.666	-0.185
1018	ddx3xa	ddx3xa	chr9	+	33338205	33338257	33339796	33339844	33334500	33334837	33342283	33342460	1018	106,68,14,56,91,71,81,88	12,7,3,7,9,17,8,17	108,104,75,156,104,209,98,81	16,36,28,40,15,41,17,29	201	197	0.000265992	0.00977521	0.896,0.905,0.821,0.887,0.908,0.804,0.908,0.835	0.869,0.739,0.724,0.793,0.872,0.833,0.85,0.732	0.069
1206	slc30a6	slc30a6	chr13	-	270521	270590	271581	271629	269706	270316	271717	271820	1206	3,0,2,1,1,1,0,1	19,7,22,27,40,13,9,20	4,2,2,3,3,10,1,7	56,34,22,26,15,58,28,33	197	218	0.000329482	0.0118614	0.149,0.0,0.091,0.039,0.027,0.078,0.0,0.052	0.073,0.061,0.091,0.113,0.181,0.16,0.038,0.19	-0.059
378	lasp1	lasp1	chr3	-	16075991	16076080	16080659	16080744	16072971	16074390	16084770	16084878	378	4.43429e+23	1.56167e+23	8.55836e+23	4.17431e+23	234	238	0.000342323	0.0120771	0.743,0.723,0.721,0.755,0.689,0.712,0.718,0.763	0.676,0.664,0.72,0.73,0.684,0.653,0.645,0.656	0.049
669	fastk	fastk	chr2	-	32581265	32581380	32583036	32583706	32579016	32579359	32584480	32584572	669	2.33157e+23	54,61,59,45,75,61,89,82	3.47299e+23	51,77,44,67,42,86,55,48	819	264	0.000368377	0.0127415	0.582,0.453,0.455,0.579,0.551,0.539,0.404,0.543	0.687,0.556,0.593,0.602,0.598,0.624,0.567,0.62	-0.093
298	mtr	mtr	chr12	+	47089593	47089694	47090153	47090221	47088381	47088476	47090785	47090865	298	15,9,13,26,12,18,15,29	4,1,1,4,1,7,2,0	16,23,17,12,19,39,12,21	6,20,0,8,5,13,10,5	250	217	0.000376561	0.0127741	0.765,0.887,0.919,0.849,0.912,0.691,0.867,1.0	0.698,0.5,1.0,0.566,0.767,0.723,0.51,0.785	0.168
1697	rgs12b	rgs12b	chr1	-	41216646	41216743	41217363	41217431	41215840	41216401	41217793	41217890	1697	41,26,23,27,40,28,13,38	19,10,23,19,11,9,6,13	20,19,20,35,16,54,27,30	26,19,15,36,17,33,20,27	217	246	0.000448668	0.014933	0.71,0.747,0.531,0.617,0.805,0.779,0.711,0.768	0.466,0.531,0.602,0.524,0.516,0.65,0.605,0.557	0.152
389	zdbf2	zdbf2	chr6	-	13198216	13198261	13199870	13199967	13196619	13196653	13200519	13200585	389	6,1,0,1,1,2,0,0	24,23,14,16,26,26,17,7	7,1,2,4,6,2,0,3	23,23,13,19,21,27,7,13	246	194	0.000470484	0.0150835	0.165,0.033,0.0,0.047,0.029,0.057,0.0,0.0	0.194,0.033,0.108,0.142,0.184,0.055,0.0,0.154	-0.067
719	rcan2	rcan2	chr20	-	39076190	39076362	39081183	39081357	39053465	39056280	39102979	39103141	719	56,55,37,63,94,55,62,66	1.65181e+23	78,32,65,54,45,140,65,61	144,104,219,75,101,430,200,225	323	321	0.00046243	0.0150835	0.252,0.232,0.108,0.2,0.221,0.193,0.206,0.212	0.35,0.234,0.228,0.417,0.307,0.244,0.244,0.212	-0.077
1104	nkain1	nkain1	chr19	+	43024667	43024748	43026644	43026842	43022964	43023102	43029286	43029347	1104	70,38,25,34,42,28,25,37	2.42152e+23	97,60,44,88,58,120,94,44	2.75256e+23	230	347	0.000478842	0.0150835	0.304,0.274,0.175,0.246,0.215,0.138,0.179,0.204	0.347,0.261,0.277,0.258,0.277,0.267,0.333,0.24	-0.066
716	kansl3	kansl3	chr8	-	51314043	51314223	51316352	51316430	51313036	51313127	51319076	51319233	716	12,13,12,22,30,13,19,25	125,87,76,122,148,77,73,127	13,19,3,30,6,36,24,9	178,148,90,203,182,274,156,80	227	329	0.000509819	0.0157775	0.122,0.178,0.186,0.207,0.227,0.197,0.274,0.222	0.096,0.157,0.046,0.176,0.046,0.16,0.182,0.14	0.076
202	tspan12	tspan12	chr4	-	10594161	10594297	10595648	10595731	10586089	10586155	10597702	10597834	202	51,53,28,73,76,57,83,60	72,68,51,89,126,96,87,88	24,33,19,32,29,124,51,49	67,63,78,68,50,233,83,116	232	285	0.000525347	0.0159778	0.465,0.489,0.403,0.502,0.426,0.422,0.54,0.456	0.306,0.392,0.23,0.366,0.416,0.395,0.43,0.342	0.103
233	spns2	spns2	chr5	-	30850181	30850318	30891569	30891635	30842273	30842425	30923943	30924172	233	65,24,24,20,86,60,61,55	26,29,17,21,49,42,55,42	39,51,46,52,32,139,104,105	66,79,58,70,45,228,80,76	215	286	0.000580019	0.0173416	0.769,0.524,0.653,0.559,0.7,0.655,0.596,0.635	0.44,0.462,0.513,0.497,0.486,0.448,0.634,0.648	0.12
1380	glo1	glo1	chr13	-	44791869	44791959	44795213	44795281	44788076	44788976	44804248	44804389	1380	1.79149e+23	2.62225e+23	2.20236e+23	3.99327e+23	217	239	0.000593107	0.0173774	0.429,0.422,0.494,0.42,0.486,0.455,0.466,0.497	0.378,0.443,0.379,0.364,0.348,0.433,0.402,0.438	0.06
1545	rgp1	rgp1	chr7	-	24640611	24640761	24641047	24641131	24637884	24638031	24643611	24643745	1545	34,10,24,12,33,24,28,17	69,49,58,40,79,78,65,102	34,43,23,41,16,59,33,29	70,73,40,66,45,82,29,68	233	299	0.000600919	0.0173774	0.387,0.208,0.347,0.278,0.349,0.283,0.356,0.176	0.384,0.43,0.425,0.444,0.313,0.48,0.594,0.354	-0.13
285	fh	fh	chr12	-	47642938	47643142	47644212	47644378	47641937	47642065	47644734	47644917	285	3.78397e+23	5.72595e+23	3.24328e+23	2.87338e+23	315	353	0.000652198	0.0185561	0.425,0.428,0.405,0.486,0.478,0.469,0.441,0.416	0.559,0.521,0.493,0.456,0.476,0.473,0.489,0.5	-0.052
824	mgrn1a	mgrn1a	chr12	+	20140993	20141039	20142925	20143042	20136381	20136496	20145094	20145137	824	13,10,14,19,25,19,17,25	23,2,4,4,10,10,6,5	13,14,12,11,7,39,14,19	32,16,10,20,12,19,7,15	195	266	0.000691641	0.0193659	0.435,0.872,0.827,0.866,0.773,0.722,0.794,0.872	0.357,0.544,0.621,0.429,0.443,0.737,0.732,0.633	0.208
343	slc25a39	slc25a39	chr3	-	29885761	29885812	29887160	29887220	29884697	29884807	29888577	29888687	343	33,31,24,40,49,34,30,32	15,15,6,11,22,21,17,24	30,18,22,33,20,59,15,37	26,42,14,24,17,42,25,23	209	200	0.000796522	0.0218222	0.678,0.664,0.793,0.777,0.681,0.608,0.628,0.561	0.525,0.291,0.601,0.568,0.53,0.573,0.365,0.606	0.166
381	gnb1a	gnb1a	chr8	+	53327384	53327601	53327753	53327869	53326568	53326770	53329774	53330264	381	5.48596e+23	1.90182e+23	8.62916e+24	2.5414e+23	366	265	0.000804107	0.0218222	0.676,0.703,0.661,0.707,0.777,0.717,0.608,0.726	0.711,0.826,0.739,0.702,0.719,0.778,0.834,0.727	-0.058
594	orc6	orc6	chr7	+	41812721	41812848	41820011	41820121	41812512	41812619	41820476	41820560	594	33,49,36,26,36,21,23,30	117,71,85,76,72,55,55,56	95,75,41,103,87,69,39,20	153,104,63,161,112,74,80,49	276	259	0.00103921	0.0277753	0.209,0.393,0.284,0.243,0.319,0.264,0.282,0.335	0.368,0.404,0.379,0.375,0.422,0.467,0.314,0.277	-0.085
1723	nek7	nek7	chr22	-	23170354	23170417	23177718	23177850	23163790	23163901	23191334	23191414	1723	121,94,73,109,150,122,104,118	50,39,25,46,35,38,44,36	1.2713e+23	23,32,25,33,22,78,16,33	281	212	0.00119049	0.0313436	0.646,0.645,0.688,0.641,0.764,0.708,0.641,0.712	0.806,0.754,0.784,0.768,0.774,0.678,0.825,0.724	-0.084
1030	mrps5	mrps5	chr17_KZ115523v1_alt	-	370434	370481	371843	371934	370161	370219	384634	384669	1030	56,29,51,42,78,69,55,42	35,5,15,23,24,11,8,16	45,26,30,29,31,71,43,51	4,7,4,6,5,14,11,2	240	196	0.00125937	0.0326694	0.566,0.826,0.735,0.599,0.726,0.837,0.849,0.682	0.902,0.752,0.86,0.798,0.835,0.806,0.761,0.954	-0.106
1376	sufu	sufu	chr13	+	11859992	11860031	11860479	11860614	11852278	11852381	11866013	11866152	1376	7,13,11,8,20,10,15,15	1.19124e+23	16,16,17,47,17,39,20,12	1.75173e+23	188	284	0.00136297	0.0348446	0.082,0.137,0.09,0.077,0.148,0.093,0.148,0.104	0.121,0.123,0.125,0.348,0.154,0.163,0.176,0.133	-0.058
61	slc8a1a	slc8a1a	chr11	-	30553344	30553413	30558236	30558251	30550106	30550234	30558375	30558393	61	57,69,46,65,111,99,111,124	3.41352e+23	37,56,53,54,25,131,78,39	2.29257e+24	164	218	0.00138939	0.0350127	0.182,0.207,0.2,0.167,0.183,0.213,0.23,0.208	0.177,0.225,0.184,0.147,0.128,0.146,0.182,0.113	0.036
237	pms1	pms1	chr9	-	41015141	41015258	41019586	41019750	40997687	40997810	41019826	41019929	237	35,20,10,29,34,21,22,33	6,7,5,9,13,4,12,13	26,16,8,26,10,17,17,29	15,15,11,7,19,18,9,13	313	266	0.00158571	0.0388499	0.832,0.708,0.63,0.733,0.69,0.817,0.609,0.683	0.596,0.475,0.382,0.759,0.309,0.445,0.616,0.655	0.183
1253	sumo2b	sumo2b	chr3	-	6429601	6429673	6439323	6439455	6423274	6423878	6441559	6441683	1253	1.85153e+23	3.21222e+23	2.67198e+23	3.7323e+23	281	221	0.00156491	0.0388499	0.312,0.352,0.292,0.27,0.312,0.238,0.305,0.292	0.36,0.404,0.293,0.361,0.292,0.338,0.387,0.345	-0.051
929	mapk6	mapk6	chr18	-	39175374	39175539	39176184	39176329	39174940	39175142	39185703	39186258	929	68,41,46,45,65,41,62,55	29,24,37,30,61,38,36,32	64,49,42,109,38,100,55,30	90,58,37,135,34,81,36,52	294	314	0.00179622	0.0434045	0.715,0.646,0.57,0.616,0.532,0.535,0.648,0.647	0.432,0.474,0.548,0.463,0.544,0.569,0.62,0.381	0.11
1156	zdhhc16a	zdhhc16a	chr13	-	31383455	31383569	31383844	31383978	31381936	31382013	31384958	31384987	1156	42,32,20,19,23,21,25,29	8,20,10,17,23,24,6,19	62,30,53,79,53,44,39,27	14,15,14,10,15,17,9,15	283	263	0.00206122	0.0491351	0.83,0.598,0.65,0.509,0.482,0.448,0.795,0.587	0.805,0.65,0.779,0.88,0.767,0.706,0.801,0.626	-0.139
635	klf11b	klf11b	chr17	-	32366834	32367642	32368374	32368629	32365940	32366634	32369898	32370025	635	1.40137e+23	5.78605e+23	130,211,124,247,118,180,82,188	7.48811e+24	404	957	0.00255236	0.0600315	0.365,0.35,0.349,0.398,0.446,0.499,0.385,0.404	0.292,0.382,0.281,0.452,0.33,0.243,0.261,0.381	0.072
46	sh3bgr	sh3bgr	chr15	+	5946757	5946784	5949444	5949471	5946304	5946325	5956046	5956070	46	26,26,29,36,50,33,44,29	2,9,2,1,5,0,2,5	10,6,17,11,11,24,19,24	0,0,3,1,3,0,1,0	176	176	0.00260469	0.0604562	0.929,0.743,0.935,0.973,0.909,1.0,0.957,0.853	1.0,1.0,0.85,0.917,0.786,1.0,0.95,1.0	-0.026
1049	rad51ap1	rad51ap1	chr4	+	5197255	5197299	5197691	5197824	5196485	5196741	5198207	5198329	1049	5,2,5,4,4,2,1,0	36,9,14,8,34,24,8,8	22,5,9,13,5,2,8,4	31,22,21,35,19,21,12,8	193	282	0.00270293	0.0619216	0.169,0.245,0.343,0.422,0.147,0.109,0.154,0.0	0.509,0.249,0.385,0.352,0.278,0.122,0.493,0.422	-0.153
865	il15	il15	chr1	-	53238394	53238439	53248352	53248447	53237070	53237199	53259484	53259746	865	12,6,6,12,29,11,15,9	5,8,8,13,25,7,6,4	11,20,5,39,22,29,17,7	4,6,3,20,9,4,3,3	244	194	0.00286701	0.0648385	0.656,0.374,0.374,0.423,0.48,0.555,0.665,0.641	0.686,0.726,0.57,0.608,0.66,0.852,0.818,0.65	-0.175
1379	sesn2	sesn2	chr19	+	43342664	43342730	43344849	43345038	43341180	43341339	43347164	43347347	1379	2,2,0,0,4,0,1,2	33,23,22,11,26,16,23,16	1,7,4,6,2,4,0,14	72,48,47,52,20,35,27,32	215	338	0.00295202	0.0659161	0.087,0.12,0.0,0.0,0.195,0.0,0.064,0.164	0.021,0.187,0.118,0.154,0.136,0.152,0.0,0.408	-0.068
465	rbm25b	rbm25b	chr20	-	51168114	51168198	51168387	51168573	51156986	51157249	51173989	51174156	465	3.3819e+23	83,29,31,58,62,52,48,40	4.55327e+23	85,70,70,143,121,138,81,52	335	233	0.0030522	0.0673011	0.739,0.82,0.842,0.775,0.789,0.68,0.768,0.815	0.788,0.765,0.644,0.741,0.658,0.703,0.718,0.752	0.057
58	med24	med24	chr12	-	10648693	10648793	10650073	10650167	10646429	10646510	10651674	10651856	58	36,24,27,12,34,42,29,36	61,32,37,44,61,42,40,35	70,52,37,76,48,83,42,40	72,66,47,61,44,55,41,32	243	249	0.00331251	0.072139	0.377,0.435,0.428,0.218,0.364,0.506,0.426,0.513	0.499,0.447,0.446,0.561,0.528,0.607,0.512,0.562	-0.112
1098	ogdha	ogdha	chr8	-	45797292	45797408	45814893	45814996	45793523	45793678	45817004	45817193	1098	101,60,41,91,104,80,85,91	2.50157e+23	78,101,63,122,49,210,65,76	142,129,123,183,98,436,201,156	252	265	0.00345933	0.0735213	0.298,0.287,0.297,0.314,0.273,0.284,0.281,0.319	0.366,0.452,0.35,0.412,0.345,0.336,0.254,0.339	-0.063
1368	zyx	zyx	chr16	-	17327429	17327674	17329590	17329816	17319118	17319214	17345158	17345377	1368	115,79,85,102,128,101,78,122	9,15,21,14,27,34,12,29	136,155,85,333,99,133,67,110	47,38,20,68,22,69,22,30	375	394	0.00342772	0.0735213	0.931,0.847,0.81,0.884,0.833,0.757,0.872,0.815	0.752,0.811,0.817,0.837,0.825,0.669,0.762,0.794	0.06
419	matn4	matn4	chr6	+	52818014	52818137	52819077	52819200	52815479	52815602	52827010	52827133	419	71,72,62,54,53,33,34,61	2,1,2,4,2,0,0,6	259,116,56,346,79,176,102,92	26,5,3,1,2,22,10,5	272	272	0.00381189	0.0797752	0.973,0.986,0.969,0.931,0.964,1.0,1.0,0.91	0.909,0.959,0.949,0.997,0.975,0.889,0.911,0.948	0.024
1048	dolpp1	dolpp1	chr21	+	3909560	3909659	3912641	3912770	3906344	3906441	3912911	3913001	1048	55,55,54,38,74,62,56,36	99,59,84,57,85,82,69,76	88,66,22,89,46,74,46,47	183,124,61,154,87,167,74,88	248	278	0.00384404	0.0797752	0.384,0.511,0.419,0.428,0.494,0.459,0.476,0.347	0.35,0.374,0.288,0.393,0.372,0.332,0.411,0.374	0.078
1737	crim1	crim1	chr17	-	39036687	39036808	39049922	39050165	39033547	39033669	39147247	39147421	1737	181,206,96,177,205,184,198,222	107,124,54,111,132,136,114,158	2.42187e+23	134,78,75,85,54,225,108,136	392	270	0.0039127	0.0802558	0.538,0.534,0.55,0.523,0.517,0.482,0.545,0.492	0.554,0.623,0.629,0.611,0.634,0.59,0.514,0.519	-0.062
1331	ubxn1	ubxn1	chr14	+	45472427	45472481	45475204	45475317	45472291	45472354	45475437	45475510	1331	7,14,7,2,19,3,0,8	125,68,119,107,149,84,106,93	5,4,1,12,6,8,7,2	1.70152e+23	203	262	0.0040693	0.0825085	0.067,0.21,0.071,0.024,0.141,0.044,0.0,0.1	0.037,0.033,0.012,0.066,0.051,0.062,0.07,0.019	0.038
1663	ssbp1	ssbp1	chr4	-	4754418	4754559	4755428	4755486	4753363	4753451	4755598	4755670	1663	15,22,38,38,25,17,20,22	2.81178e+23	39,31,19,24,36,53,24,31	2.55284e+23	207	290	0.00419489	0.0840884	0.07,0.148,0.146,0.147,0.104,0.079,0.135,0.136	0.176,0.133,0.17,0.088,0.159,0.199,0.16,0.193	-0.039
582	rad51	rad51	chr20	+	46437251	46437365	46438585	46438715	46435228	46435323	46439922	46440044	582	36,34,37,47,52,42,13,27	97,65,129,85,144,88,60,36	92,79,43,116,77,90,82,31	172,146,76,187,138,136,88,66	263	279	0.00439397	0.0870894	0.282,0.357,0.233,0.37,0.277,0.336,0.187,0.443	0.362,0.365,0.375,0.397,0.372,0.412,0.497,0.333	-0.078
1111	cyb5r2	cyb5r2	chr25	-	16052171	16052255	16053314	16053444	16051972	16052058	16053529	16053636	1111	23,27,37,17,23,9,33,38	27,23,28,14,19,23,19,24	25,16,12,30,30,25,12,16	11,2,11,10,20,14,4,7	279	233	0.00453387	0.087949	0.416,0.495,0.525,0.503,0.503,0.246,0.592,0.569	0.655,0.87,0.477,0.715,0.556,0.599,0.715,0.656	-0.174
1324	dock1	dock1	chr12	-	44749971	44750068	44759161	44759245	44746826	44746975	44821667	44821797	1324	61,54,25,36,79,45,33,54	54,36,18,40,47,37,48,40	90,50,48,104,24,70,30,32	74,50,35,98,65,167,70,61	233	246	0.00453705	0.087949	0.544,0.613,0.595,0.487,0.64,0.562,0.421,0.588	0.562,0.514,0.591,0.528,0.28,0.307,0.312,0.356	0.125
252	csrp3	csrp3	chr7	-	16554259	16554428	16558550	16558684	16553368	16553501	16562157	16562204	252	1.98255e+23	1.11296e+30	72,131,102,100,57,218,115,154	3.09389e+23	283	318	0.00459786	0.088159	0.167,0.23,0.185,0.196,0.221,0.203,0.175,0.204	0.207,0.275,0.224,0.225,0.164,0.217,0.267,0.257	-0.032
1747	aptx	aptx	chr1	-	52658932	52658986	52659268	52659315	52657624	52657822	52659391	52659548	1747	13,8,1,6,9,0,3,1	4,0,6,1,0,4,1,2	1,7,1,6,4,0,1,3	10,5,1,7,1,2,5,15	196	203	0.0046524	0.0882454	0.771,1.0,0.147,0.861,1.0,0.0,0.757,0.341	0.094,0.592,0.509,0.47,0.806,0.0,0.172,0.172	0.258
10	sgcd	sgcd	chr21	-	35760275	35760377	35831010	35831196	35749586	35749674	35852946	35853245	10	2.65167e+23	98,84,74,117,165,145,99,131	248,214,89,204,119,409,208,187	146,88,86,155,68,260,92,93	335	251	0.00488978	0.0898873	0.67,0.598,0.652,0.6,0.6,0.589,0.678,0.648	0.56,0.646,0.437,0.497,0.567,0.541,0.629,0.601	0.07
698	arhgef1a	arhgef1a	chr19	-	11054360	11054428	11058417	11058494	11051432	11051621	11063685	11063934	698	15,22,8,8,13,11,7,15	12,7,2,6,9,6,7,8	11,7,3,12,4,24,2,3	22,7,13,8,7,16,7,2	226	217	0.00480958	0.0898873	0.546,0.751,0.793,0.561,0.581,0.638,0.49,0.643	0.324,0.49,0.181,0.59,0.354,0.59,0.215,0.59	0.209
1655	tomm20a	tomm20a	chr13	-	49575186	49575329	49580070	49580152	49544578	49545050	49583969	49584016	1655	139,76,141,133,162,100,91,119	5.10352e+23	157,191,87,162,112,259,117,137	5.07703e+23	231	292	0.00489183	0.0898873	0.256,0.215,0.229,0.248,0.209,0.226,0.226,0.261	0.281,0.256,0.283,0.228,0.257,0.281,0.273,0.318	-0.038
469	dcp1b	dcp1b	chr4	-	20308473	20308540	20313044	20313172	20306652	20306776	20313435	20313476	469	33,33,32,20,16,14,17,25	29,23,54,35,58,34,29,63	74,46,18,64,23,50,38,31	47,21,33,63,32,64,40,23	277	216	0.00497467	0.0904673	0.47,0.528,0.316,0.308,0.177,0.243,0.314,0.236	0.551,0.631,0.298,0.442,0.359,0.379,0.426,0.512	-0.126
368	slc45a3	slc45a3	chr11	-	38521017	38521283	38521808	38522609	38517513	38518420	38525635	38525836	368	1,9,0,7,3,12,6,4	1,5,1,5,0,0,0,0	8,23,4,16,0,34,4,14	14,8,9,2,1,6,2,3	950	415	0.005192	0.0925119	0.304,0.44,0.0,0.379,1.0,1.0,1.0,1.0	0.2,0.557,0.163,0.778,0.0,0.712,0.466,0.671	0.197
654	gna13b	gna13b	chr3	-	36340774	36340825	36348999	36349226	36332578	36333569	36364598	36364903	654	169,118,60,66,143,109,83,94	6,12,6,11,10,5,2,16	2.55157e+23	29,19,19,12,19,52,16,18	376	200	0.00513973	0.0925119	0.937,0.839,0.842,0.761,0.884,0.921,0.957,0.758	0.824,0.815,0.763,0.903,0.783,0.75,0.837,0.788	0.054
407	klhl4	klhl4	chr14	+	26805389	26806058	26825453	26825621	26796683	26796979	26830122	26830259	407	8.91132e+22	54,56,75,89,137,97,79,47	61,20,80,55,30,174,71,80	45,27,48,41,24,153,36,71	818	317	0.00530194	0.0935263	0.39,0.439,0.451,0.395,0.39,0.402,0.331,0.564	0.344,0.223,0.392,0.342,0.326,0.306,0.433,0.304	0.087
1103	bokb	bokb	chr2	+	22642447	22642576	22647488	22647652	22640459	22640797	22649802	22650426	1103	9,7,17,19,13,9,11,10	6,9,8,11,18,10,11,17	9,16,11,23,15,30,19,18	21,37,16,28,24,49,29,40	278	313	0.00543236	0.094878	0.628,0.467,0.705,0.66,0.448,0.503,0.53,0.398	0.325,0.327,0.436,0.48,0.413,0.408,0.425,0.336	0.149
427	fgfr2	fgfr2	chr13	-	46384300	46384375	46387207	46387474	46374329	46374499	46421570	46421827	427	236,162,55,107,199,183,113,207	131,112,26,70,125,102,48,87	3.90322e+23	2.83205e+23	416	224	0.00566827	0.0980276	0.492,0.438,0.533,0.451,0.462,0.491,0.559,0.562	0.426,0.458,0.405,0.401,0.443,0.427,0.451,0.482	0.062
544	acot11a	acot11a	chr2	+	11051861	11051928	11055446	11055530	11048806	11048862	11055605	11055739	544	16,10,7,5,10,10,7,14	4,16,3,8,11,18,7,8	15,11,10,11,6,22,8,6	29,13,17,36,12,40,12,12	216	233	0.00585304	0.10024	0.812,0.403,0.716,0.403,0.495,0.375,0.519,0.654	0.358,0.477,0.388,0.248,0.35,0.372,0.418,0.35	0.177
630	gng2	gng2	chr13	+	12063318	12063400	12087500	12087647	12045448	12045613	12087963	12088836	630	35,31,50,37,48,39,46,47	2.52257e+23	13,20,19,16,18,47,16,13	1.40153e+23	231	296	0.00613735	0.103469	0.151,0.134,0.151,0.174,0.135,0.158,0.155,0.153	0.106,0.143,0.146,0.116,0.141,0.148,0.082,0.063	0.033
681	abcd3a	abcd3a	chr24	-	31327961	31328031	31329796	31329885	31325178	31325276	31329964	31330063	681	55,61,36,72,108,69,60,98	46,33,10,31,62,68,36,70	83,88,65,117,60,106,60,71	76,76,46,105,60,103,50,59	238	219	0.00621751	0.103469	0.524,0.63,0.768,0.681,0.616,0.483,0.605,0.563	0.501,0.516,0.565,0.506,0.479,0.486,0.525,0.525	0.096
829	sik1	sik1	chr9	+	9115443	9115507	9115949	9116111	9113216	9113362	9116372	9116497	829	25,30,6,27,46,28,26,34	105,124,36,109,191,136,160,132	21,17,13,17,13,46,13,18	111,118,107,133,74,239,127,78	213	311	0.00616204	0.103469	0.258,0.261,0.196,0.266,0.26,0.231,0.192,0.273	0.216,0.174,0.151,0.157,0.204,0.219,0.13,0.252	0.054
215	rhd	rhd	chr13	-	45504179	45504259	45510319	45510444	45501001	45501075	45512929	45513067	215	7,25,11,18,46,21,27,48	28,9,22,45,65,41,33,44	19,26,21,24,12,93,29,26	5,12,17,35,9,85,16,23	274	229	0.00635234	0.104725	0.173,0.699,0.295,0.251,0.372,0.3,0.406,0.477	0.761,0.644,0.508,0.364,0.527,0.478,0.602,0.486	-0.175
899	arl13b	arl13b	chr1	+	33682817	33682923	33683101	33683304	33679575	33679825	33686461	33686576	899	20,8,7,11,32,15,21,14	28,36,24,45,47,34,42,32	33,39,27,32,28,60,24,23	52,45,35,69,55,70,36,18	255	352	0.00644934	0.105283	0.496,0.235,0.287,0.252,0.484,0.378,0.408,0.377	0.467,0.545,0.516,0.39,0.413,0.542,0.479,0.638	-0.134
935	clasp2	clasp2	chr19	+	42766893	42767001	42769153	42769216	42766166	42766208	42769989	42770096	935	17,27,14,4,37,20,10,31	0,4,0,0,2,0,0,3	7,12,8,5,17,27,22,15	1,0,0,9,0,2,5,0	257	212	0.00650557	0.105283	1.0,0.848,1.0,1.0,0.939,1.0,1.0,0.895	0.852,1.0,1.0,0.314,1.0,0.918,0.784,1.0	0.102
1517	dnmt3ab	dnmt3ab	chr17	-	36970662	36971013	36992761	36992808	36967814	36967973	37013296	37013630	1517	1,2,1,3,2,4,1,6	89,70,66,69,138,64,68,53	7,4,7,4,5,4,10,4	133,92,45,116,91,175,55,83	196	500	0.00662467	0.106236	0.028,0.068,0.037,0.1,0.036,0.138,0.036,0.224	0.118,0.1,0.284,0.081,0.123,0.055,0.317,0.109	-0.065
139	exoc3	exoc3	chr2_KZ115052v1_alt	-	220223	220345	222103	222265	218798	219689	222503	222626	139	44,15,7,26,7,4,10,8	44,56,68,58,62,57,52,71	38,36,4,41,16,35,34,33	74,76,35,92,57,121,73,76	311	271	0.00682339	0.108437	0.466,0.189,0.082,0.281,0.09,0.058,0.144,0.089	0.309,0.292,0.091,0.28,0.197,0.201,0.289,0.275	-0.067
52	sh3bgr	sh3bgr	chr15	+	5949444	5949471	5956046	5956070	5946304	5946325	5963227	5963281	52	0,1,2,1,0,3,2,0	3,1,3,3,14,2,6,2	3,3,4,0,0,2,1,1	5,2,5,3,3,4,1,1	176	173	0.00801239	0.126195	0.0,0.496,0.396,0.247,0.0,0.596,0.247,0.0	0.371,0.596,0.44,0.0,0.0,0.33,0.496,0.496	-0.093
1273	zgc:172295	zgc:172295	chr1	-	28751146	28751227	28751307	28751350	28750476	28750555	28752952	28753020	1273	8,6,10,13,17,11,11,23	65,29,27,58,56,40,68,73	21,23,27,18,17,19,7,10	38,33,34,29,53,81,42,42	192	230	0.00811844	0.126734	0.128,0.199,0.307,0.212,0.267,0.248,0.162,0.274	0.398,0.455,0.488,0.426,0.278,0.219,0.166,0.222	-0.107
399	grna	grna	chr3	-	29922442	29922552	29923489	29923599	29922102	29922342	29925426	29925580	399	2,9,0,12,1,3,1,4	1,0,2,2,0,4,1,0	6,4,8,6,4,16,1,6	1,3,7,5,1,13,3,2	259	259	0.0084191	0.130275	0.667,1.0,0.0,0.857,1.0,0.429,0.5,1.0	0.857,0.571,0.533,0.545,0.8,0.552,0.25,0.75	0.074
840	aimp1a	aimp1a	chr1	+	50301828	50301942	50303936	50304092	50299128	50299262	50311055	50311261	840	1.82107e+23	119,100,118,114,175,129,89,116	2.30205e+23	186,197,60,215,130,234,148,156	263	305	0.00879605	0.134924	0.639,0.554,0.685,0.673,0.633,0.626,0.669,0.631	0.589,0.547,0.717,0.566,0.585,0.61,0.465,0.534	0.062
342	epn1	epn1	chr16	+	12747415	12747487	12748020	12748104	12744301	12744322	12748490	12748743	342	9,1,0,8,6,11,3,1	25,24,18,27,40,38,21,32	3,3,1,2,4,7,0,2	29,36,17,20,23,80,32,26	221	233	0.00899326	0.13676	0.275,0.042,0.0,0.238,0.137,0.234,0.131,0.032	0.098,0.081,0.058,0.095,0.155,0.084,0.0,0.075	0.055
1369	LOC103910026	LOC103910026	chr14	+	51100099	51100254	51105740	51105777	51098046	51098085	51114958	51115198	1369	72,73,127,88,139,99,105,102	47,58,77,51,82,79,90,70	25,15,21,23,13,55,20,23	17,7,2,12,7,19,11,8	304	186	0.0104663	0.1578	0.484,0.435,0.502,0.514,0.509,0.434,0.417,0.471	0.474,0.567,0.865,0.54,0.532,0.639,0.527,0.638	-0.127
1744	crip2l	crip2l	chr20	-	9429595	9429653	9436630	9436688	9428963	9429475	9446969	9447064	1744	4.87537e+24	7.16772e+28	2.9934e+23	4.99431e+24	207	207	0.0106995	0.159949	0.405,0.41,0.405,0.451,0.389,0.349,0.45,0.448	0.375,0.441,0.375,0.434,0.347,0.323,0.345,0.364	0.038
1188	cttn	cttn	chr18	-	50915629	50915698	50915838	50915974	50915097	50915478	50916109	50916258	1188	124,129,64,162,169,84,78,119	2.09163e+23	2.5821e+23	3.70293e+23	285	218	0.0110307	0.163513	0.312,0.377,0.25,0.41,0.407,0.284,0.348,0.347	0.348,0.354,0.362,0.442,0.38,0.431,0.426,0.44	-0.056
659	atg9a	atg9a	chr6	+	11250430	11250503	11250937	11251092	11250042	11250131	11252692	11252736	659	2,0,0,0,4,0,0,0	19,15,7,28,17,12,11,8	3,1,7,0,0,2,1,0	27,17,32,36,12,45,14,10	222	304	0.0113025	0.166147	0.126,0.0,0.0,0.0,0.244,0.0,0.0,0.0	0.132,0.075,0.231,0.0,0.0,0.057,0.089,0.0	-0.027
492	aqr	aqr	chr17	-	51064533	51064743	51072302	51072438	51056282	51056420	51073921	51074031	492	44,22,21,30,45,36,26,24	64,53,44,56,93,47,58,58	56,42,46,88,56,94,59,37	111,63,44,106,47,158,80,59	285	359	0.0117381	0.171124	0.464,0.343,0.375,0.403,0.379,0.491,0.361,0.343	0.389,0.456,0.568,0.511,0.6,0.428,0.482,0.441	-0.09
1242	fbn2b	fbn2b	chr22	-	4546820	4546946	4552639	4552765	4546618	4546744	4553350	4553419	1242	71,69,31,42,87,85,104,80	56,52,34,44,83,49,61,55	111,64,32,181,44,160,59,76	114,70,34,181,50,156,62,72	275	275	0.0118711	0.171644	0.559,0.57,0.477,0.488,0.512,0.634,0.63,0.593	0.493,0.478,0.485,0.5,0.468,0.506,0.488,0.514	0.066
1586	hectd1	hectd1	chr17	+	28688401	28689238	28690592	28690787	28686980	28687157	28691017	28691196	1586	155,177,64,110,184,165,203,210	15,17,9,17,23,9,20,18	2.66316e+23	21,10,14,43,7,37,9,10	986	344	0.0123005	0.176407	0.783,0.784,0.713,0.693,0.736,0.865,0.78,0.803	0.815,0.917,0.8,0.771,0.884,0.787,0.908,0.849	-0.072
439	alpi.1	alpi.1	chr22	+	38765604	38765720	38769403	38769576	38763410	38763530	38771095	38771227	439	1.03172e+23	3.3437e+23	1.57159e+23	4.71482e+24	265	322	0.012483	0.17758	0.273,0.362,0.315,0.356,0.314,0.334,0.285,0.341	0.288,0.286,0.266,0.341,0.285,0.234,0.29,0.324	0.033
832	cdh5	cdh5	chr7	+	44458529	44458643	44459076	44459244	44458044	44458327	44459326	44459508	832	164,166,78,197,283,276,203,258	179,172,96,159,310,247,169,284	114,117,130,212,98,369,114,140	1.43176e+23	263	317	0.0132223	0.185693	0.525,0.538,0.495,0.599,0.524,0.574,0.591,0.523	0.49,0.445,0.496,0.536,0.516,0.493,0.534,0.504	0.044
1312	mettl22	mettl22	chr3	-	27888454	27888557	27891002	27891083	27885040	27885209	27891307	27891361	1312	2,28,24,10,13,13,8,19	15,15,25,20,21,20,18,28	19,28,15,20,10,39,19,31	24,12,21,14,13,22,15,25	230	252	0.0132638	0.185693	0.127,0.672,0.513,0.354,0.404,0.416,0.327,0.426	0.464,0.719,0.439,0.61,0.457,0.66,0.581,0.576	-0.158
331	fanca	fanca	chr25	+	37457826	37457942	37458060	37458190	37457464	37457569	37458278	37458341	331	3,4,3,16,1,10,7,10	3,2,10,3,2,3,1,6	22,9,2,3,10,12,13,1	22,13,9,9,16,9,9,4	265	279	0.0145394	0.200371	0.513,0.678,0.24,0.849,0.345,0.778,0.881,0.637	0.513,0.422,0.19,0.26,0.397,0.584,0.603,0.208	0.218
1673	syf2	syf2	chr13	+	45432110	45432209	45434841	45434967	45431694	45431721	45435934	45436052	1673	4,2,5,2,2,1,5,7	148,114,177,155,155,174,92,122	4,1,1,2,4,3,0,2	2.13305e+23	248	275	0.0145371	0.200371	0.029,0.019,0.03,0.014,0.014,0.006,0.057,0.06	0.02,0.004,0.008,0.008,0.029,0.013,0.0,0.017	0.016
167	slc38a6	slc38a6	chr13	+	31693700	31693785	31699003	31699086	31692238	31692278	31699156	31699215	167	9,9,13,21,15,12,26,21	8,15,14,16,18,10,18,15	33,26,10,14,6,43,17,16	23,43,26,19,22,61,19,33	234	232	0.0146616	0.200489	0.527,0.373,0.479,0.565,0.452,0.543,0.589,0.581	0.587,0.375,0.276,0.422,0.213,0.411,0.47,0.325	0.129
1507	grb10a	grb10a	chr19	-	23196707	23196843	23202900	23203147	23160070	23160227	23217258	23217349	1507	2.64308e+23	118,111,58,113,197,102,120,174	2.91233e+23	111,74,73,115,67,227,112,141	396	285	0.0151643	0.204197	0.617,0.666,0.756,0.712,0.649,0.721,0.724,0.643	0.654,0.694,0.674,0.624,0.634,0.638,0.603,0.611	0.044
1706	tbc1d16	tbc1d16	chr3	+	18486151	18486286	18487253	18487440	18476207	18476356	18490534	18490714	1706	65,77,69,78,122,92,110,103	1.54122e+23	139,97,90,83,70,266,108,119	143,136,98,115,86,331,166,154	284	336	0.0151441	0.204197	0.333,0.427,0.442,0.468,0.425,0.462,0.475,0.413	0.535,0.458,0.521,0.461,0.491,0.487,0.435,0.478	-0.053
421	matn4	matn4	chr6	+	52819077	52819200	52827010	52827133	52818014	52818137	52827877	52828000	421	65,36,51,28,41,24,39,49	77,76,90,77,98,43,42,73	222,129,40,277,79,143,78,72	287,183,51,287,103,208,126,90	272	272	0.0153381	0.204972	0.458,0.321,0.362,0.267,0.295,0.358,0.481,0.402	0.436,0.413,0.44,0.491,0.434,0.407,0.382,0.444	-0.063
645	dctn3	dctn3	chr16	-	5145878	5145938	5148736	5148795	5145131	5145744	5149254	5149338	645	67,74,80,73,99,114,87,56	1.44107e+23	107,147,70,136,80,167,62,95	142,172,96,161,135,205,66,115	208	209	0.0155953	0.205431	0.319,0.41,0.354,0.377,0.414,0.484,0.402,0.327	0.431,0.462,0.423,0.459,0.373,0.45,0.486,0.454	-0.056
1258	phkg1b	phkg1b	chr21	-	25679118	25679209	25684795	25684850	25677410	25677564	25685012	25685191	1258	12,8,11,9,8,23,14,2	16,15,10,15,7,16,9,13	5,11,3,11,0,9,10,8	9,6,20,17,15,35,26,23	204	240	0.0156053	0.205431	0.469,0.386,0.564,0.414,0.573,0.628,0.647,0.153	0.395,0.683,0.15,0.432,0.0,0.232,0.312,0.29	0.168
1209	asb15b	asb15b	chr4	-	4122378	4122940	4124244	4124416	4120813	4120967	4124896	4125142	1209	1,0,3,5,4,3,4,10	16,19,35,51,45,40,34,34	6,9,5,5,3,18,6,7	27,32,42,35,26,67,32,47	321	711	0.0164975	0.215567	0.122,0.0,0.16,0.178,0.164,0.142,0.207,0.394	0.33,0.384,0.209,0.24,0.204,0.373,0.293,0.248	-0.114
847	cpt1b	cpt1b	chr18	+	8359380	8359545	8360149	8360284	8358243	8358360	8361121	8361274	847	1.89164e+23	1.37152e+23	130,175,239,144,98,462,195,209	82,152,131,76,46,263,129,142	314	284	0.0180529	0.229996	0.555,0.494,0.517,0.58,0.543,0.573,0.519,0.584	0.589,0.51,0.623,0.632,0.658,0.614,0.578,0.571	-0.051
1038	atp6ap2	atp6ap2	chr22	-	11135397	11135526	11135626	11135757	11134671	11134767	11136586	11136748	1038	94,74,92,90,165,84,108,88	2.72223e+23	112,155,81,168,119,256,104,179	3.47458e+23	280	278	0.0178822	0.229996	0.255,0.248,0.275,0.24,0.352,0.24,0.317,0.246	0.243,0.252,0.292,0.396,0.346,0.338,0.322,0.35	-0.046
1214	spon2b	spon2b	chr14	+	17378662	17378886	17379524	17379716	17377632	17377856	17380772	17380956	1214	95,56,109,24,34,20,8,41	116,44,145,55,44,25,29,41	357,154,30,238,153,305,78,120	335,136,45,220,157,292,65,110	373	341	0.0182537	0.229996	0.428,0.538,0.407,0.285,0.414,0.422,0.201,0.478	0.493,0.509,0.379,0.497,0.471,0.488,0.523,0.499	-0.086
1327	si:ch211-233h19.2	si:ch211-233h19.2	chr18	+	8922358	8922479	8925144	8925334	8917697	8917906	8927572	8927720	1327	97,98,99,66,163,109,135,123	3.48415e+23	73,55,91,46,41,198,95,115	3.18364e+24	270	339	0.0181237	0.229996	0.259,0.229,0.236,0.163,0.227,0.217,0.211,0.204	0.224,0.159,0.214,0.106,0.17,0.195,0.209,0.221	0.031
1735	zmynd11	zmynd11	chr24	-	27246538	27246571	27246878	27246902	27243721	27243883	27251129	27251289	1735	24,19,8,29,47,27,21,25	2,1,1,2,0,4,0,0	42,30,17,25,18,76,37,24	1,3,0,8,0,9,2,0	173	182	0.018165	0.229996	0.927,0.952,0.894,0.938,1.0,0.877,1.0,1.0	0.978,0.913,1.0,0.767,1.0,0.899,0.951,1.0	0.01
613	nme6	nme6	chr20	+	19567023	19567063	19573883	19574044	19566511	19566611	19575191	19575574	613	6,2,2,2,5,5,3,0	22,18,45,22,74,23,15,21	10,7,3,7,4,20,0,1	32,26,15,38,25,70,20,12	189	310	0.0184209	0.230458	0.309,0.154,0.068,0.13,0.1,0.263,0.247,0.0	0.339,0.306,0.247,0.232,0.208,0.319,0.0,0.12	-0.062
15	tspan18a	tspan18a	chr7	+	26804099	26804174	26824984	26825080	26763007	26763181	26828008	26828203	15	34,37,45,41,63,41,38,51	43,41,64,41,66,54,28,46	41,32,13,31,19,23,10,23	71,24,21,45,22,46,39,44	224	245	0.019286	0.231962	0.464,0.497,0.435,0.522,0.511,0.454,0.597,0.548	0.387,0.593,0.404,0.43,0.486,0.354,0.219,0.364	0.099
224	eif6	eif6	chr6	-	52346888	52346974	52347657	52347793	52345896	52346072	52348577	52348629	224	93,67,94,76,115,77,71,93	2.90245e+23	120,168,84,176,106,137,72,90	3.35289e+23	285	235	0.0191428	0.231962	0.209,0.184,0.21,0.184,0.223,0.182,0.23,0.249	0.228,0.324,0.261,0.26,0.269,0.196,0.194,0.211	-0.034
866	il15	il15	chr1	-	53238522	53238628	53248352	53248447	53238394	53238439	53259484	53259746	866	6,6,6,12,29,9,15,9	18,8,20,16,16,25,16,11	11,20,5,39,22,29,20,7	6,10,20,32,10,12,7,13	244	255	0.0188426	0.231962	0.258,0.439,0.239,0.439,0.654,0.273,0.495,0.461	0.657,0.676,0.207,0.56,0.697,0.716,0.749,0.36	-0.171
1005	rab1ab	rab1ab	chr13	+	24407456	24407529	24408383	24408479	24402427	24402591	24409472	24409568	1005	131,89,98,96,116,97,69,89	2.55295e+23	168,166,101,218,102,145,85,118	4.15445e+23	222	245	0.0187153	0.231962	0.362,0.25,0.263,0.251,0.233,0.255,0.217,0.28	0.309,0.292,0.329,0.287,0.285,0.274,0.304,0.342	-0.039
1043	fam168a	fam168a	chr18	+	2893490	2893582	2902965	2903046	2837562	2837735	2922723	2922866	1043	5,2,14,3,6,9,5,4	3,0,5,0,3,0,0,1	26,12,4,10,1,11,0,17	7,3,5,14,5,1,5,1	241	230	0.0189829	0.231962	0.614,1.0,0.728,1.0,0.656,1.0,1.0,0.792	0.78,0.792,0.433,0.405,0.16,0.913,0.0,0.942	0.296
1287	rpp14	rpp14	chr22	+	10159113	10159198	10159333	10159410	10158892	10159015	10162908	10162987	1287	9,10,32,21,34,32,17,23	81,78,70,93,108,75,76,66	21,42,20,39,15,42,26,25	84,78,65,100,44,129,58,48	234	226	0.0193301	0.231962	0.097,0.11,0.306,0.179,0.233,0.292,0.178,0.252	0.194,0.342,0.229,0.274,0.248,0.239,0.302,0.335	-0.065
1115	odr4	odr4	chr2	+	20874479	20874567	20874999	20875185	20874032	20874164	20875811	20875928	1115	19,10,10,8,16,11,22,8	44,31,43,18,36,30,38,33	25,27,13,18,8,37,21,15	48,18,26,50,30,41,27,23	237	335	0.0198113	0.236129	0.379,0.313,0.247,0.386,0.386,0.341,0.45,0.255	0.424,0.68,0.414,0.337,0.274,0.561,0.524,0.48	-0.117
187	c2cd5	c2cd5	chr18	+	6686082	6686154	6696653	6696847	6685666	6685702	6699870	6700017	187	1,2,3,1,7,2,3,3	56,21,31,36,41,45,21,57	7,2,6,11,6,11,6,3	70,45,31,60,35,84,63,60	221	343	0.0199512	0.236201	0.027,0.129,0.131,0.041,0.209,0.065,0.181,0.076	0.134,0.065,0.231,0.222,0.21,0.169,0.129,0.072	-0.047
45	sh3bgr	sh3bgr	chr15	+	5946757	5946784	5949161	5949185	5946304	5946325	5949444	5949471	45	72,38,47,53,77,53,78,52	10,18,14,29,29,15,17,10	19,27,38,31,19,59,23,40	6,8,11,10,0,7,3,5	176	173	0.0204955	0.237856	0.876,0.675,0.767,0.642,0.723,0.776,0.819,0.836	0.757,0.768,0.773,0.753,1.0,0.892,0.883,0.887	-0.075
750	gpr137c	gpr137c	chr17	+	15006999	15007149	15010863	15010989	15005099	15005328	15011230	15011355	750	9,10,10,23,14,15,13,6	24,15,4,29,18,38,23,7	18,33,53,24,16,99,39,49	31,28,24,23,33,79,19,31	299	275	0.0203848	0.237856	0.256,0.38,0.697,0.422,0.417,0.266,0.342,0.441	0.348,0.52,0.67,0.49,0.308,0.535,0.654,0.592	-0.112
1579	kank3	kank3	chr8	-	47761190	47761289	47763837	47764038	47758620	47759115	47766047	47766190	1579	18,40,37,24,48,21,38,38	20,27,14,25,30,24,15,37	54,25,17,37,25,82,33,19	26,17,7,21,11,39,11,7	350	248	0.0204	0.237856	0.389,0.512,0.652,0.405,0.531,0.383,0.642,0.421	0.595,0.51,0.632,0.555,0.617,0.598,0.68,0.658	-0.114
406	si:dkey-148h10.5	si:dkey-148h10.5	chr6	+	32052386	32052443	32057371	32057420	32052139	32052227	32058777	32059110	406	0,0,0,1,2,4,2,1	4,4,5,1,1,2,0,3	13,10,1,8,2,4,3,2	6,12,2,1,7,7,1,6	206	198	0.0210047	0.239047	0.0,0.0,0.0,0.49,0.658,0.658,1.0,0.243	0.676,0.445,0.325,0.885,0.215,0.355,0.742,0.243	-0.105
784	acsbg2	acsbg2	chr8	+	20179256	20179433	20183324	20183506	20177003	20177153	20184502	20184742	784	119,124,32,139,194,153,138,136	113,130,25,130,142,130,96,168	1.99183e+23	2.20244e+23	326	331	0.0207846	0.239047	0.517,0.492,0.565,0.521,0.581,0.544,0.593,0.451	0.479,0.432,0.449,0.493,0.452,0.511,0.497,0.519	0.054
1713	rbfox1l	rbfox1l	chr16	-	31907309	31907363	31908138	31908318	31905959	31906052	31912696	31912933	1713	6.88585e+26	5.09448e+25	1.40192e+23	102,141,154,166,74,346,163,176	329	203	0.0209292	0.239047	0.455,0.446,0.396,0.404,0.424,0.426,0.425,0.44	0.459,0.457,0.462,0.49,0.522,0.497,0.459,0.388	-0.04
521	meis2a	meis2a	chr17	+	52823252	52823473	52824159	52824210	52822830	52822978	52824691	52824742	521	156,100,163,85,145,100,72,78	27,15,5,12,10,10,10,17	380,186,91,287,185,314,176,206	47,32,23,55,21,54,30,32	370	200	0.0212781	0.240607	0.757,0.783,0.946,0.793,0.887,0.844,0.796,0.713	0.814,0.759,0.681,0.738,0.826,0.759,0.76,0.777	0.051
377	gne	gne	chr1	+	12308478	12308687	12314761	12315216	12295257	12295307	12318187	12318340	377	35,31,22,25,55,30,22,34	19,55,52,78,95,62,47,62	22,43,30,48,21,49,21,34	77,89,86,119,48,156,56,82	358	604	0.0218577	0.245586	0.757,0.487,0.416,0.351,0.494,0.449,0.441,0.481	0.325,0.449,0.37,0.405,0.425,0.346,0.388,0.412	0.094
1416	mrpl11	mrpl11	chr14	+	30568960	30569129	30604893	30604989	30557404	30557495	30613462	30613556	1416	75,112,144,99,179,80,79,109	2.25192e+23	123,105,46,112,96,142,73,68	1.97173e+23	318	245	0.0228624	0.255249	0.204,0.31,0.268,0.256,0.275,0.204,0.221,0.278	0.325,0.319,0.239,0.3,0.312,0.258,0.31,0.249	-0.037
646	dctn3	dctn3	chr16	-	5148736	5148795	5149254	5149338	5145878	5145938	5150727	5150814	646	135,78,108,96,120,104,107,93	92,79,99,106,102,96,110,133	160,169,86,212,111,211,96,129	123,108,77,186,106,178,71,71	233	208	0.0230305	0.255508	0.567,0.468,0.493,0.447,0.512,0.492,0.465,0.384	0.537,0.583,0.499,0.504,0.483,0.514,0.547,0.619	-0.057
468	ern1	ern1	chr3	-	55451806	55451929	55456352	55456425	55449086	55449188	55457307	55457380	468	22,23,19,11,23,28,20,13	32,36,31,39,37,41,33,32	41,39,20,62,18,26,17,24	59,53,18,49,23,50,25,24	222	272	0.0239547	0.26246	0.457,0.439,0.429,0.257,0.432,0.456,0.426,0.332	0.46,0.474,0.577,0.608,0.49,0.389,0.454,0.551	-0.097
706	loxl3b	loxl3b	chr13	+	15334758	15334929	15342615	15342771	15327158	15327313	15354255	15354415	706	91,134,81,111,160,128,128,114	10,10,8,1,20,7,9,21	99,91,172,86,52,358,175,135	9,15,30,18,6,44,12,12	320	305	0.0239266	0.26246	0.897,0.927,0.906,0.991,0.884,0.946,0.931,0.838	0.913,0.853,0.845,0.82,0.892,0.886,0.933,0.915	0.033
177	tmem178	tmem178	chr11	+	30519986	30520100	30526182	30526320	30513789	30514509	30529923	30531095	177	2.54194e+23	1.85155e+23	84,95,204,131,132,382,186,285	72,99,108,74,82,390,155,222	263	287	0.0247499	0.263005	0.6,0.577,0.462,0.519,0.575,0.508,0.472,0.556	0.56,0.512,0.673,0.659,0.637,0.517,0.567,0.583	-0.055
333	acbd3	acbd3	chr20	+	30709156	30709297	30710724	30710883	30704833	30704975	30712523	30712698	333	70,54,38,73,95,83,83,110	49,64,23,35,65,43,54,40	114,98,72,131,56,150,77,76	118,114,38,108,44,120,61,54	290	308	0.0244536	0.263005	0.603,0.473,0.637,0.689,0.608,0.672,0.62,0.745	0.506,0.477,0.668,0.563,0.575,0.57,0.573,0.599	0.065
362	slc35d1b	slc35d1b	chr2	+	5800756	5800825	5803956	5804059	5800577	5800649	5805348	5805441	362	20,10,13,8,40,15,5,12	12,14,26,10,16,15,11,19	47,37,35,40,26,31,25,24	16,20,25,25,28,14,19,22	218	252	0.0244917	0.263005	0.658,0.452,0.366,0.48,0.743,0.536,0.344,0.422	0.773,0.681,0.618,0.649,0.518,0.719,0.603,0.558	-0.14
1282	qkia	qkia	chr17	+	27803365	27803788	27806077	27806152	27801559	27801647	27807147	27807559	1282	9.38779e+24	5.63564e+23	1.25912e+27	8.2376e+25	572	224	0.0247098	0.263005	0.395,0.351,0.312,0.356,0.34,0.309,0.331,0.344	0.375,0.383,0.319,0.332,0.334,0.412,0.432,0.407	-0.032
1551	dusp22b	dusp22b	chr2	-	886859	886934	895923	895973	884020	884192	897288	897371	1551	55,64,78,70,88,92,90,86	9.71111e+22	76,85,69,59,59,172,103,110	94,79,110,84,80,280,129,180	199	224	0.0245112	0.263005	0.39,0.394,0.403,0.413,0.361,0.394,0.438,0.394	0.476,0.548,0.414,0.442,0.454,0.409,0.473,0.408	-0.055
170	rcc1l	rcc1l	chr5	-	61423940	61424069	61428857	61429155	61420601	61420668	61431598	61431786	170	1.62198e+23	29,39,49,41,72,55,30,43	1.5822e+23	36,45,33,38,72,120,64,80	447	278	0.0252079	0.266268	0.776,0.759,0.666,0.709,0.664,0.746,0.782,0.738	0.732,0.753,0.709,0.736,0.558,0.674,0.59,0.636	0.056
1217	jag2b	jag2b	chr20	+	21441849	21441963	21447791	21447905	21439986	21440100	21448213	21448260	1217	36,26,3,35,41,47,36,60	5,8,0,3,0,6,2,1	33,31,15,36,21,84,11,30	2,4,6,2,3,14,8,3	263	263	0.025882	0.271504	0.878,0.765,1.0,0.921,1.0,0.887,0.947,0.984	0.943,0.886,0.714,0.947,0.875,0.857,0.579,0.909	0.084
1451	gfm2	gfm2	chr5	+	34584173	34584262	34584418	34584479	34581540	34581629	34584561	34584747	1451	13,3,4,10,24,11,11,22	7,6,5,6,17,13,14,28	33,20,24,19,10,27,5,12	9,3,7,19,7,22,6,8	238	210	0.0260114	0.271504	0.621,0.306,0.414,0.595,0.555,0.427,0.409,0.409	0.764,0.855,0.752,0.469,0.558,0.52,0.424,0.57	-0.147
1293	zgc:86896	zgc:86896	chr3	+	36280822	36281029	36281209	36281285	36280631	36280739	36283363	36283557	1293	2.773e+23	81,97,74,84,65,53,70,40	5.18704e+23	145,214,72,226,53,118,101,49	356	225	0.026293	0.272829	0.684,0.662,0.654,0.608,0.646,0.702,0.585,0.695	0.693,0.675,0.712,0.659,0.708,0.744,0.68,0.72	-0.044
281	ncoa4	ncoa4	chr13	-	3926063	3926204	3927894	3928021	3922778	3922867	3936428	3936555	281	40,80,35,53,64,50,59,97	103,118,75,121,195,160,131,170	33,32,34,62,30,124,40,34	137,104,94,141,97,297,96,128	276	290	0.026811	0.276576	0.29,0.416,0.329,0.315,0.256,0.247,0.321,0.375	0.202,0.244,0.275,0.316,0.245,0.305,0.304,0.218	0.055
1155	foxp1a	foxp1a	chr23	-	10683188	10683287	10696487	10696639	10672034	10672172	10722608	10722700	1155	49,60,39,38,50,51,27,71	34,43,12,29,43,39,31,59	97,76,31,91,45,62,48,45	65,84,45,76,49,85,38,66	301	248	0.0276407	0.283478	0.543,0.535,0.728,0.519,0.489,0.519,0.418,0.498	0.551,0.427,0.362,0.497,0.431,0.375,0.51,0.36	0.092
1318	pkma	pkma	chr18	+	937177	937328	939322	939475	936564	936835	946439	946606	1318	1.24914e+31	9.97127e+30	6.77999e+26	6.30912e+27	300	302	0.0283727	0.289303	0.558,0.526,0.54,0.588,0.541,0.521,0.551,0.557	0.52,0.524,0.521,0.55,0.545,0.508,0.481,0.501	0.029
1580	kank3	kank3	chr8	-	47772342	47772451	47774055	47775615	47770143	47770365	47775690	47775772	1580	3.76364e+23	25,17,16,13,40,18,17,25	4.0726e+23	28,4,11,27,8,38,13,12	1709	258	0.0285831	0.289773	0.694,0.764,0.696,0.786,0.649,0.748,0.748,0.727	0.687,0.908,0.802,0.779,0.873,0.711,0.775,0.797	-0.065
143	cd151	cd151	chr25	-	3820970	3821162	3823118	3823203	3813766	3813841	3830171	3830272	143	46,49,51,48,102,45,64,59	6.15627e+24	36,36,42,46,40,77,24,40	3.54454e+24	234	341	0.0294238	0.294907	0.098,0.102,0.101,0.096,0.124,0.078,0.097,0.081	0.129,0.104,0.12,0.157,0.209,0.1,0.084,0.089	-0.027
1437	slc16a9b	slc16a9b	chr12	-	7594977	7595808	7597716	7597812	7589190	7590252	7600351	7600495	1437	11,1,7,3,1,14,0,4	109,51,107,65,118,45,51,110	13,15,16,36,19,15,2,49	232,230,113,387,106,223,85,267	245	980	0.029327	0.294907	0.288,0.073,0.207,0.156,0.033,0.554,0.0,0.127	0.183,0.207,0.362,0.271,0.418,0.212,0.086,0.423	-0.09
554	pak2b	pak2b	chr22	-	2919455	2919562	2921869	2922143	2919000	2919148	2928940	2929156	554	100,74,40,81,69,69,23,59	93,62,50,100,89,58,55,76	201,101,72,191,100,178,81,67	125,100,41,119,68,186,124,80	423	256	0.0307053	0.297605	0.394,0.419,0.326,0.329,0.319,0.419,0.202,0.32	0.493,0.379,0.515,0.493,0.471,0.367,0.283,0.336	-0.076
667	frem1a	frem1a	chr7	+	69676423	69676747	69679578	69679687	69675025	69675222	69680455	69680587	667	19,26,14,32,11,25,28,22	17,5,2,2,11,4,8,3	46,37,26,69,11,55,38,49	34,29,11,42,7,26,12,9	473	258	0.0305801	0.297605	0.379,0.739,0.792,0.897,0.353,0.773,0.656,0.8	0.425,0.41,0.563,0.473,0.462,0.536,0.633,0.748	0.142
786	lamtor2	lamtor2	chr16	+	46685852	46686015	46686869	46686959	46684854	46685095	46690915	46691206	786	2.05159e+23	165,93,187,136,190,146,164,156	2.16133e+23	238,162,98,170,121,205,122,114	312	239	0.0301446	0.297605	0.488,0.567,0.516,0.512,0.517,0.525,0.479,0.522	0.41,0.386,0.476,0.53,0.509,0.494,0.411,0.52	0.049
898	lix1	lix1	chr5	-	64819193	64819289	64821920	64822061	64817178	64817256	64823586	64823750	898	31,21,34,12,9,6,3,15	11,12,12,2,1,5,2,1	124,57,20,76,44,70,21,17	83,23,6,49,34,55,3,22	290	245	0.0301291	0.297605	0.704,0.597,0.705,0.835,0.884,0.503,0.559,0.927	0.558,0.677,0.738,0.567,0.522,0.518,0.855,0.395	0.111
961	sae1	sae1	chr15	+	23723576	23723688	23724135	23724309	23722626	23722901	23730340	23730486	961	1.80139e+23	3.16206e+23	2.64237e+23	5.01348e+23	261	323	0.030481	0.297605	0.413,0.455,0.459,0.432,0.466,0.424,0.544,0.496	0.395,0.457,0.451,0.398,0.446,0.418,0.408,0.386	0.041
1563	parvab	parvab	chr7	+	65680363	65680434	65682458	65682599	65680200	65680290	65684981	65685097	1563	14,14,8,16,20,10,16,17	50,39,39,62,58,42,36,71	19,27,17,21,16,44,14,18	63,50,47,48,32,100,42,54	220	290	0.0307015	0.297605	0.27,0.321,0.213,0.254,0.312,0.239,0.369,0.24	0.284,0.416,0.323,0.366,0.397,0.367,0.305,0.305	-0.068
500	cep63	cep63	chr6	+	27917991	27918189	27918365	27918452	27915588	27915691	27922158	27922361	500	20,48,46,24,46,42,22,29	5,11,15,8,19,17,7,11	31,60,19,35,29,64,32,46	22,12,20,16,15,46,14,17	347	236	0.0315011	0.298753	0.731,0.748,0.676,0.671,0.622,0.627,0.681,0.642	0.489,0.773,0.393,0.598,0.568,0.486,0.609,0.648	0.104
997	agfg1b	agfg1b	chr2	+	16474965	16475118	16475401	16475490	16474753	16474849	16478436	16479291	997	24,28,22,25,45,31,29,31	5,5,12,8,29,19,8,21	54,56,26,51,56,75,53,48	26,15,12,12,5,18,9,14	302	238	0.0311544	0.298753	0.791,0.815,0.591,0.711,0.55,0.563,0.741,0.538	0.621,0.746,0.631,0.77,0.898,0.767,0.823,0.73	-0.086
1135	gpx4b	gpx4b	chr2	-	56647730	56647875	56649785	56649880	56644949	56645101	56655676	56655769	1135	94,86,114,90,153,92,107,109	1.65615e+31	56,88,65,93,52,136,63,67	1.61116e+31	244	294	0.0314066	0.298753	0.064,0.065,0.069,0.058,0.073,0.061,0.078,0.073	0.04,0.064,0.065,0.057,0.048,0.068,0.065,0.06	0.009
1296	bub3	bub3	chr12	-	49148391	49148569	49148676	49148835	49147698	49147915	49148909	49149061	1296	114,118,124,72,117,110,91,99	2.3524e+23	2.51187e+23	4.55434e+23	308	327	0.0313356	0.298753	0.34,0.343,0.265,0.256,0.295,0.322,0.368,0.273	0.369,0.314,0.367,0.284,0.321,0.343,0.378,0.38	-0.037
119	bmp5	bmp5	chr13	+	1899471	1899669	1904055	1904166	1897388	1897537	1905931	1906735	119	51,279,360,88,90,25,51,325	85,228,359,107,105,48,55,223	4.77457e+23	3.43404e+23	347	260	0.0320433	0.300312	0.31,0.478,0.429,0.381,0.391,0.281,0.41,0.522	0.51,0.459,0.475,0.393,0.419,0.473,0.54,0.467	-0.067
727	anxa11b	anxa11b	chr12	+	48835105	48835164	48835883	48836006	48834689	48834785	48836120	48836839	727	1.81207e+23	5.14511e+23	3.11323e+23	7.74957e+24	208	272	0.0321763	0.300312	0.315,0.346,0.307,0.255,0.346,0.321,0.294,0.355	0.344,0.306,0.328,0.354,0.33,0.36,0.414,0.362	-0.032
1337	pemt	pemt	chr12	+	1325263	1325375	1385191	1385266	1320070	1320216	1386627	1388444	1337	2,3,15,1,20,6,10,7	0,6,1,0,0,3,0,9	22,1,8,4,4,16,13,5	7,0,4,1,2,13,3,9	261	224	0.0321496	0.300312	1.0,0.3,0.928,1.0,1.0,0.632,1.0,0.4	0.73,1.0,0.632,0.774,0.632,0.514,0.788,0.323	0.108
109	hspa12a	hspa12a	chr17	-	21235708	21235813	21238265	21238352	21232818	21233352	21245291	21245463	109	35,28,25,30,70,54,36,59	69,51,26,41,58,60,44,70	64,29,11,56,26,60,34,49	106,47,32,56,43,136,72,76	236	254	0.0326532	0.301892	0.353,0.371,0.509,0.441,0.565,0.492,0.468,0.476	0.394,0.399,0.27,0.518,0.394,0.322,0.337,0.41	0.079
1014	flot1b	flot1b	chr16	-	10300679	10300775	10303343	10303463	10300438	10300591	10303961	10304105	1014	8.47759e+23	5.56423e+23	1.33311e+27	9.02645e+24	269	245	0.0326879	0.301892	0.581,0.62,0.554,0.616,0.585,0.603,0.612,0.626	0.574,0.608,0.572,0.584,0.573,0.526,0.57,0.563	0.028
506	cast	cast	chr21	-	11615231	11615336	11615603	11615732	11614250	11614283	11617104	11617203	506	112,130,47,120,116,38,79,70	156,216,89,147,127,58,95,80	4.41373e+23	4.64367e+23	278	254	0.0329964	0.303154	0.396,0.355,0.325,0.427,0.455,0.374,0.432,0.444	0.465,0.481,0.43,0.477,0.416,0.438,0.392,0.434	-0.041
319	dnajc15	dnajc15	chr9	+	18229553	18229605	18235332	18235406	18215948	18216074	18241971	18242048	319	3,6,10,5,6,3,1,4	60,89,125,119,142,99,90,103	7,7,4,5,5,8,4,5	39,87,60,86,58,145,55,66	201	223	0.0335048	0.30623	0.053,0.07,0.082,0.045,0.045,0.033,0.012,0.041	0.166,0.082,0.069,0.061,0.087,0.058,0.075,0.078	-0.037
1257	phkg1b	phkg1b	chr21	-	25679118	25679209	25680993	25681059	25677410	25677564	25684795	25684850	1257	14,19,18,16,28,28,24,20	16,16,10,13,7,16,9,13	22,14,16,30,9,36,10,5	9,6,20,17,15,34,26,21	215	240	0.0341625	0.309039	0.494,0.57,0.668,0.579,0.817,0.661,0.749,0.632	0.732,0.723,0.472,0.663,0.401,0.542,0.3,0.21	0.141
1696	rgs12b	rgs12b	chr1	-	41215840	41216401	41217363	41217431	41210228	41210279	41217793	41217890	1696	20,12,13,11,20,10,9,12	150,133,118,131,135,119,90,113	13,13,8,12,6,32,10,19	191,161,144,142,91,404,185,144	217	710	0.0340806	0.309039	0.304,0.228,0.265,0.216,0.326,0.216,0.247,0.258	0.182,0.209,0.154,0.217,0.177,0.206,0.15,0.302	0.058
1718	zgc:101858	zgc:101858	chr5	+	64857562	64857741	64858918	64859012	64857047	64857218	64859938	64860008	1718	2.41136e+23	133,86,169,132,172,138,120,82	2.19241e+23	171,132,42,166,93,119,67,101	328	243	0.0353465	0.318119	0.573,0.54,0.462,0.452,0.473,0.39,0.524,0.593	0.487,0.575,0.681,0.548,0.574,0.572,0.53,0.522	-0.06
65	slc8a1a	slc8a1a	chr11	-	30558236	30558251	30558375	30558393	30553344	30553413	30558785	30558806	65	62,51,45,65,122,70,109,124	30,37,21,45,76,46,45,74	49,50,86,86,49,230,129,99	31,20,19,49,21,141,45,37	167	164	0.0369988	0.331299	0.67,0.575,0.678,0.587,0.612,0.599,0.704,0.622	0.608,0.711,0.816,0.633,0.696,0.616,0.738,0.724	-0.062
1087	smtnl1	smtnl1	chr14	-	17113407	17113522	17114088	17114651	17109335	17109487	17121566	17121710	1087	6.3683e+27	1.471e+23	5.26714e+26	9.91602e+22	712	264	0.0372466	0.331834	0.616,0.755,0.756,0.633,0.719,0.621,0.718,0.694	0.663,0.623,0.659,0.705,0.678,0.639,0.649,0.618	0.035
532	gna11a	gna11a	chr22	-	21866086	21866215	21866506	21866635	21855116	21855246	21868800	21868955	532	8,2,3,1,0,5,3,1	15,35,8,6,17,18,12,22	8,6,3,18,7,12,0,12	40,28,19,51,15,37,16,17	278	278	0.0382159	0.332003	0.348,0.054,0.273,0.143,0.0,0.217,0.2,0.043	0.167,0.176,0.136,0.261,0.318,0.245,0.0,0.414	-0.055
589	ptp4a2a	ptp4a2a	chr17	-	14700583	14701173	14701452	14701529	14700405	14700498	14704984	14705094	589	36,25,25,31,44,30,33,26	1.75113e+31	69,39,21,75,29,81,45,47	2.15722e+31	226	739	0.0384376	0.332003	0.063,0.059,0.062,0.066,0.072,0.066,0.076,0.054	0.095,0.054,0.049,0.081,0.06,0.082,0.095,0.098	-0.012
1010	gpc4	gpc4	chr14	-	31104176	31104574	31120134	31120293	31102433	31102599	31150905	31151148	1010	5.62428e+23	8.51101e+26	7.71658e+24	1.57614e+27	308	547	0.0382825	0.332003	0.54,0.429,0.528,0.548,0.498,0.51,0.519,0.519	0.465,0.463,0.505,0.511,0.465,0.476,0.497,0.467	0.03
1181	tek	tek	chr5	+	493791	493832	493911	494008	492943	493014	494145	494245	1181	6,13,13,11,23,10,5,20	65,41,54,40,61,26,47,75	0,11,5,1,1,19,10,2	21,35,29,31,18,97,20,35	190	246	0.0376123	0.332003	0.107,0.291,0.238,0.263,0.328,0.332,0.121,0.257	0.0,0.289,0.182,0.04,0.067,0.202,0.393,0.069	0.087
1373	pax1a	pax1a	chr17	+	42276393	42276521	42276840	42277051	42274837	42275556	42277810	42278349	1373	4,7,2,7,5,0,1,2	15,22,21,3,11,12,4,3	48,3,19,28,28,12,32,8	53,32,11,35,63,42,39,6	277	360	0.0385831	0.332003	0.257,0.293,0.11,0.752,0.371,0.0,0.245,0.464	0.541,0.109,0.692,0.51,0.366,0.271,0.516,0.634	-0.143
1564	parvab	parvab	chr7	+	65693967	65694069	65694494	65694567	65693831	65693900	65705977	65706839	1564	37,51,59,49,60,41,45,105	27,26,16,38,30,18,36,40	62,86,21,86,35,102,52,54	28,39,17,22,4,48,10,17	251	222	0.0383063	0.332003	0.548,0.634,0.765,0.533,0.639,0.668,0.525,0.699	0.662,0.661,0.522,0.776,0.886,0.653,0.821,0.737	-0.088
1756	ift74	ift74	chr5	+	463873	463922	464012	464111	458209	458345	464385	464446	1756	43,46,39,66,87,59,39,67	87,92,83,100,126,117,94,103	84,65,47,53,68,138,45,66	105,63,67,116,95,166,87,101	198	248	0.0379675	0.332003	0.382,0.385,0.37,0.453,0.464,0.387,0.342,0.449	0.501,0.564,0.468,0.364,0.473,0.51,0.393,0.45	-0.061
59	flr	flr	chr3	+	28831833	28831899	28832537	28832747	28831531	28831675	28834529	28834586	59	10,5,2,6,8,3,3,7	46,21,19,38,29,9,15,26	4,3,5,2,4,18,4,7	33,31,29,57,44,88,46,34	215	359	0.0397205	0.335248	0.266,0.284,0.149,0.209,0.315,0.358,0.25,0.31	0.168,0.139,0.224,0.055,0.132,0.255,0.127,0.256	0.098
514	plekha7a	plekha7a	chr18	+	27241253	27241369	27252298	27252769	27224845	27224946	27254515	27255047	514	41,48,8,67,124,81,83,84	1.25215e+30	36,63,30,41,17,133,61,56	8.06701e+26	265	620	0.0396778	0.335248	0.071,0.071,0.022,0.099,0.107,0.105,0.097,0.09	0.095,0.174,0.068,0.138,0.067,0.087,0.12,0.096	-0.023
933	clasp2	clasp2	chr19	+	42705499	42705575	42707698	42707796	42701009	42701101	42720190	42720261	933	13,11,1,22,20,18,22,19	46,29,11,26,31,23,36,47	16,17,14,38,25,42,25,24	29,38,16,58,15,53,37,20	225	247	0.0392588	0.335248	0.237,0.294,0.091,0.482,0.415,0.462,0.402,0.307	0.377,0.329,0.49,0.418,0.647,0.465,0.426,0.568	-0.129
1323	dock1	dock1	chr12	-	44687578	44687685	44698807	44698878	44678534	44678662	44703387	44703496	1323	4,7,3,4,11,21,2,16	45,21,13,37,57,58,38,47	36,18,14,33,18,17,12,11	92,50,28,90,58,108,57,51	220	256	0.0394814	0.335248	0.094,0.279,0.212,0.112,0.183,0.296,0.058,0.284	0.313,0.295,0.368,0.299,0.265,0.155,0.197,0.201	-0.072
348	ints10	ints10	chr14	+	719858	719967	723339	723419	719426	719597	723500	723663	348	14,17,8,7,16,13,0,22	39,13,18,17,36,27,13,27	33,31,9,31,20,41,21,10	41,39,20,28,33,45,20,22	258	229	0.039971	0.33525	0.242,0.537,0.283,0.268,0.283,0.299,0.0,0.42	0.417,0.414,0.285,0.496,0.35,0.447,0.482,0.287	-0.106
1298	ipcef1	ipcef1	chr20	+	4222356	4222526	4227268	4227342	4221977	4222092	4230276	4230348	1298	3,14,3,6,5,2,4,6	3,6,1,0,2,0,2,1	37,40,12,32,27,22,4,12	17,15,20,11,15,19,2,7	319	223	0.0401007	0.33525	0.411,0.62,0.677,1.0,0.636,1.0,0.583,0.807	0.603,0.651,0.295,0.67,0.557,0.447,0.583,0.545	0.173
1243	hccsb	hccsb	chr24	-	31084688	31084775	31086614	31086734	31081898	31083128	31087771	31087920	1243	2.79204e+23	2.52128e+23	2.36253e+23	1.50196e+23	269	236	0.0404054	0.336203	0.493,0.583,0.505,0.459,0.508,0.52,0.537,0.562	0.58,0.531,0.571,0.515,0.554,0.576,0.594,0.532	-0.036
1496	pon1	pon1	chr16	-	24652758	24652924	24655696	24655752	24652014	24652141	24655871	24655942	1496	24,16,10,16,19,12,7,10	93,46,68,56,37,35,13,27	25,46,15,33,9,19,19,16	140,191,73,188,101,121,40,44	205	315	0.0406486	0.336639	0.284,0.348,0.184,0.305,0.441,0.345,0.453,0.363	0.215,0.27,0.24,0.212,0.12,0.194,0.422,0.358	0.087
1348	rnf144b	rnf144b	chr16	+	43372789	43372958	43375457	43375562	43368571	43368689	43379427	43379488	1348	31,51,26,11,43,28,32,21	21,34,33,9,28,24,14,9	83,66,50,54,45,73,38,33	71,52,49,72,42,72,31,38	318	254	0.0409913	0.337891	0.541,0.545,0.386,0.494,0.551,0.482,0.646,0.651	0.483,0.503,0.449,0.375,0.461,0.447,0.495,0.41	0.084
13	pa2g4a	pa2g4a	chr6	+	7536229	7536358	7540291	7540397	7533717	7533854	7541415	7541485	13	5.16365e+23	7.22444e+23	6.82618e+23	6.9559e+23	278	255	0.041262	0.338541	0.396,0.43,0.473,0.45,0.43,0.433,0.451,0.45	0.474,0.49,0.465,0.467,0.448,0.458,0.498,0.444	-0.029
969	rrm2	rrm2	chr19	-	47568975	47569122	47570125	47570194	47568310	47568427	47570394	47570667	969	6,8,12,9,14,6,2,5	152,124,156,83,115,128,69,63	13,5,4,0,23,75,41,20	2.34152e+23	218	296	0.042133	0.34389	0.051,0.081,0.095,0.128,0.142,0.06,0.038,0.097	0.07,0.043,0.041,0.0,0.104,0.269,0.213,0.161	-0.026
1050	plekha5	plekha5	chr4	-	2951754	2951879	2953112	2953249	2948062	2948846	2954270	2954404	1050	34,35,31,7,32,19,25,23	38,9,10,6,13,10,8,13	27,11,36,34,20,41,11,17	15,28,21,21,16,36,12,7	286	274	0.0423039	0.34389	0.462,0.788,0.748,0.528,0.702,0.645,0.75,0.629	0.633,0.273,0.622,0.608,0.545,0.522,0.468,0.699	0.11
1695	rgs12b	rgs12b	chr1	-	41215840	41216401	41216646	41216743	41210228	41210279	41217363	41217431	1695	31,17,16,16,38,14,7,23	173,148,128,149,155,138,95,142	41,28,42,33,19,79,18,36	2.0017e+23	246	710	0.0428473	0.346709	0.341,0.249,0.265,0.237,0.414,0.226,0.175,0.319	0.372,0.322,0.437,0.366,0.35,0.349,0.205,0.392	-0.071
1169	gli2a	gli2a	chr9	+	37224691	37224794	37246478	37246681	37174571	37174693	37255410	37255587	1169	64,31,44,38,55,36,46,50	88,49,22,49,25,30,28,44	58,69,34,173,60,134,42,60	169,90,54,140,82,112,65,49	252	352	0.0432516	0.348383	0.504,0.469,0.736,0.52,0.754,0.626,0.696,0.613	0.324,0.517,0.468,0.633,0.505,0.626,0.474,0.631	0.092
183	galnt11	galnt11	chr24	-	7560800	7560905	7563360	7563576	7559642	7559780	7569084	7569237	183	106,65,36,81,88,113,89,116	24,18,26,29,34,33,25,18	80,96,34,61,59,184,80,94	30,48,24,19,28,74,27,37	365	254	0.0443437	0.350773	0.755,0.715,0.491,0.66,0.643,0.704,0.712,0.818	0.65,0.582,0.496,0.691,0.595,0.634,0.673,0.639	0.067
1179	ss18	ss18	chr2	-	1358395	1358522	1359797	1359882	1357966	1358191	1361638	1361715	1179	114,95,69,66,106,73,71,59	1.19117e+23	133,137,53,153,70,140,86,84	2.39237e+23	234	276	0.0442034	0.350773	0.531,0.489,0.38,0.376,0.44,0.397,0.453,0.381	0.396,0.405,0.337,0.471,0.348,0.353,0.4,0.33	0.051
1218	tp53i11a	tp53i11a	chr7	+	26682187	26682354	26692310	26692369	26654881	26654989	26692573	26692622	1218	37,12,7,20,32,32,28,16	18,9,4,10,6,7,14,8	33,24,13,45,21,31,25,30	17,28,9,40,12,16,19,9	316	208	0.0442913	0.350773	0.575,0.467,0.535,0.568,0.778,0.751,0.568,0.568	0.561,0.361,0.487,0.425,0.535,0.561,0.464,0.687	0.091
1639	irf5	irf5	chr4	-	13611616	13611739	13613097	13613209	13610420	13610607	13614661	13614936	1639	7,8,0,2,6,9,0,1	24,11,8,17,12,6,4,4	24,6,20,14,15,25,13,3	32,19,17,31,21,37,13,19	261	272	0.0442903	0.350773	0.233,0.431,0.0,0.109,0.343,0.61,0.0,0.207	0.439,0.248,0.551,0.32,0.427,0.413,0.51,0.141	-0.14
1113	tcf7l1a	tcf7l1a	chr10	-	42204667	42204811	42211578	42211662	42202279	42202439	42211826	42211929	1113	75,51,57,28,78,67,36,52	133,88,140,88,131,79,87,111	114,116,102,126,143,166,89,94	2.25201e+23	233	293	0.0447037	0.352042	0.415,0.422,0.339,0.286,0.428,0.516,0.342,0.371	0.389,0.421,0.501,0.374,0.493,0.49,0.487,0.441	-0.06
311	eif4h	eif4h	chr15	-	4587893	4588009	4593014	4593179	4585400	4586756	4596533	4596623	311	22,39,22,41,35,25,13,32	154,93,221,105,169,131,109,119	46,66,20,76,37,66,25,28	238,201,98,200,160,208,98,136	314	265	0.0453653	0.35253	0.108,0.261,0.078,0.248,0.149,0.139,0.091,0.185	0.14,0.217,0.147,0.243,0.163,0.211,0.177,0.148	-0.023
323	rpa2	rpa2	chr16	-	4751912	4752007	4754006	4754126	4746592	4746876	4755776	4755893	323	2.98223e+23	3.62175e+23	5.20453e+23	3.78406e+23	269	244	0.0452487	0.35253	0.427,0.536,0.457,0.509,0.554,0.483,0.54,0.517	0.555,0.503,0.531,0.514,0.503,0.566,0.587,0.543	-0.035
743	crtac1a	crtac1a	chr1	-	54944332	54944489	54944812	54944949	54943062	54943197	54945016	54945213	743	29,83,222,97,110,147,79,77	24,81,156,111,125,89,72,43	8,95,481,138,330,376,112,57	14,104,475,133,275,376,135,86	286	306	0.0449797	0.35253	0.564,0.523,0.604,0.483,0.485,0.639,0.54,0.657	0.379,0.494,0.52,0.526,0.562,0.517,0.47,0.415	0.077
44	sh3bgr	sh3bgr	chr15	+	5939472	5939550	5943366	5943510	5930895	5930976	5943822	5943849	44	98,83,116,107,140,131,139,105	1.64158e+23	48,61,78,47,52,85,68,102	75,67,92,100,65,179,85,100	227	293	0.0462129	0.355897	0.435,0.404,0.447,0.42,0.391,0.496,0.411,0.42	0.452,0.54,0.523,0.378,0.508,0.38,0.508,0.568	-0.054
483	ppan	ppan	chr3	+	54564275	54564405	54567179	54567343	54562928	54563007	54567419	54567882	483	92,64,85,86,99,79,126,90	67,62,101,110,103,92,83,71	122,97,64,114,68,166,80,78	48,111,38,79,41,154,83,53	279	313	0.0464624	0.355897	0.606,0.537,0.486,0.467,0.519,0.491,0.63,0.587	0.74,0.495,0.654,0.618,0.65,0.547,0.52,0.623	-0.066
1045	fam168a	fam168a	chr18	+	2902965	2903046	2922723	2922866	2893490	2893582	2926702	2926877	1045	93,62,83,63,79,61,70,112	24,47,40,24,44,46,48,40	128,116,78,205,88,158,72,79	102,94,32,104,53,96,58,58	230	292	0.0469798	0.355897	0.831,0.626,0.725,0.769,0.695,0.627,0.649,0.78	0.614,0.61,0.756,0.714,0.678,0.676,0.612,0.634	0.051
1138	adkb	adkb	chr12	+	46848588	46848663	46849060	46849114	46842394	46842503	46850928	46851007	1138	2,2,1,7,15,5,1,8	30,27,22,28,50,46,31,18	3,9,2,13,2,18,6,13	32,32,33,39,31,39,20,22	224	203	0.0470175	0.355897	0.057,0.063,0.04,0.185,0.214,0.09,0.028,0.287	0.078,0.203,0.052,0.232,0.055,0.295,0.214,0.349	-0.064
1139	elavl4	elavl4	chr8	+	16103773	16104008	16109513	16109552	16093284	16093438	16111965	16115990	1139	47,11,17,18,22,9,31,10	0,0,0,0,2,0,0,4	11,27,15,7,18,34,15,23	2,2,1,0,0,5,1,0	384	188	0.0471662	0.355897	1.0,1.0,1.0,1.0,0.843,1.0,1.0,0.55	0.729,0.869,0.88,1.0,1.0,0.769,0.88,1.0	0.033
1241	tram1	tram1	chr24	+	14216840	14216904	14217327	14217449	14214889	14215081	14218434	14218551	1241	80,63,66,56,56,44,28,91	1.77159e+23	94,105,50,130,50,60,42,65	3.35287e+23	213	271	0.0469387	0.355897	0.365,0.335,0.274,0.34,0.255,0.329,0.223,0.367	0.263,0.318,0.317,0.293,0.259,0.206,0.221,0.288	0.04
1435	pbk	pbk	chr20	-	39366092	39366232	39367130	39367224	39364567	39364737	39367685	39367759	1435	21,10,12,18,13,15,18,16	74,86,65,73,62,54,65,61	33,37,21,43,31,34,17,13	151,87,81,133,104,74,60,73	243	289	0.0472108	0.355897	0.252,0.121,0.18,0.227,0.2,0.248,0.248,0.238	0.206,0.336,0.236,0.278,0.262,0.353,0.252,0.175	-0.048
394	nlk1	nlk1	chr3	-	21074515	21074714	21076188	21076275	21073458	21073552	21076383	21076485	394	22,22,22,25,25,12,23,14	77,60,80,64,94,38,62,56	53,50,23,27,27,48,24,17	84,82,81,58,51,171,72,55	236	348	0.0474185	0.355941	0.296,0.351,0.289,0.365,0.282,0.318,0.354,0.269	0.482,0.473,0.295,0.407,0.438,0.293,0.33,0.313	-0.063
876	dtl	dtl	chr20	+	13141800	13141893	13144139	13144201	13141577	13141703	13144307	13144428	876	16,9,5,8,10,9,11,2	14,14,6,7,15,5,4,10	25,5,11,15,4,10,18,6	24,49,12,38,25,16,19,8	242	211	0.0480784	0.359098	0.499,0.359,0.421,0.499,0.368,0.611,0.706,0.148	0.476,0.082,0.444,0.256,0.122,0.353,0.452,0.395	0.129
1124	n4bp1	n4bp1	chr18	+	18409584	18411107	18415974	18416105	18406032	18406541	18417816	18417913	1124	1.87192e+23	18,23,21,16,28,21,13,19	3.62288e+23	25,27,18,40,29,31,19,20	1672	280	0.0482462	0.359098	0.635,0.583,0.481,0.658,0.47,0.599,0.657,0.671	0.708,0.641,0.679,0.63,0.553,0.712,0.682,0.685	-0.067
199	tspan12	tspan12	chr4	-	10580773	10580917	10582647	10582755	10574821	10575605	10586089	10586155	199	57,47,33,60,105,79,53,55	85,76,122,134,162,99,151,102	63,48,58,40,36,195,66,76	101,93,100,75,45,213,89,122	257	293	0.0485675	0.359971	0.433,0.414,0.236,0.338,0.425,0.476,0.286,0.381	0.416,0.37,0.398,0.378,0.477,0.511,0.458,0.415	-0.054
158	coq6	coq6	chr17	+	45014863	45014922	45017974	45018105	45011767	45011902	45018192	45018300	158	52,45,80,66,69,46,59,51	74,87,97,99,130,91,70,93	30,29,30,44,36,90,32,46	66,97,70,51,62,219,75,71	208	280	0.0489097	0.36099	0.486,0.41,0.526,0.473,0.417,0.405,0.532,0.425	0.38,0.287,0.366,0.537,0.439,0.356,0.365,0.466	0.06
286	fh	fh	chr12	-	47644212	47644378	47644734	47644917	47642938	47643142	47645826	47646003	286	7.66713e+24	5.51575e+23	4.46447e+24	3.56388e+23	332	315	0.050154	0.367185	0.569,0.541,0.509,0.535,0.536,0.584,0.526,0.528	0.543,0.522,0.547,0.503,0.47,0.542,0.482,0.481	0.03
747	wdr45b	wdr45b	chr12	-	45244	45332	45532	45634	44737	44832	45838	45913	747	47,38,43,28,74,51,44,48	31,30,36,46,80,41,59,53	81,65,25,74,51,83,45,48	56,45,27,49,46,64,31,41	251	237	0.0501653	0.367185	0.589,0.545,0.53,0.365,0.466,0.54,0.413,0.461	0.577,0.577,0.466,0.588,0.511,0.55,0.578,0.525	-0.058
438	alpi.1	alpi.1	chr22	+	38765604	38765720	38767638	38767813	38763410	38763530	38769403	38769576	438	9.51712e+22	3.6743e+23	1.58157e+23	5.12617e+24	265	324	0.0514898	0.367724	0.24,0.328,0.292,0.294,0.266,0.262,0.237,0.292	0.274,0.237,0.235,0.273,0.239,0.222,0.257,0.279	0.024
447	sh3pxd2aa	sh3pxd2aa	chr1	+	47662951	47663065	47667485	47667569	47648360	47648489	47676530	47676648	447	46,47,71,50,85,91,67,48	33,52,45,24,56,53,39,33	104,60,59,82,37,151,90,83	34,42,29,53,27,79,35,39	263	233	0.0512178	0.367724	0.553,0.445,0.583,0.649,0.574,0.603,0.603,0.563	0.73,0.559,0.643,0.578,0.548,0.629,0.695,0.653	-0.058
576	vps26c	vps26c	chr10	+	77686	77836	78055	78136	77356	77500	78223	78298	576	2.33144e+23	83,72,83,80,137,75,66,78	2.59253e+23	143,140,78,106,106,177,107,117	299	230	0.0506635	0.367724	0.683,0.606,0.623,0.647,0.571,0.606,0.663,0.601	0.582,0.582,0.618,0.58,0.531,0.622,0.587,0.587	0.039
601	rtn4b	rtn4b	chr13	-	220556	221615	222742	222787	219251	219459	225148	226393	601	1,7,5,0,6,3,2,5	1.28171e+23	13,6,3,11,6,1,9,7	2.32285e+23	194	1208	0.0511151	0.367724	0.046,0.203,0.127,0.0,0.142,0.12,0.065,0.126	0.259,0.116,0.109,0.255,0.234,0.014,0.189,0.128	-0.059
690	stau2	stau2	chr24	+	13091112	13091220	13105084	13105222	13076166	13076326	13115551	13115683	690	2.30243e+23	4.45369e+23	3.62404e+23	5.48659e+23	257	287	0.0513743	0.367724	0.366,0.424,0.346,0.397,0.395,0.341,0.363,0.406	0.425,0.406,0.368,0.394,0.425,0.399,0.41,0.448	-0.03
927	fxyd1	fxyd1	chr16	-	45209280	45209355	45209500	45209524	45208352	45208389	45209614	45209650	927	103,85,105,124,183,98,105,129	7.68645e+24	69,129,123,120,45,152,72,91	5.53622e+24	173	224	0.0514509	0.367724	0.148,0.146,0.135,0.18,0.174,0.136,0.134,0.162	0.139,0.212,0.208,0.23,0.132,0.141,0.167,0.15	-0.02
57	zgc:153184	zgc:153184	chr15	-	2953030	2953099	2954318	2954402	2952505	2952574	2973096	2973175	57	8,2,3,5,5,0,12,7	6,9,12,23,22,23,31,4	0,8,0,1,0,5,1,2	3,6,3,0,2,21,8,10	233	218	0.052271	0.371799	0.555,0.172,0.19,0.169,0.175,0.0,0.266,0.621	0.0,0.555,0.0,1.0,0.0,0.182,0.105,0.158	0.019
1330	zbtb16a	zbtb16a	chr21	-	23213485	23213572	23243167	23243265	23175417	23175588	23304266	23305616	1330	51,51,47,55,48,63,66,92	31,43,51,55,55,44,43,62	1.4612e+23	109,96,66,139,45,160,105,79	247	236	0.0539047	0.381879	0.611,0.531,0.468,0.489,0.455,0.578,0.595,0.586	0.561,0.544,0.629,0.542,0.733,0.584,0.572,0.648	-0.062
472	nfatc2ip	nfatc2ip	chr3	-	15482795	15482907	15486145	15486200	15480709	15480793	15486283	15486391	472	2,4,6,5,5,6,9,11	42,27,57,40,46,23,34,40	9,20,12,8,6,12,5,7	49,61,17,54,37,67,28,25	204	261	0.0547476	0.384545	0.057,0.159,0.119,0.138,0.122,0.25,0.253,0.26	0.19,0.296,0.475,0.159,0.172,0.186,0.186,0.264	-0.071
502	psmb6	psmb6	chr23	-	44540996	44541141	44542554	44542684	44537441	44537569	44542798	44542930	502	4.63416e+23	6.69595e+23	7.24755e+23	9.8086e+23	279	294	0.0549351	0.384545	0.422,0.424,0.429,0.455,0.417,0.414,0.419,0.359	0.438,0.481,0.454,0.443,0.427,0.433,0.465,0.421	-0.028
1519	psmd9	psmd9	chr7	+	72009123	72009225	72010211	72010300	72005339	72005527	72011015	72011167	1519	55,54,100,103,97,61,54,59	33,47,94,53,74,34,36,50	93,97,70,99,96,106,53,78	47,66,40,66,49,56,31,44	251	238	0.0545019	0.384545	0.612,0.521,0.502,0.648,0.554,0.63,0.587,0.528	0.652,0.582,0.624,0.587,0.65,0.642,0.618,0.627	-0.05
626	ephx2	ephx2	chr17	-	6065024	6065120	6065535	6065604	6063142	6063221	6068327	6068450	626	19,21,21,14,26,7,9,13	11,50,13,44,29,30,31,37	9,28,21,46,27,53,35,30	30,22,45,20,23,76,36,18	218	245	0.0557904	0.388989	0.66,0.321,0.645,0.263,0.502,0.208,0.246,0.283	0.252,0.589,0.344,0.721,0.569,0.439,0.522,0.652	-0.12
0	immt	immt	chr14	+	16102721	16102826	16108900	16109017	16097069	16097220	16110265	16110399	0	1.56119e+23	2.09183e+23	89,81,84,68,98,238,105,134	2.05165e+23	254	266	0.0564791	0.39224	0.439,0.405,0.467,0.435,0.389,0.431,0.402,0.441	0.313,0.34,0.398,0.304,0.476,0.415,0.403,0.414	0.043
450	ccdc57	ccdc57	chr12	+	33376484	33376607	33378880	33379052	33375766	33375929	33381063	33381255	450	6,16,10,9,16,19,20,14	30,23,9,23,31,28,32,15	14,6,10,8,10,37,21,11	38,24,29,52,33,53,37,28	272	321	0.0568439	0.393226	0.191,0.451,0.567,0.316,0.379,0.445,0.424,0.524	0.303,0.228,0.289,0.154,0.263,0.452,0.401,0.317	0.111
390	ythdf1	ythdf1	chr8	+	23108945	23110586	23115164	23115209	23107336	23107416	23118315	23118397	390	6.48552e+23	12,23,26,13,15,12,20,21	1.17996e+26	21,31,20,27,16,25,18,16	1790	194	0.058494	0.401492	0.854,0.722,0.654,0.806,0.825,0.851,0.741,0.764	0.859,0.77,0.757,0.832,0.794,0.858,0.832,0.835	-0.04
1490	samhd1	samhd1	chr23	-	532972	533064	536734	536890	531930	532046	537924	537995	1490	25,21,10,7,17,5,8,10	28,29,4,11,11,4,7,10	30,25,9,32,26,22,14,16	15,15,11,15,9,16,16,8	305	241	0.0584792	0.401492	0.414,0.364,0.664,0.335,0.55,0.497,0.475,0.441	0.612,0.568,0.393,0.628,0.695,0.521,0.409,0.612	-0.087
637	cers5	cers5	chr22	-	5773362	5773493	5777090	5777196	5771338	5771396	5821480	5821733	637	55,59,38,21,36,27,20,35	150,131,81,96,73,76,42,54	142,201,81,133,85,112,83,86	3.00367e+23	255	280	0.0592445	0.405067	0.287,0.331,0.34,0.194,0.351,0.281,0.343,0.416	0.342,0.376,0.387,0.384,0.339,0.349,0.363,0.333	-0.041
831	cdh5	cdh5	chr7	+	44458044	44458327	44458529	44458643	44456440	44456665	44459076	44459244	831	3.94305e+23	127,116,91,174,244,226,181,230	2.33262e+23	105,126,109,209,82,324,125,154	432	263	0.0598362	0.406705	0.654,0.615,0.604,0.58,0.631,0.582,0.561,0.618	0.575,0.559,0.574,0.588,0.607,0.579,0.551,0.56	0.032
1002	vti1a	vti1a	chr12	-	31333490	31333575	31354195	31354273	31251549	31251620	31414202	31414313	1002	39,16,22,31,24,33,21,31	16,13,10,12,23,21,7,23	35,33,33,37,31,51,25,33	40,14,21,42,20,46,21,25	227	234	0.0599452	0.406705	0.715,0.559,0.694,0.727,0.518,0.618,0.756,0.581	0.474,0.708,0.618,0.476,0.615,0.533,0.551,0.576	0.077
181	ergic1	ergic1	chr14	+	15784532	15784594	15791538	15791611	15768948	15769095	15794214	15794309	181	8,4,7,4,6,15,2,10	15,8,7,15,19,6,13,20	3,7,2,4,2,8,3,2	28,23,4,12,6,23,3,7	211	222	0.0608929	0.409376	0.359,0.345,0.513,0.219,0.249,0.725,0.139,0.345	0.101,0.243,0.345,0.26,0.26,0.268,0.513,0.231	0.084
538	nr1i2	nr1i2	chr9	+	9529978	9530169	9537685	9537816	9502609	9502895	9542645	9542815	538	24,22,23,18,19,21,19,13	9,8,2,3,2,2,5,2	46,51,38,64,25,60,34,36	18,20,7,5,6,19,9,22	340	280	0.0612671	0.409376	0.687,0.694,0.904,0.832,0.887,0.896,0.758,0.843	0.678,0.677,0.817,0.913,0.774,0.722,0.757,0.574	0.074
1486	cybrd1	cybrd1	chr9	-	3491207	3491362	3493819	3494028	3490825	3491128	3496315	3496548	1486	1.06118e+23	148,80,139,177,174,178,176,154	2.86238e+23	2.59166e+23	358	304	0.0611344	0.409376	0.378,0.556,0.441,0.458,0.504,0.487,0.439,0.418	0.484,0.549,0.501,0.49,0.476,0.532,0.48,0.468	-0.037
1726	capza1a	capza1a	chr6	-	48333185	48333265	48333338	48333545	48325915	48326066	48336023	48336087	1726	1.24211e+31	3.2638e+23	2.08326e+31	6.24701e+23	356	229	0.0608046	0.409376	0.71,0.658,0.697,0.724,0.73,0.721,0.68,0.719	0.682,0.704,0.646,0.665,0.694,0.695,0.671,0.699	0.023
1633	wars2	wars2	chr9	-	21076383	21076466	21077979	21078060	21076181	21076300	21084704	21084962	1633	25,21,12,17,33,21,25,31	23,17,23,26,28,26,19,29	22,24,20,22,40,59,15,12	22,14,17,17,19,21,21,13	230	232	0.0616615	0.410456	0.523,0.555,0.345,0.397,0.543,0.449,0.57,0.519	0.502,0.634,0.543,0.566,0.68,0.739,0.419,0.482	-0.083
577	vps26c	vps26c	chr10	+	78404	78555	79683	79836	78223	78298	81253	81705	577	1.86153e+23	2.19188e+23	2.90285e+23	2.91277e+23	300	302	0.0619858	0.411064	0.461,0.45,0.381,0.482,0.528,0.486,0.492,0.46	0.501,0.509,0.554,0.436,0.508,0.513,0.52,0.49	-0.036
28	csrp1a	csrp1a	chr23	-	5769903	5770072	5773905	5774015	5768943	5769073	5783289	5783404	28	32,54,47,47,48,41,55,60	153,104,197,134,191,145,96,139	90,126,44,66,79,100,50,58	3.57418e+23	259	318	0.0647971	0.41391	0.204,0.389,0.227,0.301,0.236,0.258,0.413,0.346	0.236,0.27,0.226,0.215,0.325,0.221,0.28,0.227	0.047
279	ncln	ncln	chr22	-	5235276	5235355	5237396	5237450	5233397	5234196	5240506	5240670	279	50,54,50,55,56,49,45,60	60,49,73,66,83,52,65,46	69,90,28,77,64,131,61,37	99,57,24,58,59,104,35,62	203	228	0.0668007	0.41391	0.483,0.553,0.435,0.483,0.431,0.514,0.437,0.594	0.439,0.639,0.567,0.599,0.549,0.586,0.662,0.401	-0.064
282	mdm4	mdm4	chr11	-	22912035	22912110	22915881	22915964	22911796	22911930	22916495	22916641	282	4,4,11,11,11,2,3,9	29,32,23,26,40,33,38,47	16,6,8,17,10,19,14,9	49,43,37,30,32,56,35,56	232	224	0.0671078	0.41391	0.118,0.108,0.316,0.29,0.21,0.055,0.071,0.156	0.24,0.119,0.173,0.354,0.232,0.247,0.279,0.134	-0.057
300	rnf19a	rnf19a	chr19	-	12049410	12049619	12056002	12056846	12047167	12047312	12078377	12078583	300	73,95,22,44,53,74,76,59	15,18,2,13,33,23,18,20	113,97,59,291,86,141,99,71	44,46,21,79,29,78,23,54	993	358	0.0634489	0.41391	0.637,0.656,0.799,0.55,0.367,0.537,0.604,0.515	0.481,0.432,0.503,0.57,0.517,0.395,0.608,0.322	0.105
305	usp39	usp39	chr5	+	68829592	68829687	68831278	68831415	68828895	68828974	68832288	68832441	305	60,48,43,45,85,57,65,73	179,148,131,102,201,160,97,147	88,79,54,154,59,91,34,48	3.24203e+23	244	286	0.0634482	0.41391	0.282,0.275,0.278,0.341,0.331,0.295,0.44,0.368	0.241,0.313,0.29,0.333,0.273,0.295,0.249,0.253	0.045
360	dctd	dctd	chr1	-	39848947	39849083	39853385	39853497	39840003	39840120	39859312	39859457	360	10,25,23,20,11,9,8,18	34,47,29,53,82,37,25,36	47,20,14,45,16,23,23,20	97,40,35,86,42,48,38,31	261	285	0.0667661	0.41391	0.243,0.367,0.464,0.292,0.128,0.21,0.259,0.353	0.346,0.353,0.304,0.364,0.294,0.343,0.398,0.413	-0.062
436	ankrd10a	ankrd10a	chr1	+	29152273	29152365	29162793	29162880	29142344	29142497	29163459	29164348	436	15,11,21,9,14,19,18,12	24,12,9,5,8,6,7,13	38,47,16,51,28,58,24,18	10,20,17,17,11,21,13,7	241	236	0.0668845	0.41391	0.38,0.473,0.696,0.638,0.631,0.756,0.716,0.475	0.788,0.697,0.48,0.746,0.714,0.73,0.644,0.716	-0.094
477	mark3b	mark3b	chr20	-	43797329	43797374	43805738	43806008	43794021	43794854	43810918	43811022	477	79,66,43,22,61,62,34,56	8,13,4,11,13,13,8,16	55,76,60,86,81,155,77,69	14,2,9,11,8,33,9,9	419	194	0.0656955	0.41391	0.821,0.702,0.833,0.481,0.685,0.688,0.663,0.618	0.645,0.946,0.755,0.784,0.824,0.685,0.798,0.78	-0.091
519	ero1b	ero1b	chr11	+	44519304	44519391	44519949	44520083	44518695	44518765	44521861	44522390	519	15,27,24,23,17,28,12,18	53,51,55,56,51,21,30,14	29,32,42,51,29,56,29,22	41,43,53,63,22,86,22,59	236	283	0.0652314	0.41391	0.253,0.388,0.344,0.33,0.286,0.615,0.324,0.607	0.459,0.472,0.487,0.493,0.613,0.438,0.613,0.309	-0.092
596	slit3	slit3	chr14	-	24616720	24616792	24738740	24738812	24601566	24601638	24740572	24740644	596	42,36,32,32,64,48,35,55	30,45,54,38,63,34,48,47	45,37,34,54,39,88,43,30	66,52,37,62,53,106,62,57	221	221	0.0670419	0.41391	0.583,0.444,0.372,0.457,0.504,0.585,0.422,0.539	0.405,0.416,0.479,0.466,0.424,0.454,0.41,0.345	0.063
806	bmp4	bmp4	chr17	+	50570494	50570617	50574053	50574409	50564102	50564301	50583855	50586132	806	1.13392e+29	2.94126e+31	8.52962e+28	2.59327e+31	272	505	0.0661127	0.41391	0.417,0.399,0.399,0.424,0.436,0.415,0.459,0.457	0.379,0.399,0.417,0.436,0.402,0.397,0.387,0.402	0.023
981	zgc:112964	zgc:112964	chr12	-	43680795	43680929	43684407	43684431	43680425	43680704	43685040	43685163	981	19,17,9,16,12,12,4,6	291,324,198,222,142,192,86,103	36,80,29,62,21,10,27,11	7.83822e+23	173	283	0.0628851	0.41391	0.097,0.079,0.069,0.105,0.121,0.093,0.071,0.087	0.07,0.137,0.126,0.147,0.095,0.045,0.185,0.078	-0.02
1003	tpm1	tpm1	chr25	+	33194559	33194685	33194827	33194953	33192795	33193049	33214294	33214428	1003	8,5,0,1,1,0,0,0	44,49,65,20,56,111,8,12	0,2,0,0,0,1,0,1	51,19,19,31,11,33,10,15	275	275	0.0656088	0.41391	0.154,0.093,0.0,0.048,0.018,0.0,0.0,0.0	0.0,0.095,0.0,0.0,0.0,0.029,0.0,0.062	0.016
1129	creg1	creg1	chrUn_KN150699v1	+	17488	17608	17693	17901	15386	16064	19021	19509	1129	77,58,88,63,129,73,88,80	2.48147e+23	75,115,65,65,71,153,67,93	1.932e+23	269	357	0.0627457	0.41391	0.292,0.344,0.407,0.254,0.336,0.271,0.417,0.323	0.34,0.433,0.302,0.31,0.422,0.401,0.342,0.431	-0.042
1211	spryd3	spryd3	chr23	-	36538186	36538336	36568448	36568637	36515853	36515911	36571444	36571580	1211	1.71121e+23	156,132,113,126,137,105,109,84	2.17211e+23	121,162,103,174,83,228,118,114	338	299	0.0656264	0.41391	0.492,0.448,0.543,0.445,0.526,0.538,0.535,0.583	0.613,0.535,0.51,0.543,0.592,0.563,0.58,0.488	-0.039
1237	snx1a	snx1a	chr25	-	6035302	6035439	6042605	6043176	6032856	6032923	6049135	6049339	1237	5.9246e+23	3.43275e+23	1.15211e+27	6.28531e+23	720	286	0.0662749	0.41391	0.407,0.399,0.432,0.429,0.405,0.405,0.4,0.403	0.422,0.448,0.418,0.451,0.397,0.434,0.464,0.461	-0.027
1349	pdcd10b	pdcd10b	chr2	+	36722699	36722861	36723769	36723823	36721458	36721511	36724010	36724128	1349	53,60,97,68,104,63,60,82	29,55,58,69,62,66,39,66	102,79,68,84,85,132,73,72	51,62,41,62,50,96,29,33	311	203	0.0661152	0.41391	0.544,0.416,0.522,0.391,0.523,0.384,0.501,0.448	0.566,0.454,0.52,0.469,0.526,0.473,0.622,0.587	-0.061
1408	ms4a17a.9	ms4a17a.9	chr4	+	76625912	76625981	76626780	76626912	76623149	76623245	76631504	76631618	1408	75,46,111,44,82,95,45,51	2.71182e+23	141,159,76,216,137,256,93,117	5.01449e+23	218	281	0.0656942	0.41391	0.263,0.246,0.337,0.256,0.3,0.368,0.269,0.285	0.266,0.313,0.278,0.364,0.366,0.352,0.326,0.335	-0.034
1442	tnnc1a	tnnc1a	chr23	+	4893350	4893497	4894581	4894696	4892763	4892794	4894781	4894918	1442	1.84919e+31	3.34634e+31	1.17216e+31	2.10426e+31	296	264	0.0660402	0.41391	0.33,0.335,0.325,0.34,0.338,0.327,0.321,0.322	0.332,0.355,0.349,0.33,0.321,0.371,0.381,0.371	-0.021
1654	eif4ba	eif4ba	chr23	+	10435174	10435304	10438726	10438799	10434810	10434848	10448581	10449456	1654	1,2,0,0,5,0,1,2	0,0,1,1,1,1,0,0	2,1,4,1,4,2,5,8	3,0,1,10,0,0,1,0	279	222	0.0648907	0.41391	1.0,1.0,0.0,0.0,0.799,0.0,1.0,1.0	0.347,1.0,0.761,0.074,1.0,1.0,0.799,1.0	-0.148
1141	helz	helz	chr3	+	60965206	60965243	60965808	60965933	60962409	60962616	60969802	60969859	1141	5,0,6,6,11,5,1,6	28,19,6,11,40,15,17,15	5,7,3,7,4,12,3,0	49,42,11,60,21,69,18,20	186	274	0.0677107	0.414728	0.208,0.0,0.596,0.446,0.288,0.329,0.08,0.371	0.131,0.197,0.287,0.147,0.219,0.204,0.197,0.0	0.117
1419	nsun3	nsun3	chr1	+	33701323	33701478	33717494	33717616	33698202	33698561	33722053	33722480	1419	22,14,22,7,17,25,7,17	20,13,16,8,27,8,4,22	55,40,15,38,19,27,24,10	12,30,3,17,22,13,15,12	304	271	0.06766	0.414728	0.495,0.49,0.551,0.438,0.36,0.736,0.609,0.408	0.803,0.543,0.817,0.666,0.435,0.649,0.588,0.426	-0.105
193	mef2aa	mef2aa	chr18	+	23270084	23270288	23310516	23310648	23249356	23249572	23313495	23313709	193	5.71609e+24	87,50,95,96,139,114,105,120	4.48514e+24	62,79,64,71,49,135,56,84	353	281	0.0688133	0.415035	0.839,0.906,0.878,0.866,0.862,0.848,0.871,0.86	0.852,0.838,0.857,0.828,0.833,0.86,0.857,0.853	0.019
522	meis2a	meis2a	chr17	+	52823804	52823946	52824159	52824210	52823252	52823473	52824691	52824742	522	148,61,84,62,77,51,40,68	27,15,4,12,10,6,10,17	242,135,71,238,143,237,138,151	49,32,20,55,21,54,30,32	291	200	0.0681587	0.415035	0.79,0.736,0.935,0.78,0.841,0.854,0.733,0.733	0.772,0.744,0.709,0.748,0.824,0.751,0.76,0.764	0.041
752	thrb	thrb	chr19	-	17564214	17564277	17614812	17614857	17548078	17548130	17658026	17658173	752	1,2,5,3,5,10,11,2	3,0,1,0,4,2,5,4	17,9,7,7,3,9,3,3	11,2,3,8,5,12,3,7	194	212	0.068609	0.415035	0.267,1.0,0.845,1.0,0.577,0.845,0.706,0.353	0.628,0.831,0.718,0.489,0.396,0.45,0.522,0.319	0.155
1221	zgc:101810	zgc:101810	chr7	-	7390797	7391086	7393646	7393757	7388981	7389118	7398272	7398352	1221	14,16,20,18,15,20,0,6	165,205,154,142,114,103,31,56	53,70,27,50,27,50,19,13	7.00832e+23	260	438	0.0693285	0.415035	0.125,0.116,0.18,0.176,0.181,0.246,0.0,0.153	0.113,0.124,0.137,0.137,0.108,0.138,0.118,0.076	0.028
1288	rpp14	rpp14	chr22	+	10159333	10159410	10162908	10162987	10159113	10159198	10163802	10163866	1288	90,76,101,120,103,96,89,115	101,85,79,98,134,93,83,80	56,89,71,174,64,142,60,48	90,106,54,160,71,169,73,85	226	228	0.0689111	0.415035	0.473,0.474,0.563,0.553,0.437,0.51,0.52,0.592	0.386,0.459,0.57,0.523,0.476,0.459,0.453,0.363	0.054
1387	slc25a11	slc25a11	chr5	-	68081361	68081413	68082963	68083063	68076912	68077689	68086344	68086435	1387	5.55455e+23	1.90212e+23	2.9132e+23	1.15125e+23	249	201	0.0693184	0.415035	0.702,0.634,0.597,0.635,0.645,0.649,0.646,0.656	0.671,0.674,0.635,0.644,0.646,0.68,0.682,0.738	-0.026
1688	gmppb	gmppb	chr22	+	39091329	39091457	39093930	39094113	39090553	39090632	39095574	39096257	1688	154,170,124,120,168,116,90,126	2.77245e+23	3.03283e+23	5.31455e+23	277	332	0.0694078	0.415035	0.4,0.454,0.369,0.341,0.399,0.426,0.41,0.376	0.406,0.427,0.431,0.426,0.421,0.45,0.403,0.452	-0.03
628	selenoj	selenoj	chr2	+	16169383	16169461	16171113	16171253	16169115	16169231	16171923	16172268	628	48,35,98,64,84,70,48,66	1.64148e+23	50,78,133,101,92,157,74,62	1.5324e+23	227	289	0.069864	0.416351	0.271,0.231,0.271,0.357,0.343,0.356,0.234,0.329	0.294,0.293,0.286,0.362,0.358,0.407,0.375,0.325	-0.039
1017	msrb3	msrb3	chr4	-	12906853	12907007	12909253	12909440	12902528	12902637	12914061	12914192	1017	45,31,51,70,60,33,40,75	2.33238e+23	38,36,71,41,25,62,33,53	118,183,287,129,98,421,212,314	336	303	0.0714101	0.42271	0.148,0.105,0.2,0.174,0.107,0.094,0.085,0.195	0.225,0.151,0.182,0.223,0.187,0.117,0.123,0.132	-0.029
1313	ptprga	ptprga	chr11	+	5072196	5072289	5259557	5259740	4953963	4954057	5266029	5266178	1313	53,29,56,22,60,39,42,52	87,64,90,131,118,144,108,69	54,60,21,59,29,107,41,37	129,74,49,95,67,155,59,66	242	332	0.071298	0.42271	0.455,0.383,0.461,0.187,0.411,0.271,0.348,0.508	0.365,0.527,0.37,0.46,0.373,0.486,0.488,0.435	-0.06
1150	mbd3a	mbd3a	chr2	-	57247221	57247403	57251435	57251613	57239980	57240835	57255032	57255123	1150	4.57346e+23	4.47369e+23	5.95546e+23	6.32619e+23	327	331	0.0727304	0.427712	0.509,0.487,0.437,0.474,0.469,0.432,0.462,0.474	0.488,0.472,0.5,0.499,0.526,0.519,0.484,0.476	-0.028
1746	calcrla	calcrla	chr9	-	42363563	42363605	42366466	42366685	42360694	42360955	42366952	42367019	1746	2.99206e+23	51,68,79,60,99,70,55,78	3.80394e+23	65,56,57,43,51,193,61,98	368	191	0.0727401	0.427712	0.753,0.611,0.717,0.757,0.716,0.76,0.8,0.717	0.752,0.785,0.76,0.789,0.774,0.722,0.801,0.752	-0.038
960	lmf2a	lmf2a	chr18	+	6711974	6712165	6715522	6715701	6709095	6709124	6718834	6718973	960	3,3,1,4,4,2,3,15	3,4,0,8,11,9,5,12	6,8,8,4,11,24,6,9	11,5,6,8,5,12,2,10	340	328	0.07344	0.430392	0.491,0.42,1.0,0.325,0.26,0.177,0.367,0.547	0.345,0.607,0.563,0.325,0.68,0.659,0.743,0.465	-0.1
420	matn4	matn4	chr6	+	52818014	52818137	52827010	52827133	52815479	52815602	52827877	52828000	420	71,76,61,54,52,33,34,61	78,85,101,82,104,47,48,78	258,116,56,346,78,177,98,91	299,194,57,296,102,224,127,91	272	272	0.0740713	0.432655	0.477,0.472,0.377,0.397,0.333,0.412,0.415,0.439	0.463,0.374,0.496,0.539,0.433,0.441,0.436,0.5	-0.045
1669	cadm4	cadm4	chr16	-	24258719	24258810	24261466	24261628	24253121	24253294	24277658	24277946	1669	17,22,14,11,6,9,4,11	10,17,9,4,7,10,10,13	60,77,25,55,32,47,17,39	20,49,17,46,20,25,5,23	311	240	0.0748215	0.435595	0.567,0.5,0.546,0.68,0.398,0.41,0.236,0.395	0.698,0.548,0.532,0.48,0.553,0.592,0.724,0.567	-0.12
1171	nbn	nbn	chr16	+	23849806	23849924	23854596	23854787	23848657	23848761	23856040	23856138	1171	14,25,6,7,16,6,6,7	22,19,17,22,26,15,8,9	22,20,10,34,21,30,27,15	35,11,19,34,22,41,21,17	267	340	0.0755082	0.437437	0.448,0.626,0.31,0.288,0.439,0.337,0.489,0.498	0.445,0.698,0.401,0.56,0.549,0.482,0.621,0.529	-0.106
1415	tmem242	tmem242	chr20	+	4887942	4888043	4895164	4895302	4885297	4885403	4895779	4896356	1415	3,8,19,13,20,15,7,17	61,45,54,54,61,53,47,61	15,14,1,8,9,18,11,25	53,40,21,31,29,51,20,44	250	287	0.075634	0.437437	0.053,0.169,0.288,0.217,0.273,0.245,0.146,0.242	0.245,0.287,0.052,0.229,0.263,0.288,0.387,0.395	-0.064
1567	acsl1b	acsl1b	chr14	-	949799	949873	950680	950732	948762	948840	951772	951805	1567	115,115,76,155,172,125,140,161	1.75186e+23	106,107,76,69,67,299,127,139	1.70169e+23	201	223	0.0761533	0.439001	0.422,0.407,0.45,0.444,0.487,0.401,0.436,0.482	0.409,0.413,0.417,0.419,0.359,0.423,0.442,0.378	0.034
249	sdccag8	sdccag8	chr13	+	11083064	11083203	11086220	11086373	11079806	11079998	11089011	11089146	249	2,2,3,5,4,2,2,3	3,4,2,2,2,3,12,6	5,5,3,8,7,7,7,2	13,1,6,1,5,13,1,0	288	302	0.0767149	0.440798	0.411,0.344,0.611,0.724,0.677,0.411,0.149,0.344	0.287,0.84,0.344,0.893,0.595,0.361,0.88,1.0	-0.191
69	slc8a1a	slc8a1a	chr11	-	30558785	30558806	30562986	30563093	30558375	30558393	30599584	30601401	69	5.65465e+23	70,60,26,124,122,87,137,138	2.82358e+24	51,68,73,71,63,195,75,87	256	170	0.0776708	0.442818	0.843,0.837,0.92,0.782,0.841,0.839,0.808,0.816	0.786,0.778,0.803,0.808,0.762,0.829,0.852,0.83	0.03
697	ttk	ttk	chr16	-	5112901	5112987	5115208	5115305	5110550	5110754	5115385	5115562	697	33,33,30,23,53,21,23,26	41,20,33,23,54,27,22,35	49,16,26,65,58,46,40,28	107,57,47,84,69,63,39,18	246	235	0.0773462	0.442818	0.435,0.612,0.465,0.489,0.484,0.426,0.5,0.415	0.304,0.211,0.346,0.425,0.445,0.411,0.495,0.598	0.074
1047	spint1a	spint1a	chr17	-	2006689	2006740	2011203	2011335	2003648	2003819	2011433	2011493	1047	215,239,125,150,121,59,57,55	49,46,52,34,14,24,13,16	5.33639e+23	156,216,82,143,106,193,79,81	281	200	0.0780706	0.442818	0.757,0.787,0.631,0.758,0.86,0.636,0.757,0.71	0.709,0.678,0.683,0.727,0.69,0.709,0.715,0.715	0.034
1516	dnmt3ab	dnmt3ab	chr17	-	36970662	36971013	36992174	36992321	36967814	36967973	36992761	36992808	1516	5,2,0,4,2,3,2,10	91,75,69,72,139,71,71,59	14,1,0,5,4,11,5,13	133,107,45,128,98,187,60,85	296	500	0.0779224	0.442818	0.085,0.043,0.0,0.086,0.024,0.067,0.045,0.223	0.151,0.016,0.0,0.062,0.064,0.09,0.123,0.205	-0.017
435	ankrd10a	ankrd10a	chr1	+	29152273	29152365	29162477	29162713	29142344	29142497	29162793	29162880	435	18,11,21,9,15,19,18,15	45,64,47,25,75,53,30,40	42,49,16,52,34,57,25,20	79,83,47,114,68,117,75,64	241	385	0.0786015	0.442981	0.39,0.215,0.416,0.365,0.242,0.364,0.489,0.375	0.459,0.485,0.352,0.422,0.444,0.438,0.347,0.333	-0.053
1289	znf330	znf330	chr1	-	53271223	53271328	53273459	53273586	53269782	53269829	53274725	53274802	1289	1.2312e+23	82,74,82,119,114,105,88,118	1.81146e+23	134,123,76,175,124,229,99,122	276	254	0.0783764	0.442981	0.58,0.599,0.58,0.556,0.574,0.498,0.546,0.555	0.554,0.522,0.582,0.485,0.502,0.507,0.537,0.537	0.033
27	csrp1a	csrp1a	chr23	-	5768943	5769073	5769903	5770072	5768728	5768822	5773905	5774015	27	1.48117e+23	1.4413e+23	3.3741e+23	2.78367e+23	318	279	0.0799298	0.449033	0.474,0.441,0.488,0.487,0.493,0.421,0.441,0.475	0.515,0.495,0.534,0.507,0.513,0.498,0.471,0.451	-0.033
754	sp1	sp1	chr11	-	21294	21485	21706	21842	19667	20413	23438	24504	754	49,43,27,30,36,11,14,55	66,98,51,65,92,49,48,74	91,66,40,60,49,86,63,68	131,123,72,94,91,169,105,99	285	340	0.0809736	0.453452	0.47,0.344,0.387,0.355,0.318,0.211,0.258,0.47	0.453,0.39,0.399,0.432,0.391,0.378,0.417,0.45	-0.062
236	pms1	pms1	chr9	-	40997687	40997810	41015141	41015258	40993946	40994096	41019586	41019750	236	14,3,5,7,12,15,13,9	7,14,6,13,25,5,13,13	22,6,11,13,10,8,14,14	11,3,7,10,9,14,5,12	266	272	0.081519	0.455062	0.672,0.18,0.46,0.355,0.329,0.754,0.506,0.414	0.672,0.672,0.616,0.571,0.532,0.369,0.741,0.544	-0.131
1182	ano10a	ano10a	chr16	+	7996442	7996562	7998706	7999040	7995087	7995222	7999364	7999600	1182	66,66,75,59,84,59,50,76	1.15187e+23	75,92,72,104,37,145,67,56	2.22259e+23	269	483	0.082962	0.460593	0.508,0.388,0.496,0.443,0.384,0.376,0.401,0.431	0.378,0.389,0.425,0.454,0.288,0.412,0.356,0.335	0.049
1464	tpst1	tpst1	chr15	-	20655872	20655938	20682463	20682662	20652687	20653345	20708998	20710017	1464	1.99143e+23	80,43,93,75,84,50,52,71	1.90243e+23	59,79,43,66,59,86,39,66	348	215	0.0830321	0.460593	0.606,0.673,0.585,0.622,0.633,0.703,0.601,0.594	0.666,0.655,0.671,0.626,0.587,0.715,0.737,0.643	-0.035
284	fh	fh	chr12	-	47641937	47642065	47642938	47643142	47641525	47641679	47644212	47644378	284	6.04627e+23	4.66467e+23	3.74391e+23	3.16271e+23	353	277	0.0856327	0.464239	0.504,0.513,0.433,0.476,0.467,0.461,0.492,0.52	0.482,0.531,0.444,0.51,0.474,0.535,0.578,0.525	-0.027
507	cast	cast	chr21	-	11615231	11615336	11617104	11617203	11614250	11614283	11624455	11624518	507	2.99323e+23	112,150,59,111,107,49,82,60	6.72686e+24	3.64262e+23	248	254	0.0853339	0.464239	0.732,0.688,0.782,0.721,0.783,0.879,0.806,0.849	0.654,0.728,0.8,0.698,0.693,0.819,0.783,0.804	0.033
572	odc1	odc1	chr17	+	51744811	51744946	51749449	51749622	51743920	51744043	51751207	51751424	572	2.38144e+23	3.26195e+23	4.11469e+23	5.92646e+24	284	322	0.0858337	0.464239	0.453,0.456,0.369,0.509,0.413,0.489,0.496,0.418	0.44,0.451,0.459,0.483,0.401,0.371,0.351,0.377	0.034
606	lamb1a	lamb1a	chr25	-	31576060	31576285	31578706	31578870	31572593	31572811	31582250	31582482	606	186,175,81,117,244,144,174,175	2.21239e+23	2.83259e+23	4.17446e+23	313	374	0.0854428	0.464239	0.501,0.467,0.466,0.39,0.485,0.441,0.453,0.426	0.448,0.41,0.485,0.383,0.446,0.443,0.376,0.412	0.028
653	grip1	grip1	chr4	-	13102360	13102510	13110886	13111030	13085950	13086137	13119145	13119315	653	20,19,14,34,21,40,13,11	13,11,2,13,11,4,7,10	57,41,11,39,35,109,20,32	19,33,7,17,21,53,41,17	293	299	0.0853299	0.464239	0.611,0.638,0.877,0.727,0.661,0.911,0.655,0.529	0.754,0.559,0.616,0.701,0.63,0.677,0.332,0.658	0.085
728	eml2	eml2	chr15	-	28885403	28885535	28886415	28886541	28884998	28885066	28886841	28886996	728	32,57,38,28,68,29,43,39	47,62,32,45,56,39,23,39	65,88,49,75,51,116,47,40	120,102,63,94,63,120,63,68	275	281	0.086058	0.464239	0.41,0.484,0.548,0.389,0.554,0.432,0.656,0.505	0.356,0.469,0.443,0.449,0.453,0.497,0.433,0.375	0.063
1300	mcat	mcat	chr4	-	18848895	18849113	18850567	18850655	18846646	18847087	18850755	18851365	1300	34,16,16,23,36,29,11,34	47,45,57,36,84,83,29,55	12,30,26,28,25,46,41,28	63,34,28,60,31,60,46,48	237	367	0.0854399	0.464239	0.528,0.355,0.303,0.497,0.399,0.351,0.37,0.489	0.228,0.577,0.59,0.419,0.555,0.543,0.58,0.475	-0.084
1424	pth3r	pth3r	chr12	-	9271647	9271742	9275501	9275623	9268668	9268819	9277516	9277627	1424	18,8,18,4,11,14,10,15	5,9,6,11,23,13,30,28	41,29,18,24,21,39,9,18	25,14,14,10,18,36,7,21	271	244	0.0842739	0.464239	0.764,0.445,0.73,0.247,0.301,0.492,0.231,0.325	0.596,0.651,0.537,0.684,0.512,0.494,0.537,0.436	-0.114
1458	zfpm2a	zfpm2a	chr16	-	44021635	44021737	44044411	44044570	43971139	43971258	44127167	44127387	1458	22,44,43,52,62,35,44,67	19,16,16,12,25,19,23,31	34,17,33,24,15,53,24,44	8,7,9,10,5,22,5,14	308	251	0.0840885	0.464239	0.485,0.691,0.687,0.779,0.669,0.6,0.609,0.638	0.776,0.664,0.749,0.662,0.71,0.663,0.796,0.719	-0.073
1506	grb10a	grb10a	chr19	-	23160070	23160227	23196707	23196843	23156819	23156935	23202900	23203147	1506	1.13134e+23	1.93181e+23	99,109,119,127,66,268,136,161	1.63209e+23	285	306	0.0864078	0.464705	0.386,0.443,0.497,0.499,0.521,0.475,0.516,0.498	0.395,0.359,0.49,0.427,0.394,0.489,0.479,0.484	0.04
456	nek4	nek4	chr11	-	4018183	4018381	4021155	4021422	4016835	4016943	4023734	4023940	456	35,11,8,15,31,27,8,41	18,20,16,24,19,23,25,13	53,37,29,53,31,51,39,52	33,34,17,35,26,42,27,17	416	347	0.087231	0.467707	0.619,0.314,0.294,0.343,0.576,0.495,0.211,0.725	0.573,0.476,0.587,0.558,0.499,0.503,0.546,0.718	-0.11
77	idh3a	idh3a	chr25	+	25806886	25806989	25815911	25815976	25806228	25806362	25823191	25823276	77	7.65618e+24	4.68337e+23	5.62531e+24	3.43236e+23	252	214	0.0878451	0.468153	0.581,0.609,0.58,0.583,0.547,0.583,0.649,0.582	0.582,0.656,0.621,0.681,0.619,0.565,0.62,0.578	-0.026
783	rbm38	rbm38	chr23	+	6600864	6600988	6613301	6613356	6586485	6587016	6630442	6632099	783	35,23,22,17,15,16,9,11	14,8,5,3,12,10,0,1	70,50,29,40,34,25,25,30	22,22,7,19,16,32,15,15	273	204	0.0877983	0.468153	0.651,0.682,0.767,0.809,0.483,0.545,1.0,0.892	0.704,0.629,0.756,0.611,0.614,0.369,0.555,0.599	0.124
1375	sufu	sufu	chr13	+	11829616	11829751	11836084	11836221	11829071	11829398	11840369	11840512	1375	118,65,68,93,130,83,66,114	70,83,57,92,119,86,81,83	111,104,88,116,81,180,74,81	112,93,97,109,88,196,120,106	284	286	0.0887037	0.46989	0.629,0.441,0.546,0.504,0.524,0.493,0.451,0.58	0.5,0.53,0.477,0.517,0.481,0.48,0.383,0.435	0.046
1550	dusp22b	dusp22b	chr2	-	884020	884192	886859	886934	881953	882679	895923	895973	1550	92,65,85,78,124,117,101,113	3.16284e+23	116,99,83,90,67,208,83,184	2.4636e+23	224	321	0.0886022	0.46989	0.294,0.247,0.273,0.284,0.281,0.345,0.272,0.28	0.403,0.283,0.297,0.32,0.31,0.308,0.254,0.339	-0.03
757	anks1b	anks1b	chr4	-	17991612	17991719	17996577	17996650	17977670	17977769	17999017	17999664	757	29,25,18,45,54,48,55,52	72,41,36,66,88,86,72,70	64,40,21,25,30,86,35,25	51,29,27,48,36,130,57,42	222	256	0.0890452	0.470287	0.317,0.413,0.366,0.44,0.414,0.392,0.468,0.461	0.591,0.614,0.473,0.375,0.49,0.433,0.415,0.407	-0.066
169	rcc1l	rcc1l	chr5	-	61423940	61424069	61425691	61425821	61420601	61420668	61428857	61429155	169	82,54,50,69,79,84,55,56	31,42,49,41,72,55,30,45	56,81,49,54,47,125,47,88	37,48,33,38,72,120,65,79	279	278	0.0895862	0.471732	0.725,0.562,0.504,0.626,0.522,0.603,0.646,0.554	0.601,0.627,0.597,0.586,0.394,0.509,0.419,0.526	0.06
1160	ccnh	ccnh	chr5	-	47970608	47970679	47972746	47972910	47968955	47969058	47973066	47973277	1160	64,56,76,47,91,61,44,61	33,29,40,28,38,40,36,25	86,82,62,134,88,105,64,50	68,26,24,69,11,45,36,17	313	220	0.0898861	0.471902	0.577,0.576,0.572,0.541,0.627,0.517,0.462,0.632	0.471,0.689,0.645,0.577,0.849,0.621,0.555,0.674	-0.072
1232	tbl1xr1a	tbl1xr1a	chr11	+	8660112	8660215	8661056	8661202	8636336	8636402	8662774	8662994	1232	89,69,55,82,74,74,67,48	60,42,55,43,79,40,48,72	119,82,74,134,75,119,78,89	127,95,75,96,62,130,81,83	252	295	0.090608	0.47428	0.635,0.658,0.539,0.691,0.523,0.684,0.62,0.438	0.523,0.503,0.536,0.62,0.586,0.517,0.53,0.557	0.052
1285	fam193a	fam193a	chr1	+	37342673	37342817	37344765	37345032	37342407	37342540	37347298	37347512	1285	32,33,56,40,67,42,18,42	15,12,18,13,9,11,15,18	59,70,26,93,31,85,27,42	36,26,9,36,16,34,11,26	293	416	0.0914159	0.477094	0.752,0.796,0.815,0.814,0.914,0.844,0.63,0.768	0.699,0.793,0.804,0.786,0.733,0.78,0.777,0.696	0.033
418	matn4	matn4	chr6	+	52815479	52815602	52827010	52827133	52815114	52815237	52827877	52828000	418	48,73,52,79,89,44,48,75	77,74,89,77,97,43,42,73	325,189,65,341,83,256,103,85	284,185,51,286,100,206,123,88	272	272	0.0922364	0.479956	0.384,0.497,0.369,0.506,0.478,0.506,0.533,0.507	0.534,0.505,0.56,0.544,0.454,0.554,0.456,0.491	-0.04
273	cdc14b	cdc14b	chr8	-	1255169	1255308	1259009	1259240	1254303	1254472	1262903	1262991	273	3.23241e+23	163,145,140,136,191,131,92,121	4.30337e+23	2.33224e+23	380	288	0.0933244	0.483768	0.6,0.557,0.563,0.55,0.559,0.626,0.63,0.622	0.583,0.533,0.573,0.587,0.524,0.556,0.537,0.579	0.029
717	slc25a32a	slc25a32a	chr19	-	12945770	12945884	12950432	12950587	12942702	12942848	12957892	12957978	717	26,26,12,27,43,35,16,32	20,36,32,31,51,46,26,32	79,51,52,47,44,91,19,46	58,45,60,56,29,114,32,27	304	263	0.0935175	0.483768	0.529,0.385,0.245,0.43,0.422,0.397,0.347,0.464	0.541,0.495,0.428,0.421,0.568,0.408,0.339,0.596	-0.072
682	abcd3a	abcd3a	chr24	-	31329796	31329885	31329964	31330063	31327961	31328031	31331017	31331051	682	49,29,21,42,69,45,50,35	40,60,18,51,40,47,42,29	43,55,27,62,44,75,40,50	83,66,24,84,58,108,49,38	248	238	0.0952962	0.485153	0.54,0.317,0.528,0.441,0.623,0.479,0.533,0.537	0.332,0.444,0.519,0.415,0.421,0.4,0.439,0.558	0.059
878	ldb3b	ldb3b	chr12	-	26030484	26030514	26033262	26033463	26027745	26027912	26036036	26036059	878	2.83179e+23	19,25,46,61,57,47,24,48	9,2,9,11,5,44,10,13	1,1,1,4,2,8,3,5	350	179	0.0952868	0.485153	0.884,0.785,0.747,0.726,0.847,0.782,0.887,0.806	0.822,0.506,0.822,0.584,0.561,0.738,0.63,0.571	0.154
1080	mybpc3	mybpc3	chr7	+	31849089	31849138	31854532	31854598	31848094	31848212	31856743	31856767	1080	7.847e+28	25,14,31,19,26,24,27,23	3.72539e+24	5,10,20,7,4,39,5,12	198	215	0.0944305	0.485153	0.971,0.982,0.976,0.982,0.983,0.979,0.98,0.982	0.988,0.983,0.971,0.989,0.99,0.976,0.993,0.987	-0.005
1261	skp1	skp1	chr21	-	45345717	45345861	45346833	45346907	45342415	45342556	45348877	45348974	1261	3.47299e+23	1.45912e+31	4.81498e+23	1.70116e+31	223	293	0.0949523	0.485153	0.238,0.254,0.246,0.267,0.261,0.233,0.261,0.269	0.271,0.286,0.253,0.269,0.273,0.273,0.264,0.287	-0.018
1671	tie1	tie1	chr6	-	33995566	33995704	33998158	33998317	33994678	33994969	33998616	33998761	1671	138,127,54,123,223,161,157,213	113,71,24,79,191,106,108,175	1.16133e+23	70,89,59,113,45,281,117,114	308	287	0.0954355	0.485153	0.532,0.625,0.677,0.592,0.521,0.586,0.575,0.531	0.607,0.582,0.677,0.546,0.701,0.637,0.582,0.58	-0.034
1711	dffa	dffa	chr23	-	28806157	28806347	28807784	28807943	28805766	28805891	28808205	28808480	1711	36,46,23,33,39,37,20,60	79,51,66,48,75,49,14,56	89,50,41,79,57,87,49,41	83,73,51,78,65,111,49,43	308	339	0.0950242	0.485153	0.334,0.498,0.277,0.431,0.364,0.454,0.611,0.541	0.541,0.43,0.469,0.527,0.491,0.463,0.524,0.512	-0.056
953	papola	papola	chr20	-	4731043	4731182	4731550	4731640	4730889	4730962	4734407	4734519	953	80,81,124,112,146,90,100,88	1.8012e+23	1.3115e+23	2.51221e+23	239	288	0.0961206	0.485836	0.349,0.449,0.466,0.472,0.432,0.302,0.387,0.384	0.386,0.45,0.436,0.462,0.48,0.438,0.412,0.461	-0.035
1061	tbk1	tbk1	chr4	-	143437	143619	146259	146400	142896	143057	146898	147002	1061	70,75,27,45,53,63,31,41	78,108,45,111,112,69,77,105	110,142,78,113,72,161,62,88	216,146,95,118,113,197,141,120	290	331	0.0960838	0.485836	0.506,0.442,0.406,0.316,0.351,0.51,0.315,0.308	0.368,0.526,0.484,0.522,0.421,0.483,0.334,0.456	-0.055
945	pon3.2	pon3.2	chr16	-	24657341	24657470	24658593	24658675	24656955	24657162	24658795	24658996	945	35,14,38,33,44,17,13,13	47,68,63,52,46,56,27,37	89,64,57,52,47,99,28,37	102,134,71,115,60,142,47,51	231	278	0.0976138	0.490572	0.473,0.199,0.421,0.433,0.535,0.268,0.367,0.297	0.512,0.365,0.491,0.352,0.485,0.456,0.418,0.466	-0.069
1216	taf1	taf1	chr5	-	36568244	36568452	36570065	36570292	36567917	36568083	36577408	36577584	1216	18,24,27,10,40,14,14,24	15,22,18,7,33,15,12,24	41,33,19,29,18,35,15,22	31,24,21,37,36,41,35,18	376	357	0.0975556	0.490572	0.533,0.509,0.587,0.576,0.535,0.47,0.526,0.487	0.557,0.566,0.462,0.427,0.322,0.448,0.289,0.537	0.077
327	hif1al	hif1al	chr15	-	25517085	25517234	25517685	25517876	25515870	25515955	25527465	25527554	327	2.75256e+23	4.28456e+23	5.37479e+23	6.7161e+23	340	298	0.0988388	0.495317	0.36,0.33,0.407,0.366,0.373,0.309,0.411,0.372	0.412,0.408,0.37,0.38,0.379,0.374,0.396,0.39	-0.023
460	rhoca	rhoca	chr6	-	48394177	48394298	48401393	48401551	48388062	48388193	48417868	48417939	460	3.25238e+23	6.68567e+23	3.64351e+23	7.28718e+24	307	270	0.099324	0.496339	0.3,0.27,0.228,0.22,0.273,0.233,0.283,0.288	0.305,0.301,0.268,0.303,0.294,0.252,0.251,0.286	-0.021
306	usp39	usp39	chr5	+	68831278	68831415	68832288	68832441	68829592	68829687	68833180	68833406	306	183,109,85,124,153,149,134,140	129,97,81,90,125,111,86,133	2.32202e+23	1.94163e+23	286	302	0.102041	0.50142	0.6,0.543,0.526,0.593,0.564,0.586,0.622,0.526	0.558,0.567,0.545,0.645,0.523,0.497,0.478,0.408	0.042
874	neil1	neil1	chr25	-	26830496	26830616	26831697	26832174	26830063	26830166	26833053	26833102	874	3.04161e+23	151,71,73,124,221,174,140,136	2.43193e+23	80,102,116,125,104,209,82,96	626	269	0.101749	0.50142	0.464,0.494,0.519,0.424,0.432,0.473,0.432,0.472	0.566,0.448,0.472,0.552,0.399,0.48,0.548,0.507	-0.033
1040	cyyr1	cyyr1	chr1	-	661461	661622	665060	665160	658404	660810	669456	669717	1040	206,150,89,130,143,111,114,146	3.06217e+23	4.66272e+23	6.48462e+23	249	310	0.101421	0.50142	0.456,0.463,0.425,0.438,0.44,0.326,0.449,0.412	0.472,0.423,0.513,0.49,0.437,0.424,0.441,0.45	-0.03
1172	nbn	nbn	chr16	+	23854596	23854787	23856040	23856138	23849806	23849924	23856791	23856930	1172	28,13,5,18,27,12,7,14	9,13,5,5,10,15,4,8	25,9,7,35,25,25,34,12	17,23,16,31,17,28,10,8	340	247	0.102046	0.50142	0.693,0.421,0.421,0.723,0.662,0.368,0.56,0.56	0.517,0.221,0.241,0.451,0.517,0.393,0.712,0.521	0.104
1489	saal1	saal1	chr25	-	8180904	8180997	8183651	8183824	8180543	8180825	8186533	8186704	1489	24,32,31,16,32,18,27,24	4,11,19,11,19,7,22,15	34,22,23,38,33,51,30,64	14,13,9,11,17,11,14,15	322	242	0.101794	0.50142	0.818,0.686,0.551,0.522,0.559,0.659,0.48,0.546	0.646,0.56,0.658,0.722,0.593,0.777,0.617,0.762	-0.064
1721	acadsb	acadsb	chr12	-	49158983	49159121	49159427	49159520	49158752	49158852	49159702	49159828	1721	86,103,129,128,138,112,93,114	1.00123e+23	103,128,99,86,66,259,101,107	1.13155e+23	242	287	0.100746	0.50142	0.505,0.498,0.565,0.571,0.485,0.431,0.477,0.495	0.519,0.495,0.393,0.47,0.422,0.521,0.449,0.427	0.041
111	lama4	lama4	chr20	+	225789	225890	226650	226831	225449	225664	228880	228964	111	62,52,6,56,87,42,46,95	84,79,5,70,87,47,72,70	73,41,42,84,55,103,68,59	80,73,24,71,29,120,65,40	250	330	0.106071	0.509836	0.493,0.465,0.613,0.514,0.569,0.541,0.458,0.642	0.546,0.426,0.698,0.61,0.715,0.531,0.58,0.661	-0.059
220	pafah1b1b	pafah1b1b	chr21	+	39432112	39432353	39439457	39439542	39424057	39424152	39439922	39439997	220	2.00172e+23	104,83,98,96,176,105,125,99	2.38223e+23	1.37174e+23	390	234	0.105632	0.509836	0.536,0.554,0.456,0.528,0.48,0.493,0.49,0.542	0.51,0.435,0.469,0.531,0.402,0.46,0.521,0.469	0.035
974	ubn2b	ubn2b	chr3	-	7878973	7879071	7886783	7886900	7870450	7870913	7896737	7897234	974	8,6,6,4,9,2,7,7	4,0,1,4,7,3,4,6	18,8,3,19,4,37,19,1	30,10,9,11,7,9,11,4	266	247	0.105918	0.509836	0.65,1.0,0.848,0.481,0.544,0.382,0.619,0.52	0.358,0.426,0.236,0.616,0.347,0.792,0.616,0.188	0.183
1245	tspan15	tspan15	chr13_KZ115421v1_alt	-	391655	391772	392484	392535	386218	386401	401444	401558	1245	22,21,21,17,16,16,0,17	41,37,45,30,59,30,25,41	61,50,26,56,39,61,32,31	117,114,52,111,81,99,41,45	200	266	0.105774	0.509836	0.416,0.43,0.383,0.43,0.265,0.415,0.0,0.355	0.409,0.368,0.399,0.402,0.39,0.45,0.509,0.478	-0.089
1359	acvrl1	acvrl1	chr23	-	27839609	27839740	27842339	27842537	27835652	27836522	27844825	27845101	1359	53,30,32,53,49,52,20,59	46,24,57,33,38,47,17,46	86,136,36,105,67,219,65,88	80,108,29,62,65,120,46,44	347	280	0.105926	0.509836	0.482,0.502,0.312,0.564,0.51,0.472,0.487,0.509	0.465,0.504,0.5,0.577,0.454,0.596,0.533,0.617	-0.051
1588	cdh1	cdh1	chr7	-	53114424	53114627	53116864	53116979	53103458	53103578	53117080	53117237	1588	106,49,38,49,57,51,16,29	210,137,156,157,141,146,78,113	244,170,124,289,130,151,79,115	5.29519e+23	264	352	0.105293	0.509836	0.402,0.323,0.245,0.294,0.35,0.318,0.215,0.255	0.381,0.304,0.37,0.355,0.344,0.339,0.303,0.319	-0.039
1647	abcc4	abcc4	chr6	+	7379453	7379564	7380363	7380464	7379262	7379382	7381101	7381293	1647	7,6,7,4,15,12,0,8	9,4,5,10,13,17,7,11	36,37,13,39,27,28,27,20	42,37,18,27,16,32,19,10	260	250	0.105235	0.509836	0.428,0.591,0.574,0.278,0.526,0.404,0.0,0.412	0.452,0.49,0.41,0.581,0.619,0.457,0.577,0.658	-0.129
1727	coq5	coq5	chr5	-	16133198	16133287	16134666	16134773	16131686	16131798	16136094	16136316	1727	62,64,91,92,87,69,79,98	67,57,81,55,70,59,72,57	65,80,62,58,82,160,48,62	52,65,34,38,51,81,47,38	256	238	0.105932	0.509836	0.462,0.511,0.511,0.609,0.536,0.521,0.505,0.615	0.537,0.534,0.629,0.587,0.599,0.647,0.487,0.603	-0.044
366	naprt	naprt	chr20	-	52284400	52284485	52287910	52288051	52284244	52284325	52288166	52288360	366	79,80,58,45,91,67,43,51	78,48,68,38,61,51,37,50	190,134,67,107,115,178,80,100	103,97,63,82,84,105,65,72	290	234	0.106535	0.510672	0.45,0.574,0.408,0.489,0.546,0.515,0.484,0.451	0.598,0.527,0.462,0.513,0.525,0.578,0.498,0.528	-0.039
219	nudc	nudc	chr19	+	14158992	14159070	14161147	14161360	14158094	14158266	14162034	14162106	219	1.88125e+23	1.81153e+23	1.90194e+23	2.39258e+23	227	362	0.107386	0.513356	0.624,0.566,0.642,0.598,0.528,0.589,0.644,0.52	0.559,0.545,0.478,0.682,0.528,0.501,0.545,0.554	0.04
172	prkcaa	prkcaa	chr6	+	21353334	21353475	21356959	21357133	21348411	21348505	21359609	21359701	172	34,34,18,16,41,36,22,27	45,42,29,36,49,34,45,25	77,91,63,91,33,152,37,56	70,76,72,84,59,146,52,62	290	323	0.110632	0.516324	0.457,0.474,0.409,0.331,0.482,0.541,0.353,0.546	0.551,0.571,0.494,0.547,0.384,0.537,0.442,0.501	-0.054
328	lig3	lig3	chr5	+	60857620	60857698	60860046	60860215	60854982	60855149	60861592	60861748	328	46,28,12,29,44,40,32,38	50,72,37,50,76,73,41,79	51,39,43,73,46,40,54,37	137,98,58,149,109,145,86,105	227	318	0.110207	0.516324	0.563,0.353,0.312,0.448,0.448,0.434,0.522,0.403	0.343,0.358,0.509,0.407,0.372,0.279,0.468,0.33	0.052
575	vps26c	vps26c	chr10	+	77356	77500	77686	77836	76875	76954	78055	78136	575	70,54,58,60,98,42,48,50	2.85189e+23	87,137,50,109,63,150,74,58	3.59304e+23	293	299	0.111519	0.516324	0.2,0.226,0.208,0.257,0.262,0.182,0.238,0.229	0.198,0.315,0.241,0.291,0.264,0.257,0.233,0.196	-0.024
762	agrn	agrn	chr23	+	23830075	23830240	23830845	23830989	23825388	23825505	23833533	23833658	762	32,76,52,58,64,47,61,75	53,66,67,65,67,32,49,65	74,51,42,115,53,166,85,73	77,50,33,142,17,92,70,55	314	293	0.108652	0.516324	0.36,0.518,0.42,0.454,0.471,0.578,0.537,0.518	0.473,0.488,0.543,0.43,0.744,0.627,0.531,0.553	-0.067
903	palm2akap2	palm2akap2	chr10	+	4775259	4775390	4797667	4797782	4760935	4761016	4801126	4801148	903	2.22179e+23	153,165,91,185,286,188,259,223	1.75141e+23	117,105,190,217,88,458,215,225	280	264	0.109118	0.516324	0.578,0.506,0.583,0.612,0.556,0.627,0.546,0.595	0.585,0.559,0.536,0.542,0.593,0.534,0.521,0.541	0.024
938	nprl3	nprl3	chr3	-	55070889	55071022	55078551	55078621	55068481	55068556	55079129	55079742	938	5,16,8,14,9,8,11,14	12,11,3,9,11,7,2,6	27,6,4,23,7,35,4,0	12,4,9,17,12,12,18,10	219	282	0.110675	0.516324	0.349,0.652,0.774,0.667,0.513,0.595,0.876,0.75	0.743,0.659,0.364,0.635,0.429,0.79,0.222,0.0	0.167
1024	gapvd1	gapvd1	chr8	-	34354001	34354133	34354617	34354689	34352057	34352187	34358969	34359057	1024	0,8,1,1,9,5,5,3	8,14,10,26,18,10,17,27	8,12,6,11,2,19,8,3	19,31,10,33,12,38,19,30	221	281	0.110555	0.516324	0.0,0.421,0.113,0.047,0.389,0.389,0.272,0.124	0.349,0.33,0.433,0.298,0.175,0.389,0.349,0.113	-0.085
1251	zgc:153247	zgc:153247	chr1	-	59016660	59016814	59018712	59019185	59015732	59015863	59019535	59019725	1251	37,32,48,41,68,42,51,75	9,14,21,22,21,15,14,27	37,46,42,38,49,99,44,55	40,15,19,15,21,44,22,21	622	303	0.109483	0.516324	0.667,0.527,0.527,0.476,0.612,0.577,0.64,0.575	0.311,0.599,0.518,0.552,0.532,0.523,0.493,0.561	0.064
1499	usp14	usp14	chr2	-	2792964	2793096	2795536	2795629	2792829	2792890	2797050	2797116	1499	1.42106e+23	2.21126e+23	153,147,88,159,141,232,141,105	2.11195e+23	242	281	0.109413	0.516324	0.427,0.494,0.388,0.476,0.528,0.468,0.505,0.543	0.457,0.467,0.475,0.438,0.445,0.421,0.419,0.445	0.033
1583	pigu	pigu	chr6	-	50722330	50722428	50724998	50725099	50722098	50722253	50726099	50726209	1583	34,13,44,40,34,29,29,41	22,28,50,45,62,32,31,45	42,62,25,65,62,35,14,32	36,41,21,56,44,56,15,36	250	247	0.111493	0.516324	0.604,0.314,0.465,0.468,0.351,0.472,0.48,0.474	0.535,0.599,0.54,0.534,0.582,0.382,0.48,0.468	-0.061
1593	slc25a20	slc25a20	chr22	+	106243	106371	107907	108025	105965	106058	108124	108197	1593	145,129,111,118,154,125,127,92	1.29103e+23	126,134,99,110,108,190,100,120	1.96172e+23	277	267	0.109815	0.516324	0.52,0.547,0.413,0.398,0.416,0.459,0.448,0.404	0.383,0.429,0.425,0.397,0.493,0.323,0.439,0.439	0.035
1754	pcca	pcca	chr1	+	29909747	29909961	29913648	29913751	29909592	29909668	29916115	29916214	1754	3.49326e+23	1.40122e+23	2.49279e+23	100,99,77,94,76,217,118,122	363	252	0.110976	0.516324	0.634,0.65,0.582,0.57,0.653,0.726,0.657,0.685	0.634,0.662,0.721,0.708,0.667,0.686,0.661,0.659	-0.03
1771	ninl	ninl	chr13	-	7209903	7210059	7213334	7213525	7206946	7207114	7213823	7213890	1771	18,18,8,15,23,27,27,30	23,40,10,19,29,19,13,25	43,37,17,77,29,67,27,47	42,26,18,27,18,73,26,37	340	305	0.11229	0.518532	0.412,0.288,0.418,0.415,0.416,0.56,0.651,0.518	0.479,0.561,0.459,0.719,0.591,0.452,0.482,0.533	-0.075
358	zgc:103499	zgc:103499	chr25	+	17925987	17926105	17931223	17931319	17925456	17925646	17932178	17932295	358	9,22,34,25,20,5,6,13	47,16,10,21,20,13,17,12	24,25,27,39,11,43,13,14	23,23,16,22,12,23,11,20	267	245	0.112784	0.519086	0.149,0.558,0.757,0.522,0.479,0.261,0.245,0.499	0.489,0.499,0.608,0.619,0.457,0.632,0.52,0.391	-0.093
1540	cfap36	cfap36	chr13	+	237601	237732	237946	238084	237421	237488	238291	238577	1540	30,25,27,32,24,21,18,21	16,26,29,10,34,22,32,19	41,40,20,30,35,63,29,58	43,20,15,32,15,42,19,26	280	287	0.112998	0.519086	0.658,0.496,0.488,0.766,0.42,0.495,0.366,0.531	0.494,0.672,0.577,0.49,0.705,0.606,0.61,0.696	-0.079
413	matn4	matn4	chr6	+	52815114	52815237	52815479	52815602	52811086	52811209	52818014	52818137	413	95,62,83,86,70,62,31,85	68,66,54,51,52,27,38,61	296,226,51,325,103,209,99,77	253,114,50,355,97,168,112,90	272	272	0.113824	0.521296	0.583,0.484,0.606,0.628,0.574,0.697,0.449,0.582	0.539,0.665,0.505,0.478,0.515,0.554,0.469,0.461	0.052
1247	slc16a10	slc16a10	chr20	-	125360	125589	127703	127847	124484	124728	132948	133378	1247	26,7,7,6,17,14,15,7	30,20,16,30,56,29,24,52	45,40,18,37,15,60,15,30	89,53,46,61,36,136,38,49	293	378	0.114366	0.521296	0.528,0.311,0.361,0.205,0.281,0.384,0.446,0.148	0.395,0.493,0.335,0.439,0.35,0.363,0.337,0.441	-0.061
1724	nek7	nek7	chr22	-	23177718	23177850	23191334	23191414	23170354	23170417	23228429	23228669	1724	62,59,39,51,60,57,45,71	1.78119e+23	63,89,39,98,44,134,62,65	1.54187e+23	229	281	0.114101	0.521296	0.299,0.378,0.292,0.299,0.252,0.268,0.241,0.318	0.334,0.369,0.242,0.313,0.302,0.329,0.371,0.317	-0.029
100	myef2	myef2	chr18	-	5235347	5235404	5237042	5237138	5234876	5235034	5237230	5237317	100	1.44135e+23	92,86,141,104,97,75,67,95	2.9016e+23	149,93,90,134,143,157,116,139	245	206	0.116124	0.524954	0.568,0.569,0.462,0.466,0.601,0.543,0.578,0.564	0.621,0.591,0.596,0.613,0.534,0.584,0.614,0.484	-0.036
102	grk4	grk4	chr1	-	11917925	11918134	11918219	11918309	11913084	11913222	11921845	11921883	102	44,33,13,13,38,18,11,18	75,60,43,61,66,59,44,69	32,44,17,32,18,61,40,32	83,82,41,81,34,126,78,59	239	358	0.117013	0.524954	0.468,0.452,0.312,0.242,0.463,0.314,0.272,0.281	0.366,0.446,0.383,0.372,0.442,0.42,0.434,0.448	-0.063
155	cdon	cdon	chr18	-	44080620	44080827	44086591	44086705	44077791	44077973	44088641	44088816	155	1.59166e+23	2.64265e+23	2.99245e+23	4.1841e+23	263	356	0.11641	0.524954	0.449,0.459,0.459,0.48,0.447,0.492,0.562,0.538	0.492,0.447,0.439,0.431,0.473,0.437,0.508,0.437	0.028
369	scin	scin	chr19	-	31348653	31348775	31349189	31349367	31348166	31348244	31349692	31349863	369	114,100,59,62,24,38,19,30	89,116,53,61,30,48,14,31	138,322,201,323,135,276,107,85	159,264,166,270,149,181,61,71	327	271	0.117356	0.524954	0.515,0.417,0.48,0.457,0.399,0.396,0.529,0.445	0.418,0.503,0.501,0.498,0.429,0.558,0.592,0.498	-0.045
668	flot2a	flot2a	chr5	-	42856512	42856603	42864727	42864809	42847429	42847553	42872467	42872712	668	5.67503e+23	4.70486e+23	8.47657e+25	7.80662e+24	231	240	0.117129	0.524954	0.556,0.518,0.48,0.563,0.535,0.591,0.576,0.563	0.53,0.508,0.546,0.563,0.575,0.5,0.473,0.517	0.021
793	pkp2	pkp2	chr4	+	16717937	16718115	16719665	16719783	16716971	16717179	16720200	16720362	793	10,11,8,9,6,3,1,7	3,7,10,12,17,4,8,11	8,13,7,16,1,16,21,8	15,12,4,4,0,9,14,12	327	267	0.118331	0.524954	0.731,0.562,0.395,0.38,0.224,0.38,0.093,0.342	0.303,0.469,0.588,0.766,1.0,0.592,0.551,0.352	-0.189
830	eya3	eya3	chr19	+	24897401	24897451	24897943	24898050	24896408	24896532	24898461	24898545	830	4,16,4,6,10,4,8,11	28,19,6,18,34,21,40,13	8,12,5,21,7,19,3,4	51,39,32,52,34,83,25,16	199	256	0.118185	0.524954	0.155,0.52,0.462,0.3,0.275,0.197,0.205,0.521	0.168,0.284,0.167,0.342,0.209,0.227,0.134,0.243	0.108
844	mical2b	mical2b	chr25	+	16277921	16277998	16279675	16279744	16276768	16276841	16281152	16281262	844	12,19,18,7,31,14,20,24	15,16,13,11,20,13,23,13	22,20,28,16,15,68,21,29	14,16,16,16,10,36,18,10	226	218	0.118442	0.524954	0.436,0.534,0.572,0.38,0.599,0.51,0.456,0.64	0.603,0.547,0.628,0.491,0.591,0.646,0.529,0.737	-0.081
1033	elp5	elp5	chr7	+	69439417	69439629	69442205	69442381	69439029	69439110	69444266	69444362	1033	69,37,55,62,74,89,29,87	94,52,74,78,103,102,59,57	102,92,62,78,48,99,65,62	99,97,39,81,70,125,53,65	361	325	0.118276	0.524954	0.398,0.39,0.401,0.417,0.393,0.44,0.307,0.579	0.481,0.461,0.589,0.464,0.382,0.416,0.525,0.462	-0.057
1392	clybl	clybl	chr9	+	31239239	31239428	31247835	31247937	31214264	31214475	31248582	31248676	1392	1.41115e+23	47,97,46,62,105,101,61,56	50,88,71,66,47,162,88,99	33,20,49,42,26,112,51,56	338	251	0.117714	0.524954	0.69,0.468,0.67,0.676,0.647,0.55,0.616,0.677	0.529,0.766,0.518,0.539,0.573,0.518,0.562,0.568	0.053
1651	macroh2a2	macroh2a2	chr13	-	7755758	7755933	7757956	7758046	7753048	7753739	7758144	7758244	1651	2.45203e+23	4.12345e+23	4.04332e+23	6.55633e+24	239	324	0.117428	0.524954	0.446,0.444,0.44,0.478,0.427,0.52,0.435,0.449	0.455,0.416,0.479,0.511,0.528,0.494,0.461,0.486	-0.024
1370	nipal4	nipal4	chr21	-	26108732	26108789	26112992	26113256	26108570	26108661	26114596	26114878	1370	55,23,20,22,20,28,8,12	10,3,5,5,12,0,0,1	70,127,59,143,50,112,21,36	20,27,10,30,20,19,6,11	413	206	0.119784	0.528249	0.733,0.793,0.666,0.687,0.454,1.0,1.0,0.857	0.636,0.701,0.746,0.704,0.555,0.746,0.636,0.62	0.106
1757	ift74	ift74	chr5	+	466120	466182	467466	467605	465960	466020	467748	467811	1757	52,56,52,49,83,79,75,60	121,54,75,95,109,88,62,88	61,33,49,79,54,122,53,57	125,82,55,98,97,177,117,95	211	288	0.119669	0.528249	0.37,0.586,0.486,0.413,0.51,0.551,0.623,0.482	0.4,0.355,0.549,0.524,0.432,0.485,0.382,0.45	0.056
445	sh3pxd2aa	sh3pxd2aa	chr1	+	47621195	47621221	47648360	47648489	47598279	47598371	47662951	47663065	445	11,5,9,14,5,18,14,9	48,55,75,59,95,102,77,50	12,5,6,7,4,28,9,7	100,54,56,78,55,149,103,80	175	278	0.121315	0.531617	0.267,0.126,0.16,0.274,0.077,0.219,0.224,0.222	0.16,0.128,0.145,0.125,0.104,0.23,0.122,0.122	0.054
652	rdh8a	rdh8a	chr3	-	53697981	53698161	53708547	53708709	53697722	53697816	53721994	53722182	652	43,31,39,43,38,36,36,18	49,69,71,77,90,67,76,70	34,28,44,38,30,80,34,68	86,83,127,95,93,200,91,102	311	329	0.121846	0.531617	0.481,0.322,0.368,0.371,0.309,0.362,0.334,0.214	0.295,0.263,0.268,0.297,0.254,0.297,0.283,0.414	0.049
778	pafah1b1a	pafah1b1a	chr15	-	25286488	25286573	25304585	25304836	25284204	25284279	25319493	25319586	778	1.31187e+23	106,80,81,94,140,144,122,123	2.59263e+23	1.63166e+23	400	234	0.121964	0.531617	0.42,0.578,0.431,0.447,0.461,0.385,0.431,0.361	0.482,0.481,0.402,0.389,0.364,0.333,0.383,0.349	0.041
1142	arhgdia	arhgdia	chr3	+	59935612	59935808	59941495	59941579	59899451	59899577	59942083	59942160	1142	3.97383e+23	4.76425e+23	6.5263e+23	7.87703e+23	345	233	0.121835	0.531617	0.36,0.378,0.354,0.323,0.324,0.305,0.411,0.333	0.359,0.377,0.319,0.409,0.335,0.383,0.398,0.368	-0.02
1576	tax1bp1b	tax1bp1b	chr16	-	20831526	20831675	20833187	20833346	20828536	20828627	20836178	20836369	1576	3.02263e+23	1.94143e+23	3.83398e+23	2.61273e+23	308	298	0.122055	0.531617	0.601,0.64,0.606,0.586,0.558,0.623,0.563,0.592	0.587,0.585,0.531,0.603,0.54,0.567,0.566,0.572	0.027
82	cd99	cd99	chr1	-	33366508	33366544	33374038	33374086	33366344	33366365	33374635	33374668	82	70,73,39,79,81,38,53,59	70,51,38,67,69,47,43,35	148,116,66,148,76,109,56,51	83,88,61,64,55,68,34,65	197	185	0.122797	0.53353	0.484,0.573,0.491,0.525,0.524,0.432,0.536,0.613	0.626,0.553,0.504,0.685,0.565,0.601,0.607,0.424	-0.048
821	sgo1	sgo1	chr19	+	48357174	48357335	48357691	48357856	48355197	48355547	48358346	48358478	821	34,31,32,36,39,40,28,21	90,58,33,37,40,40,26,44	51,42,30,61,100,70,55,42	84,63,35,50,65,69,69,34	310	314	0.123572	0.534692	0.277,0.351,0.496,0.496,0.497,0.503,0.522,0.326	0.381,0.403,0.465,0.553,0.609,0.507,0.447,0.556	-0.057
1521	mogat3b	mogat3b	chr5	+	38599907	38599978	38600765	38600940	38599315	38599423	38602435	38602620	1521	7,4,7,10,15,6,2,1	27,15,16,14,19,14,8,12	36,68,15,31,17,21,10,17	57,71,33,52,20,47,37,41	220	324	0.12367	0.534692	0.276,0.282,0.392,0.513,0.538,0.387,0.269,0.109	0.482,0.585,0.401,0.468,0.556,0.397,0.285,0.379	-0.098
1310	bcor	bcor	chr22	+	11162343	11162733	11170829	11171137	11161092	11161380	11176264	11176543	1310	68,17,40,27,50,35,52,70	23,21,21,13,22,34,25,15	95,84,47,116,29,109,72,90	38,54,39,82,24,94,50,48	539	457	0.12418	0.535585	0.715,0.407,0.618,0.638,0.658,0.466,0.638,0.798	0.679,0.569,0.505,0.545,0.506,0.496,0.55,0.614	0.059
584	ephb3a	ephb3a	chr2	-	7995308	7995593	8005620	8005685	7991378	7991766	8017094	8017585	584	5,4,6,4,3,6,2,3	17,21,12,38,37,47,26,30	9,8,11,17,6,10,14,10	43,41,34,92,34,82,34,60	214	434	0.124798	0.536237	0.374,0.279,0.503,0.176,0.141,0.206,0.135,0.169	0.298,0.284,0.396,0.273,0.264,0.198,0.455,0.253	-0.055
1452	ergic3	ergic3	chr6	+	50400350	50400408	50401301	50401316	50400064	50400230	50401649	50401681	1452	114,85,82,61,120,70,55,114	11,5,7,12,5,6,2,3	113,108,97,184,71,209,72,118	4,4,8,14,12,18,27,6	207	164	0.12494	0.536237	0.891,0.931,0.903,0.801,0.95,0.902,0.956,0.968	0.957,0.955,0.906,0.912,0.824,0.902,0.679,0.94	0.028
108	arnt	arnt	chr16	-	4591720	4591937	4594616	4594830	4591088	4591191	4598107	4598155	108	60,41,34,67,98,72,63,31	91,61,54,67,121,60,94,64	69,62,37,79,57,117,68,81	83,64,58,71,68,117,81,86	363	366	0.125504	0.537353	0.399,0.404,0.388,0.502,0.45,0.547,0.403,0.328	0.456,0.494,0.391,0.529,0.458,0.502,0.458,0.487	-0.044
180	slc43a1b	slc43a1b	chr1	-	44620229	44620285	44622470	44622628	44619602	44619679	44637786	44637932	180	18,24,28,17,38,34,32,40	14,6,7,10,26,3,3,2	39,47,49,52,31,96,44,34	29,9,21,9,14,47,19,14	307	205	0.126132	0.53765	0.462,0.728,0.728,0.532,0.494,0.883,0.877,0.93	0.473,0.777,0.609,0.794,0.597,0.577,0.607,0.619	0.073
251	adssl	adssl	chr21	+	26529238	26529336	26530320	26530470	26527981	26528106	26530649	26531536	251	2.02189e+23	2.95258e+23	3.23264e+23	3.85412e+23	247	299	0.126183	0.53765	0.453,0.47,0.429,0.444,0.499,0.486,0.478,0.461	0.504,0.437,0.529,0.48,0.508,0.454,0.527,0.508	-0.028
658	qsox1	qsox1	chr8	-	14514573	14514756	14519693	14519832	14503609	14504778	14522726	14522849	658	22,19,10,26,25,23,13,21	4,13,14,21,22,29,13,17	26,27,38,43,28,42,28,37	34,26,36,34,39,66,37,28	288	332	0.126705	0.538571	0.864,0.628,0.452,0.588,0.567,0.478,0.535,0.587	0.469,0.545,0.549,0.593,0.453,0.423,0.466,0.604	0.075
634	mapk8b	mapk8b	chr12	-	2516093	2516223	2518056	2518236	2515250	2515309	2522385	2522503	634	73,50,34,65,69,70,60,47	63,70,53,71,107,63,100,76	92,77,44,146,72,120,70,65	74,75,98,117,76,123,64,78	329	279	0.127644	0.539964	0.496,0.377,0.352,0.437,0.354,0.485,0.337,0.344	0.513,0.465,0.276,0.514,0.445,0.453,0.481,0.414	-0.047
1259	phkg1b	phkg1b	chr21	-	25679312	25679476	25680993	25681059	25679118	25679209	25684795	25684850	1259	13,15,17,18,26,24,22,15	24,19,35,20,55,40,39,33	15,11,17,24,6,24,8,7	28,33,32,35,10,61,28,30	215	313	0.12757	0.539964	0.441,0.535,0.414,0.567,0.408,0.466,0.451,0.398	0.438,0.327,0.436,0.5,0.466,0.364,0.294,0.254	0.075
190	mef2aa	mef2aa	chr18	+	23200183	23200320	23249356	23249572	23193819	23193987	23270084	23270288	190	2.8831e+23	5.75613e+25	2.23232e+23	4.60536e+24	286	365	0.128423	0.540094	0.39,0.393,0.39,0.436,0.392,0.368,0.385,0.394	0.382,0.356,0.411,0.39,0.422,0.438,0.454,0.472	-0.022
431	prkag2a	prkag2a	chr24	-	28283333	28283415	28306180	28306232	28276186	28276245	28312277	28312474	431	1.25108e+23	1.57143e+23	70,95,160,72,65,357,122,174	1.05136e+23	201	231	0.129206	0.540094	0.478,0.465,0.488,0.463,0.424,0.46,0.493,0.438	0.434,0.445,0.423,0.448,0.418,0.469,0.403,0.42	0.031
1096	pde7a	pde7a	chr24	-	24745944	24746034	24750715	24750776	24743522	24743674	24796409	24797455	1096	39,18,17,19,18,15,15,13	40,19,13,23,38,34,44,21	52,60,27,61,30,55,21,49	51,57,27,83,24,68,41,53	210	239	0.128311	0.540094	0.526,0.519,0.598,0.485,0.35,0.334,0.28,0.413	0.537,0.545,0.532,0.455,0.587,0.479,0.368,0.513	-0.064
1306	eif3ja	eif3ja	chr25	-	31906800	31906858	31907328	31907417	31905464	31905556	31907554	31907668	1306	3,2,1,0,0,1,0,0	40,40,44,39,53,32,49,40	2,6,3,3,0,0,1,0	57,68,34,84,46,53,45,44	238	207	0.129002	0.540094	0.061,0.042,0.019,0.0,0.0,0.026,0.0,0.0	0.03,0.071,0.071,0.03,0.0,0.0,0.019,0.0	-0.009
1340	kdm1a	kdm1a	chr17	-	28095552	28095695	28096426	28096444	28095320	28095411	28096943	28097038	1340	40,32,17,28,36,29,42,47	3.82266e+23	73,76,52,54,45,118,49,39	4.80391e+23	167	292	0.128684	0.540094	0.155,0.174,0.166,0.178,0.162,0.154,0.227,0.188	0.21,0.254,0.22,0.115,0.183,0.238,0.198,0.168	-0.023
74	ndrg3a	ndrg3a	chr11	+	25096211	25096285	25101638	25101671	25064535	25064637	25118942	25119048	74	4,3,6,4,8,6,4,5	25,20,30,32,45,31,33,38	6,16,8,13,5,12,5,5	51,42,26,47,24,90,26,33	223	182	0.130553	0.541872	0.116,0.109,0.14,0.093,0.127,0.136,0.09,0.097	0.088,0.237,0.201,0.184,0.145,0.098,0.136,0.11	-0.036
110	sypl2b	sypl2b	chr8	+	25081740	25081862	25082850	25083055	25079809	25079884	25085479	25085671	110	36,23,28,28,36,31,24,15	117,89,103,124,115,92,66,104	27,27,37,49,28,35,20,27	160,122,137,152,140,240,85,91	271	354	0.130379	0.541872	0.287,0.252,0.262,0.228,0.29,0.306,0.322,0.159	0.181,0.224,0.261,0.296,0.207,0.16,0.235,0.279	0.033
1357	maco1b	maco1b	chr13	+	45535379	45535521	45540580	45540707	45524474	45524680	45549875	45549999	1357	23,14,16,19,16,9,17,21	15,19,6,6,20,7,4,15	30,39,7,25,11,33,11,16	25,32,4,33,22,38,9,6	291	276	0.129999	0.541872	0.593,0.411,0.717,0.75,0.431,0.549,0.801,0.57	0.532,0.536,0.624,0.418,0.322,0.452,0.537,0.717	0.086
828	scpep1	scpep1	chr3	+	36132191	36132305	36132672	36132810	36132009	36132103	36134736	36134900	828	41,46,44,66,58,48,50,20	65,39,52,56,69,50,71,55	91,76,72,74,51,153,62,51	92,81,74,99,49,129,54,57	263	287	0.13241	0.544019	0.408,0.563,0.48,0.563,0.478,0.512,0.435,0.284	0.519,0.506,0.515,0.449,0.532,0.564,0.556,0.494	-0.051
954	sart3	sart3	chr5	+	20460743	20460868	20463854	20464010	20459981	20460087	20467095	20467234	954	71,47,17,37,79,72,57,65	115,75,31,54,97,65,68,108	125,77,67,118,72,149,80,73	138,123,66,152,96,164,77,78	274	305	0.131829	0.544019	0.407,0.411,0.379,0.433,0.475,0.552,0.483,0.401	0.502,0.411,0.531,0.464,0.455,0.503,0.536,0.51	-0.046
1081	mybpc3	mybpc3	chr7	+	31879310	31879499	31881766	31881901	31878492	31878597	31883111	31883279	1081	8.279e+28	7.46887e+27	5.23656e+24	4.3261e+24	338	284	0.132894	0.544019	0.482,0.46,0.456,0.492,0.468,0.489,0.479,0.483	0.504,0.475,0.434,0.418,0.438,0.462,0.475,0.437	0.021
1494	parvb	parvb	chr25	+	5048497	5048587	5051959	5052030	5035518	5035646	5053398	5053501	1494	119,80,91,141,181,136,151,111	1.65135e+23	72,74,90,87,65,227,84,117	1.48157e+23	239	220	0.132345	0.544019	0.399,0.353,0.269,0.43,0.352,0.338,0.417,0.315	0.309,0.303,0.34,0.366,0.372,0.289,0.293,0.38	0.028
1666	chl1a	chl1a	chr23	+	11394161	11394302	11394813	11394925	11392397	11392532	11398290	11398457	1666	21,30,19,19,50,30,24,26	16,22,17,24,33,19,26,45	29,50,30,33,21,88,31,27	30,48,34,45,24,148,25,29	290	261	0.132563	0.544019	0.542,0.551,0.501,0.416,0.577,0.587,0.454,0.342	0.465,0.484,0.443,0.398,0.441,0.349,0.527,0.456	0.051
1675	adprhl1	adprhl1	chr1	-	203028	203154	204330	204495	202800	202941	205952	206208	1675	9.29111e+29	8.68102e+29	4.13467e+24	5.11489e+24	314	275	0.132921	0.544019	0.484,0.487,0.479,0.453,0.485,0.455,0.465,0.462	0.414,0.455,0.482,0.494,0.452,0.421,0.451,0.439	0.02
1153	myom2a	myom2a	chr11	+	11227618	11227675	11230350	11230368	11225276	11225470	11233516	11233691	1153	27,14,26,16,38,25,29,32	0,0,1,7,10,13,13,16	16,12,14,22,8,46,23,18	11,11,6,15,1,7,1,14	206	167	0.133547	0.544056	1.0,1.0,0.955,0.649,0.755,0.609,0.644,0.619	0.541,0.469,0.654,0.543,0.866,0.842,0.949,0.51	0.107
1222	zgc:162879	zgc:162879	chr18	-	25764606	25764687	25766448	25766544	25764112	25764228	25767202	25767293	1222	12,3,0,14,9,3,0,6	8,2,1,6,5,0,1,0	24,30,12,25,4,17,6,10	14,18,4,19,9,16,4,12	245	230	0.133253	0.544056	0.585,0.585,0.0,0.687,0.628,1.0,0.0,1.0	0.617,0.61,0.738,0.553,0.294,0.499,0.585,0.439	0.019
1775	rps6kc1	rps6kc1	chr20	-	3246611	3246701	3248707	3249904	3242877	3242960	3251522	3251655	1775	2.3725e+23	30,42,23,21,31,16,25,19	3.0133e+23	36,41,43,24,20,43,35,11	1346	239	0.137751	0.559891	0.584,0.514,0.603,0.605,0.648,0.726,0.605,0.699	0.598,0.588,0.581,0.744,0.687,0.689,0.665,0.842	-0.051
693	mettl16	mettl16	chr15	-	25222430	25222520	25229119	25229189	25215357	25215516	25238592	25238735	693	7,7,12,11,23,11,4,10	16,12,14,18,41,19,19,12	24,12,7,9,13,17,3,9	48,20,15,19,30,57,28,19	219	239	0.138376	0.5609	0.323,0.389,0.483,0.4,0.38,0.387,0.187,0.476	0.353,0.396,0.337,0.341,0.321,0.246,0.105,0.341	0.073
1041	rpl13	rpl13	chr7	+	67471504	67471678	67473540	67473597	67469193	67469335	67476289	67476469	1041	2.4552e+31	7.8565e+24	4.22836e+31	1.36512e+27	323	206	0.138635	0.5609	0.666,0.661,0.599,0.629,0.671,0.687,0.672,0.681	0.664,0.652,0.7,0.671,0.711,0.69,0.667,0.654	-0.018
216	pdxka	pdxka	chr9	+	19623880	19623935	19636439	19636544	19623405	19623720	19639340	19639424	216	23,25,25,15,28,23,45,32	8,38,15,17,30,14,11,20	26,40,39,32,22,63,32,36	41,30,33,15,26,51,31,40	204	254	0.141958	0.561073	0.782,0.45,0.675,0.523,0.537,0.672,0.836,0.666	0.441,0.624,0.595,0.726,0.513,0.606,0.562,0.528	0.068
227	paip1	paip1	chr5	-	8699767	8699879	8702341	8702454	8695557	8695683	8703199	8703397	227	49,35,22,39,52,44,52,33	52,41,52,42,47,41,35,36	42,51,32,50,39,91,48,34	83,51,51,77,39,139,45,46	262	261	0.141549	0.561073	0.484,0.46,0.296,0.481,0.524,0.517,0.597,0.477	0.335,0.499,0.385,0.393,0.499,0.395,0.515,0.424	0.049
374	mrps18a	mrps18a	chr4	+	5643575	5643680	5643762	5643886	5643313	5643345	5644574	5644650	374	1.85114e+23	3.53294e+23	1.4015e+23	3.29366e+23	254	273	0.142495	0.561073	0.36,0.294,0.389,0.356,0.278,0.282,0.357,0.34	0.314,0.306,0.343,0.369,0.359,0.358,0.433,0.379	-0.026
722	ppp2r1ba	ppp2r1ba	chr5	+	57781320	57781468	57781682	57781838	57778049	57778282	57783308	57783423	722	2.87343e+23	3.70327e+23	5.47478e+23	5.26536e+23	297	305	0.14182	0.561073	0.443,0.519,0.4,0.494,0.497,0.448,0.459,0.471	0.516,0.478,0.504,0.449,0.513,0.488,0.483,0.504	-0.025
804	agfg1a	agfg1a	chr15	-	35167098	35167302	35172196	35172316	35163602	35163762	35174432	35174592	804	27,45,43,28,34,28,41,54	54,71,42,67,76,60,49,88	59,63,29,82,24,95,48,40	111,133,72,77,80,204,111,131	269	353	0.14128	0.561073	0.396,0.454,0.573,0.354,0.37,0.38,0.523,0.446	0.411,0.383,0.346,0.583,0.282,0.379,0.362,0.286	0.058
836	si:ch73-71c20.5	si:ch73-71c20.5	chr6	+	12987987	12988235	12990003	12990307	12986852	12986916	12993032	12993502	836	24,7,7,16,15,17,6,15	2.34158e+23	17,38,6,18,4,5,16,12	2.18171e+23	397	453	0.140937	0.561073	0.105,0.048,0.025,0.077,0.054,0.083,0.038,0.08	0.082,0.202,0.044,0.069,0.03,0.021,0.112,0.078	-0.016
936	dacha	dacha	chr21	-	34430459	34430612	34473006	34473138	34427950	34428123	34526201	34526317	936	92,122,89,183,148,154,166,233	84,103,71,125,138,122,156,142	191,110,182,205,88,404,207,192	128,83,163,175,88,404,220,186	281	302	0.139381	0.561073	0.541,0.56,0.574,0.611,0.535,0.576,0.534,0.638	0.616,0.588,0.545,0.557,0.518,0.518,0.503,0.526	0.025
944	dhrsx	dhrsx	chr1	+	33449245	33449347	33457644	33457852	33409551	33409620	33468185	33468393	944	10,5,4,6,11,9,8,17	11,9,12,7,21,7,25,28	5,18,14,12,11,30,11,16	10,20,16,21,10,38,14,9	251	357	0.139675	0.561073	0.564,0.441,0.322,0.549,0.427,0.646,0.313,0.463	0.416,0.561,0.554,0.448,0.61,0.529,0.528,0.717	-0.08
946	ssbp4	ssbp4	chr22	-	20974293	20974383	21010609	21010694	20966582	20966666	21022677	21022739	946	54,52,58,51,77,44,22,56	36,31,38,22,22,25,20,23	117,113,78,130,87,113,73,71	82,79,53,77,58,65,44,43	234	239	0.141513	0.561073	0.605,0.631,0.609,0.703,0.781,0.643,0.529,0.713	0.593,0.594,0.601,0.633,0.605,0.64,0.629,0.628	0.036
1262	otud5a	otud5a	chr8	+	8918937	8919142	8921384	8921501	8914821	8915007	8922084	8922630	1262	22,34,47,17,38,25,25,35	19,48,41,35,28,34,26,42	44,89,23,60,28,63,45,49	40,49,27,58,27,61,40,56	354	266	0.142441	0.561073	0.465,0.347,0.463,0.267,0.505,0.356,0.419,0.385	0.453,0.577,0.39,0.437,0.438,0.437,0.458,0.397	-0.047
1299	gsg1l	gsg1l	chr3	-	28733240	28733393	28741957	28742005	28730098	28730210	28749985	28750496	1299	6,8,1,0,5,9,5,1	48,21,13,50,43,37,18,39	4,9,4,2,2,9,3,7	13,35,3,28,12,39,25,38	197	302	0.140409	0.561073	0.161,0.369,0.105,0.0,0.151,0.272,0.299,0.038	0.321,0.283,0.671,0.099,0.204,0.261,0.155,0.22	-0.102
1700	mob2a	mob2a	chr25	-	22866806	22866931	22872290	22872384	22863027	22863805	22878086	22878250	1700	69,83,111,90,97,76,73,108	1.82152e+23	123,101,68,153,66,128,58,77	2.36182e+23	243	274	0.141452	0.561073	0.299,0.381,0.37,0.394,0.284,0.306,0.306,0.373	0.37,0.385,0.34,0.393,0.29,0.383,0.391,0.376	-0.027
136	xpot	xpot	chr4	+	656048	656118	656504	656723	650045	650102	657157	657342	136	39,39,14,48,53,29,38,59	173,104,20,126,139,151,124,157	44,38,31,67,48,90,48,56	257,133,90,269,149,388,159,167	219	368	0.143318	0.561914	0.275,0.387,0.54,0.39,0.391,0.244,0.34,0.387	0.223,0.324,0.367,0.295,0.351,0.28,0.337,0.36	0.052
370	cmc2	cmc2	chr18	-	29893029	29893101	29895602	29895736	29888957	29889739	29898108	29898195	370	1.55141e+23	1.20119e+23	95,129,108,162,82,187,96,94	85,89,128,106,76,159,68,90	283	221	0.143727	0.561914	0.502,0.481,0.442,0.511,0.502,0.55,0.557,0.574	0.466,0.531,0.397,0.544,0.457,0.479,0.524,0.449	0.034
595	slit3	slit3	chr14	-	24601566	24601638	24616720	24616792	24591464	24591536	24738740	24738812	595	64,66,90,54,86,66,67,111	39,27,47,34,54,32,51,46	90,71,41,72,57,117,70,46	52,37,17,45,42,88,46,51	221	221	0.143982	0.561914	0.621,0.71,0.657,0.614,0.614,0.673,0.568,0.707	0.634,0.657,0.707,0.615,0.576,0.571,0.603,0.474	0.041
1484	rab10	rab10	chr20	+	47453865	47453926	47466571	47466673	47434708	47435298	47471283	47471433	1484	2.88211e+23	2.30188e+23	3.3732e+23	2.41263e+23	210	251	0.143654	0.561914	0.599,0.573,0.542,0.576,0.564,0.621,0.529,0.533	0.626,0.593,0.552,0.591,0.621,0.562,0.553,0.634	-0.024
855	meis1b	meis1b	chr13	-	5531594	5531740	5551138	5551250	5512212	5512289	5564206	5564353	855	5.00439e+23	7.10554e+23	7.78534e+23	9.81811e+24	261	295	0.14497	0.564518	0.443,0.473,0.422,0.428,0.417,0.403,0.472,0.43	0.473,0.427,0.427,0.505,0.473,0.456,0.464,0.422	-0.02
355	blvra	blvra	chr2	-	49847321	49847490	49851091	49851199	49844629	49844998	49851678	49851776	355	31,13,35,40,54,50,34,25	59,25,58,53,82,85,87,56	34,37,81,30,50,103,42,54	56,52,127,50,89,126,83,62	257	318	0.146168	0.567385	0.394,0.392,0.427,0.483,0.449,0.421,0.326,0.356	0.429,0.468,0.441,0.426,0.41,0.503,0.385,0.519	-0.042
857	rpl18	rpl18	chr16	+	16978651	16978759	16981933	16982032	16978424	16978511	16985388	16985512	857	1.08977e+25	2.50417e+31	1.42912e+27	3.62531e+31	257	248	0.146671	0.567385	0.296,0.303,0.261,0.29,0.273,0.258,0.265,0.282	0.276,0.274,0.287,0.322,0.272,0.288,0.315,0.324	-0.016
1400	prickle1a	prickle1a	chr25	-	326022	326160	328914	329028	325012	325219	334677	334839	1400	42,33,12,45,50,47,34,43	30,33,26,27,27,29,31,35	29,49,41,42,23,69,32,29	50,40,26,37,19,75,44,40	263	287	0.146481	0.567385	0.604,0.522,0.335,0.645,0.669,0.639,0.545,0.573	0.388,0.572,0.632,0.553,0.569,0.501,0.442,0.442	0.054
395	adat1	adat1	chr25	+	34813691	34813760	34813835	34813890	34811069	34811336	34816504	34816635	395	0,7,2,6,5,1,4,4	4,0,7,0,6,5,1,4	2,0,1,0,4,1,2,4	7,6,1,1,0,2,1,5	218	204	0.14712	0.567876	0.0,1.0,0.211,1.0,0.438,0.158,0.789,0.483	0.211,0.0,0.483,0.0,1.0,0.319,0.652,0.428	0.123
201	tspan12	tspan12	chr4	-	10586089	10586155	10594161	10594297	10582647	10582755	10595648	10595731	201	60,80,58,69,109,81,71,98	27,27,20,44,52,51,35,29	63,44,71,67,32,191,88,100	60,31,36,21,12,111,45,60	285	215	0.14876	0.570462	0.626,0.691,0.686,0.542,0.613,0.545,0.605,0.718	0.442,0.517,0.598,0.706,0.668,0.565,0.596,0.557	0.047
703	gnal	gnal	chr24	+	8905852	8905907	8906013	8906133	8905197	8905270	8939078	8939176	703	15,9,6,3,7,11,6,5	19,13,17,19,16,24,11,16	4,2,4,15,9,8,10,4	22,6,31,26,18,36,18,22	204	269	0.148257	0.570462	0.51,0.477,0.318,0.172,0.366,0.377,0.418,0.292	0.193,0.305,0.145,0.432,0.397,0.227,0.423,0.193	0.077
1046	fam168a	fam168a	chr18	+	2916615	2916741	2922723	2922866	2902965	2903046	2926702	2926877	1046	49,40,45,63,60,54,44,40	71,66,82,38,73,72,68,77	65,80,30,155,47,121,48,53	157,144,64,226,90,143,80,80	275	292	0.148668	0.570462	0.423,0.392,0.368,0.638,0.466,0.443,0.407,0.356	0.305,0.371,0.332,0.421,0.357,0.473,0.389,0.413	0.054
647	arhgef1b	arhgef1b	chr16	-	26188246	26188333	26197329	26197394	26186132	26186246	26232354	26232411	647	38,32,18,46,60,38,14,26	153,101,93,115,170,143,138,145	51,47,22,51,31,27,13,39	139,79,75,129,91,192,79,115	214	236	0.149575	0.572342	0.215,0.259,0.176,0.306,0.28,0.227,0.101,0.165	0.288,0.396,0.244,0.304,0.273,0.134,0.154,0.272	-0.042
116	arvcfb	arvcfb	chr5	-	26289190	26289318	26322674	26322746	26285466	26285617	26330153	26330325	116	1.65143e+23	1.54202e+23	134,153,117,125,70,401,182,201	2.19158e+23	221	277	0.150554	0.573601	0.573,0.47,0.479,0.503,0.532,0.441,0.525,0.459	0.434,0.548,0.419,0.468,0.453,0.471,0.435,0.515	0.03
766	wwp2	wwp2	chr25	+	34784861	34784943	34788974	34789053	34775763	34775818	34789587	34789659	766	86,54,117,45,46,38,18,69	39,40,13,16,46,12,14,33	182,119,52,211,97,192,72,98	109,90,58,113,48,92,47,34	231	228	0.150434	0.573601	0.685,0.571,0.899,0.735,0.497,0.758,0.559,0.674	0.622,0.566,0.469,0.648,0.666,0.673,0.602,0.74	0.049
149	pdcd11	pdcd11	chr1	+	49445206	49445416	49447500	49447625	49443928	49444036	49448345	49448406	149	98,82,53,90,147,106,85,134	125,46,61,77,114,66,60,120	177,120,72,216,122,282,141,126	110,121,54,150,79,169,107,91	359	274	0.151232	0.5747	0.374,0.576,0.399,0.471,0.496,0.551,0.52,0.46	0.551,0.431,0.504,0.524,0.541,0.56,0.501,0.514	-0.035
705	loxl3b	loxl3b	chr13	+	15238978	15239314	15240168	15240332	15234520	15234695	15240651	15240869	705	119,183,99,229,304,222,247,235	60,92,53,95,134,133,114,121	1.6817e+23	99,90,155,137,67,296,135,155	485	313	0.152066	0.5747	0.561,0.562,0.547,0.609,0.594,0.519,0.583,0.556	0.523,0.549,0.542,0.523,0.594,0.555,0.56,0.489	0.025
1447	pnp5a	pnp5a	chr7	+	6662319	6662495	6664127	6664318	6660151	6660255	6666240	6668424	1447	108,280,73,115,123,64,70,96	84,240,100,139,105,69,53,66	8.12413e+23	6.5247e+23	325	340	0.151771	0.5747	0.574,0.55,0.433,0.464,0.551,0.492,0.58,0.603	0.566,0.479,0.477,0.49,0.547,0.432,0.515,0.442	0.037
1609	aamp	aamp	chr6	+	59916293	59916377	59916997	59917113	59915780	59915925	59918458	59918547	1609	17,17,22,11,28,22,23,31	28,33,40,34,33,26,24,44	49,37,16,37,29,77,32,32	43,57,24,61,29,79,27,54	233	265	0.152146	0.5747	0.408,0.369,0.385,0.269,0.491,0.49,0.522,0.445	0.564,0.425,0.431,0.408,0.532,0.526,0.574,0.403	-0.06
448	sh3pxd2aa	sh3pxd2aa	chr1	+	47662951	47663065	47676530	47676648	47648360	47648489	47679487	47679867	448	51,47,64,41,82,86,56,42	74,53,67,51,101,74,92,96	76,47,46,68,35,132,74,67	76,80,47,66,44,157,56,67	263	267	0.153458	0.577186	0.412,0.474,0.492,0.449,0.452,0.541,0.382,0.308	0.504,0.374,0.498,0.511,0.447,0.46,0.573,0.504	-0.045
843	igf2bp1	igf2bp1	chr3	-	23532039	23532175	23533142	23533265	23530092	23530215	23536099	23536234	843	2.79224e+23	4.38281e+23	5.63303e+23	7.81478e+24	272	285	0.153178	0.577186	0.4,0.455,0.373,0.441,0.405,0.353,0.353,0.454	0.43,0.399,0.353,0.472,0.436,0.481,0.469,0.391	-0.025
1264	slc25a32b	slc25a32b	chr16	+	47430033	47430184	47430776	47430862	47428989	47429154	47438614	47438769	1264	14,13,13,19,20,12,14,24	14,8,13,9,28,7,12,10	15,10,10,12,9,28,8,13	18,13,6,15,8,32,5,15	300	235	0.154159	0.578587	0.439,0.56,0.439,0.623,0.359,0.573,0.478,0.653	0.395,0.376,0.566,0.385,0.468,0.407,0.556,0.404	0.071
1523	mogat3b	mogat3b	chr5	+	38600765	38600940	38602435	38602620	38600066	38600271	38604315	38604883	1523	23,24,12,9,22,26,18,10	43,23,31,21,7,10,1,15	62,58,24,63,36,46,21,48	88,86,35,64,29,75,41,61	324	334	0.154801	0.579763	0.355,0.518,0.285,0.306,0.764,0.728,0.949,0.407	0.421,0.41,0.414,0.504,0.561,0.387,0.346,0.448	0.103
1082	mybpc3	mybpc3	chr7	+	31881766	31881901	31883111	31883279	31879310	31879499	31883526	31883615	1082	7.65954e+27	5.4467e+25	4.8163e+24	3.50431e+24	284	317	0.156221	0.583841	0.611,0.614,0.63,0.648,0.592,0.605,0.602,0.616	0.605,0.62,0.549,0.64,0.574,0.591,0.588,0.592	0.02
671	acsm3	acsm3	chr2	-	44740511	44740719	44743846	44744057	44739070	44739214	44746309	44746723	671	10,22,20,5,18,15,10,13	23,26,24,33,22,17,10,23	45,26,25,30,18,47,35,26	59,22,39,41,34,50,27,31	360	357	0.158841	0.591131	0.301,0.456,0.452,0.131,0.448,0.467,0.498,0.359	0.431,0.54,0.389,0.42,0.344,0.482,0.562,0.454	-0.064
1236	snx1a	snx1a	chr25	-	6023159	6023240	6023368	6023512	6017613	6017685	6025259	6025465	1236	2.53188e+23	2.15129e+23	4.6747e+23	2.67287e+23	293	230	0.158814	0.591131	0.48,0.534,0.571,0.469,0.602,0.584,0.498,0.554	0.579,0.562,0.581,0.505,0.561,0.576,0.563,0.584	-0.027
599	rab11al	rab11al	chr16	+	46731000	46731196	46735593	46735787	46725086	46725483	46738483	46738564	599	225,208,84,136,48,109,43,63	153,182,70,91,38,54,19,36	3.5438e+23	282,252,188,378,200,131,82,162	345	343	0.159791	0.592167	0.594,0.532,0.544,0.598,0.557,0.667,0.692,0.635	0.555,0.6,0.461,0.553,0.547,0.671,0.548,0.511	0.047
1352	nfatc1	nfatc1	chr19	+	22265706	22265762	22276155	22276288	22237795	22237936	22281339	22281972	1352	27,31,17,42,35,23,45,39	47,20,56,44,67,48,64,47	17,15,6,15,13,34,13,16	43,24,11,39,22,73,15,31	205	282	0.159781	0.592167	0.441,0.681,0.295,0.568,0.418,0.397,0.492,0.533	0.352,0.462,0.429,0.346,0.448,0.391,0.544,0.415	0.055
125	sugt1	sugt1	chr1	+	27977604	27977653	27979988	27980079	27977360	27977478	27984815	27984885	125	20,7,27,8,4,21,11,14	61,71,64,75,103,54,39,79	13,20,7,22,8,27,8,13	83,76,83,131,71,165,74,84	198	240	0.161164	0.596004	0.284,0.107,0.338,0.114,0.045,0.32,0.255,0.177	0.16,0.242,0.093,0.169,0.12,0.166,0.116,0.158	0.052
581	rad51	rad51	chr20	+	46435228	46435323	46437251	46437365	46433108	46433200	46438585	46438715	581	44,33,29,55,43,46,21,20	48,42,82,34,78,53,37,41	93,107,43,133,61,63,60,35	100,92,42,101,95,100,70,54	244	263	0.163371	0.59914	0.497,0.459,0.276,0.636,0.373,0.483,0.38,0.345	0.501,0.556,0.525,0.587,0.409,0.404,0.48,0.411	-0.053
1276	zgc:172295	zgc:172295	chr1	-	28772012	28772079	28787841	28787951	28753190	28753226	28788229	28788367	1276	69,57,21,79,57,49,36,98	34,9,14,24,45,23,18,33	40,80,47,29,44,120,43,46	28,40,44,26,19,40,19,23	259	216	0.163179	0.59914	0.629,0.841,0.556,0.733,0.514,0.64,0.625,0.712	0.544,0.625,0.471,0.482,0.659,0.714,0.654,0.625	0.059
1382	glo1	glo1	chr13	-	44804248	44804389	44806227	44806310	44795213	44795281	44808542	44808657	1382	80,89,119,108,150,95,59,76	4.7544e+23	159,177,81,157,116,181,72,90	6.98646e+23	232	290	0.163083	0.59914	0.174,0.202,0.23,0.296,0.272,0.24,0.144,0.201	0.222,0.255,0.219,0.22,0.289,0.241,0.224,0.246	-0.02
1430	bod1	bod1	chr21	+	41472489	41472614	41477216	41477419	41468861	41469162	41480563	41480977	1430	145,98,160,144,165,110,71,109	2.35158e+23	181,242,112,213,145,190,95,124	3.80359e+23	274	352	0.163068	0.59914	0.442,0.443,0.461,0.499,0.457,0.467,0.422,0.435	0.38,0.464,0.436,0.453,0.432,0.401,0.392,0.477	0.024
718	lypla2	lypla2	chr19	+	43888275	43888323	43890034	43890105	43888097	43888163	43891724	43891798	718	51,51,39,62,42,48,68,37	75,66,80,89,106,58,73,48	66,69,31,70,34,79,45,45	102,96,55,128,85,131,93,79	197	220	0.164033	0.60032	0.432,0.463,0.353,0.438,0.307,0.48,0.51,0.463	0.419,0.445,0.386,0.379,0.309,0.402,0.351,0.389	0.046
1504	nfyal	nfyal	chr8	-	25028636	25028783	25033606	25033695	25027727	25027859	25034327	25034411	1504	2,3,2,0,4,0,0,0	12,14,4,20,22,12,8,9	2,2,1,8,0,3,3,1	13,22,15,33,28,30,10,13	238	296	0.164597	0.601138	0.172,0.21,0.383,0.0,0.184,0.0,0.0,0.0	0.161,0.102,0.077,0.232,0.0,0.111,0.272,0.087	-0.012
269	rnf44	rnf44	chr14	+	50944668	50944888	50950472	50950640	50937756	50937958	50953364	50953565	269	105,81,64,86,96,88,99,75	14,17,9,5,13,2,5,5	126,55,59,81,137,235,116,96	7,7,7,13,14,27,24,13	369	317	0.165538	0.603324	0.866,0.804,0.859,0.937,0.864,0.974,0.944,0.928	0.939,0.871,0.879,0.843,0.894,0.882,0.806,0.864	0.025
157	coq6	coq6	chr17	+	45014863	45014922	45016622	45016749	45011767	45011902	45017974	45018105	157	51,45,80,66,69,46,59,51	59,57,99,75,152,75,59,65	30,30,30,44,36,90,32,46	52,58,47,78,54,128,59,55	208	276	0.167505	0.603812	0.534,0.512,0.517,0.539,0.376,0.449,0.57,0.51	0.434,0.407,0.459,0.428,0.469,0.483,0.418,0.526	0.048
455	csnk1g1	csnk1g1	chr7	-	54182734	54182804	54188182	54188223	54139466	54139615	54191668	54191985	455	12,12,2,5,15,19,8,18	24,11,4,18,22,11,34,23	7,10,7,28,9,11,16,5	27,31,23,48,18,27,16,20	190	219	0.167207	0.603812	0.366,0.557,0.366,0.243,0.44,0.666,0.213,0.474	0.23,0.271,0.26,0.402,0.366,0.32,0.535,0.224	0.09
608	tagln	tagln	chr15	-	545130	545233	546425	546594	543743	543961	547683	547872	608	2.17147e+23	110,61,125,157,240,87,129,173	225,229,82,117,85,323,98,216	142,142,43,78,40,126,58,139	318	252	0.167725	0.603812	0.61,0.656,0.555,0.559,0.618,0.647,0.642,0.633	0.557,0.561,0.602,0.543,0.627,0.67,0.572,0.552	0.029
730	tmem45a	tmem45a	chr6	+	36826095	36826306	36828685	36828898	36821691	36821912	36831010	36831195	730	35,23,44,34,63,33,34,23	25,48,85,26,60,30,29,29	63,34,20,38,26,43,18,26	49,39,14,35,22,30,12,34	360	362	0.166328	0.603812	0.585,0.325,0.342,0.568,0.514,0.525,0.541,0.444	0.564,0.467,0.59,0.522,0.543,0.59,0.601,0.435	-0.058
763	ptgr1	ptgr1	chr7_KZ115226v1_alt	-	30842	30902	31468	31514	30317	30485	31583	31708	763	9,1,5,3,4,2,9,3	55,40,28,51,49,32,11,23	9,4,4,12,5,12,3,10	35,62,22,79,52,43,20,23	195	209	0.16736	0.603812	0.149,0.026,0.161,0.059,0.08,0.063,0.467,0.123	0.216,0.065,0.163,0.14,0.093,0.23,0.139,0.318	-0.029
1717	zgc:101858	zgc:101858	chr5	+	64857047	64857218	64857562	64857741	64856872	64856921	64858918	64859012	1717	57,62,72,62,75,63,48,60	2.14122e+23	84,74,35,99,59,79,35,54	1.69186e+23	320	328	0.16703	0.603812	0.214,0.342,0.318,0.26,0.22,0.28,0.225,0.289	0.338,0.29,0.262,0.316,0.273,0.294,0.232,0.3	-0.02
1431	zgc:158263	zgc:158263	chr23	+	26745143	26745247	26748066	26748263	26743383	26743489	26748342	26748665	1431	10,28,15,21,27,5,8,3	34,59,43,36,32,25,23,12	54,93,44,77,62,69,36,41	177,161,68,175,114,106,57,68	253	346	0.169861	0.610254	0.287,0.394,0.323,0.444,0.536,0.215,0.322,0.255	0.294,0.441,0.469,0.376,0.427,0.471,0.463,0.452	-0.077
117	arvcfb	arvcfb	chr5	-	26322674	26322746	26355898	26356082	26289190	26289318	26369149	26369652	117	3.00313e+23	1.20157e+23	2.21278e+23	112,90,124,94,54,356,162,163	333	221	0.170661	0.611883	0.624,0.57,0.552,0.658,0.638,0.642,0.628,0.692	0.567,0.672,0.655,0.738,0.744,0.634,0.632,0.624	-0.033
336	kifc1	kifc1	chr19	+	6995123	6995243	6995655	6995940	6994576	6994744	6996068	6996233	336	76,50,59,60,68,67,34,45	155,145,100,94,129,90,75,97	101,75,52,130,107,118,89,53	2.56195e+23	269	434	0.171542	0.61271	0.442,0.357,0.488,0.507,0.46,0.546,0.422,0.428	0.389,0.383,0.435,0.403,0.431,0.465,0.437,0.447	0.033
341	epn1	epn1	chr16	+	12744301	12744322	12747415	12747487	12743856	12744002	12748020	12748104	341	5,6,5,1,9,4,1,5	32,10,13,11,19,18,11,15	2,2,2,2,3,9,4,4	11,28,9,31,17,18,22,16	170	221	0.171587	0.61271	0.169,0.438,0.333,0.106,0.381,0.224,0.106,0.302	0.191,0.085,0.224,0.077,0.187,0.394,0.191,0.245	0.058
1180	ss18	ss18	chr2	-	1359797	1359882	1361638	1361715	1358395	1358522	1364483	1364678	1180	34,28,28,44,46,45,29,28	73,74,54,60,135,93,58,113	62,47,36,88,38,80,46,68	140,128,71,152,66,177,89,84	226	234	0.172571	0.613741	0.325,0.281,0.349,0.432,0.261,0.334,0.341,0.204	0.314,0.275,0.344,0.375,0.373,0.319,0.349,0.456	-0.035
1514	tln1	tln1	chr10	+	6178287	6178430	6179372	6179500	6177841	6177994	6182431	6182492	1514	2.44265e+23	1.82125e+23	3.34284e+23	172,187,80,237,141,298,104,162	292	277	0.172359	0.613741	0.56,0.668,0.571,0.68,0.626,0.591,0.578,0.562	0.648,0.59,0.728,0.611,0.57,0.62,0.688,0.613	-0.029
1606	psmd3	psmd3	chr19	+	48055316	48055436	48058360	48058464	48055059	48055174	48058703	48058859	1606	5.01334e+23	4.40288e+23	6.87452e+23	6.23463e+23	269	253	0.173027	0.614125	0.517,0.522,0.514,0.504,0.47,0.451,0.378,0.495	0.509,0.479,0.465,0.5,0.509,0.525,0.524,0.525	-0.023
1763	fntb	fntb	chr20	+	28818074	28818161	28822617	28822747	28817721	28817805	28823104	28823237	1763	11,38,38,43,30,25,17,20	49,35,59,71,61,35,39,64	73,44,21,44,28,67,43,33	55,58,31,85,80,102,53,56	236	279	0.173473	0.614472	0.21,0.562,0.432,0.417,0.368,0.458,0.34,0.27	0.611,0.473,0.445,0.38,0.293,0.437,0.49,0.411	-0.06
290	thoc2	thoc2	chr14	+	12409982	12410104	12414604	12414738	12408395	12408466	12419539	12419700	290	212,102,75,153,154,173,175,157	218,105,74,125,117,158,129,143	2.41193e+23	193,158,99,349,157,278,139,99	271	283	0.173866	0.61461	0.504,0.504,0.514,0.561,0.579,0.533,0.586,0.534	0.566,0.561,0.595,0.554,0.577,0.542,0.565,0.587	-0.029
1230	prmt3	prmt3	chr7	+	17199769	17199820	17202783	17202871	17184033	17184120	17223202	17223534	1230	13,19,14,14,14,9,6,4	25,38,58,33,64,45,23,22	10,15,9,19,11,21,13,4	47,68,30,60,65,82,49,36	200	237	0.174209	0.61461	0.381,0.372,0.222,0.335,0.206,0.192,0.236,0.177	0.201,0.207,0.262,0.273,0.167,0.233,0.239,0.116	0.053
1263	eif4a1a	eif4a1a	chr7	-	26515637	26515777	26516073	26516206	26515150	26515319	26516630	26516679	1263	3.69289e+23	8.57781e+23	4.50583e+23	1.18413e+27	282	289	0.174875	0.615524	0.306,0.275,0.251,0.302,0.248,0.291,0.294,0.298	0.28,0.318,0.34,0.319,0.275,0.304,0.309,0.257	-0.017
1595	pcsk7	pcsk7	chr15	+	532091	532192	533877	534045	530845	530984	534591	534696	1595	8,11,7,16,20,16,11,18	35,52,18,25,35,19,25,34	22,22,22,21,13,48,20,28	36,51,32,27,38,76,35,47	250	317	0.175166	0.615524	0.225,0.211,0.33,0.448,0.42,0.516,0.358,0.402	0.437,0.354,0.466,0.497,0.303,0.445,0.42,0.43	-0.055
738	nkain4	nkain4	chr23	-	14276207	14276292	14299000	14299061	14265121	14265501	14320295	14320493	738	65,85,37,80,132,90,96,102	150,178,96,131,216,169,150,182	42,80,53,51,35,128,51,36	113,112,105,127,92,291,76,114	210	234	0.175797	0.616513	0.326,0.347,0.3,0.405,0.405,0.372,0.416,0.384	0.293,0.443,0.36,0.309,0.298,0.329,0.428,0.26	0.029
263	tlx2	tlx2	chr14	-	5659355	5659536	5669828	5670066	5656678	5657067	5677504	5678410	263	139,146,151,124,126,121,96,126	125,121,123,114,105,130,110,98	3.09198e+23	2.15187e+23	387	330	0.176663	0.617608	0.487,0.507,0.511,0.481,0.506,0.442,0.427,0.523	0.551,0.474,0.526,0.491,0.48,0.485,0.533,0.57	-0.028
480	ccdc84	ccdc84	chr5	+	58691908	58691939	58693143	58693239	58691705	58691817	58694004	58694137	480	11,5,9,9,11,9,8,7	13,11,18,13,19,11,10,15	12,5,5,5,9,18,8,9	22,17,17,44,14,33,7,13	180	245	0.17786	0.617608	0.535,0.382,0.405,0.485,0.441,0.527,0.521,0.388	0.426,0.286,0.286,0.134,0.467,0.426,0.609,0.485	0.071
622	zfpl1	zfpl1	chr5	-	52948039	52948112	52962534	52962728	52944691	52944853	52963607	52963719	622	216,144,136,68,183,133,88,182	64,36,64,44,68,73,55,66	2.72209e+23	90,75,76,76,39,117,42,47	343	222	0.177262	0.617608	0.686,0.721,0.579,0.5,0.635,0.541,0.509,0.641	0.662,0.643,0.569,0.683,0.699,0.587,0.71,0.629	-0.046
729	zc3h7a	zc3h7a	chr3	+	43776682	43776880	43780787	43780946	43776557	43776597	43781047	43781128	729	55,55,15,48,77,42,46,39	67,31,22,53,66,50,43,43	72,82,62,124,49,107,49,65	79,61,37,76,33,119,51,58	347	308	0.177251	0.617608	0.422,0.612,0.377,0.446,0.509,0.427,0.487,0.446	0.447,0.544,0.598,0.592,0.569,0.444,0.46,0.499	-0.053
1378	stx18	stx18	chr14	+	23136	23252	23458	23536	22894	22962	23748	23815	1378	38,27,44,46,41,61,40,46	35,50,60,41,65,51,27,42	111,109,41,77,48,101,39,97	92,57,27,85,62,93,57,57	265	227	0.177814	0.617608	0.482,0.316,0.386,0.49,0.351,0.506,0.559,0.484	0.508,0.621,0.565,0.437,0.399,0.482,0.37,0.593	-0.05
537	mre11a	mre11a	chr15	+	2873620	2873724	2875336	2875510	2871146	2871276	2876702	2876762	537	28,31,8,20,15,25,17,38	31,18,14,21,9,28,13,23	22,38,17,61,38,28,22,31	36,28,36,46,38,64,24,20	253	323	0.178314	0.617625	0.536,0.687,0.422,0.549,0.68,0.533,0.625,0.678	0.438,0.634,0.376,0.629,0.561,0.358,0.539,0.664	0.064
574	vrk3	vrk3	chr7	+	29068242	29068344	29068536	29068632	29067978	29068083	29069706	29069841	574	15,14,11,20,30,11,10,16	7,8,10,15,32,9,12,15	26,14,27,23,26,44,22,19	19,0,5,23,19,36,16,18	251	245	0.179401	0.617625	0.677,0.631,0.518,0.565,0.478,0.544,0.449,0.51	0.572,1.0,0.841,0.494,0.572,0.544,0.573,0.507	-0.091
616	hcls1	hcls1	chr4	-	22310142	22310272	22310693	22310767	22308576	22308687	22310872	22310956	616	12,7,13,18,15,15,4,14	66,40,28,44,33,34,5,11	16,50,20,61,22,42,13,5	128,139,77,116,56,140,40,46	223	279	0.178687	0.617625	0.185,0.18,0.367,0.339,0.363,0.356,0.5,0.614	0.135,0.31,0.245,0.397,0.33,0.273,0.289,0.12	0.101
1265	plekhg7	plekhg7	chr18	-	15899256	15899431	15902207	15902321	15893712	15893828	15905109	15905211	1265	9,8,5,5,2,5,4,2	11,10,3,7,5,7,1,0	17,14,9,7,7,19,13,9	28,25,15,17,21,27,14,5	263	324	0.179792	0.617625	0.502,0.496,0.672,0.468,0.33,0.468,0.831,1.0	0.428,0.408,0.425,0.337,0.291,0.464,0.534,0.689	0.149
1525	dzip1	dzip1	chr6	+	7250769	7250890	7251171	7251792	7249530	7249709	7261144	7261229	1525	10,10,4,10,3,3,6,6	70,69,39,35,42,40,25,59	13,23,27,17,12,22,10,11	109,71,76,130,73,151,67,88	270	770	0.179138	0.617625	0.289,0.292,0.226,0.449,0.169,0.176,0.406,0.225	0.254,0.48,0.503,0.272,0.319,0.294,0.299,0.263	-0.056
1733	glrx3	glrx3	chr12	-	42371535	42371628	42378828	42379001	42369565	42369992	42384827	42385029	1733	99,86,163,76,109,90,77,88	165,77,219,149,196,103,120,152	130,90,62,174,93,173,92,102	146,164,124,219,130,184,106,80	322	242	0.179966	0.617625	0.311,0.456,0.359,0.277,0.295,0.396,0.325,0.303	0.401,0.292,0.273,0.374,0.35,0.414,0.395,0.489	-0.033
1329	dab2ipb	dab2ipb	chr5	-	33733359	33733914	33737184	33737283	33704567	33704712	33739980	33740134	1329	85,64,87,119,150,113,79,69	143,80,151,92,178,155,122,251	47,40,29,45,42,83,26,50	112,74,32,65,76,198,36,108	248	704	0.181417	0.621398	0.628,0.694,0.621,0.786,0.705,0.674,0.648,0.438	0.544,0.605,0.72,0.663,0.611,0.543,0.672,0.568	0.034
137	cntfr	cntfr	chr10	-	13600555	13600789	13672777	13672859	13541096	13541214	13772624	13772847	137	39,60,36,50,61,55,50,69	1.05118e+23	79,55,48,95,85,166,53,63	2.63234e+23	231	383	0.182528	0.623193	0.381,0.457,0.35,0.329,0.303,0.237,0.401,0.319	0.332,0.28,0.374,0.459,0.473,0.389,0.359,0.358	-0.031
461	lpcat4	lpcat4	chr7	+	1486426	1486485	1487764	1487799	1484477	1484538	1489088	1489143	461	8,20,3,24,2,0,2,3	0,11,8,5,3,4,0,6	25,34,35,24,28,36,8,17	12,5,15,9,9,6,8,5	208	184	0.182736	0.623193	1.0,0.617,0.249,0.809,0.371,0.0,1.0,0.307	0.648,0.857,0.674,0.702,0.733,0.841,0.469,0.75	-0.165
1281	qkia	qkia	chr17	+	27772717	27772834	27783588	27783732	27748974	27749117	27801559	27801647	1281	9.26767e+26	7.98565e+23	1.24811e+27	1.13999e+26	266	293	0.183355	0.623193	0.561,0.599,0.59,0.551,0.578,0.59,0.585,0.588	0.547,0.55,0.565,0.528,0.624,0.554,0.584,0.556	0.017
1762	sft2d2a	sft2d2a	chr6	+	36842695	36842754	36843295	36843325	36842543	36842579	36843561	36843881	1762	25,40,18,8,7,6,11,11	30,30,22,14,11,5,12,7	69,82,33,110,31,19,19,20	52,57,17,84,29,39,10,17	208	179	0.183287	0.623193	0.418,0.534,0.413,0.33,0.354,0.508,0.441,0.575	0.533,0.553,0.626,0.53,0.479,0.295,0.621,0.503	-0.071
49	sh3bgr	sh3bgr	chr15	+	5949161	5949185	5949444	5949471	5946757	5946784	5956046	5956070	49	17,21,13,17,34,28,34,28	16,16,11,8,23,7,24,11	5,15,7,9,9,21,12,12	4,16,17,13,10,11,2,8	173	176	0.183899	0.623841	0.519,0.572,0.546,0.684,0.601,0.803,0.59,0.721	0.56,0.488,0.295,0.413,0.478,0.66,0.859,0.604	0.085
547	fam53b	fam53b	chr12	+	46915319	46915485	46919812	46919867	46883784	46883888	46930386	46931045	547	93,71,53,77,128,72,87,63	68,74,35,56,64,35,32,29	126,160,82,153,88,195,72,110	113,101,66,84,74,183,50,52	315	204	0.18434	0.624136	0.47,0.383,0.495,0.471,0.564,0.571,0.638,0.585	0.419,0.506,0.446,0.541,0.435,0.408,0.483,0.578	0.045
1461	nexn	nexn	chr8	-	18532250	18532335	18532738	18532930	18531980	18532129	18535662	18536034	1461	2.53267e+23	1.14105e+23	107,102,182,115,86,301,135,183	31,44,40,37,17,123,50,71	341	234	0.185905	0.628231	0.604,0.636,0.664,0.724,0.655,0.631,0.629,0.626	0.703,0.614,0.757,0.681,0.776,0.627,0.649,0.639	-0.035
1034	exosc7	exosc7	chr19	-	2871417	2871573	2872107	2872231	2866947	2867118	2873388	2873459	1034	86,57,98,74,91,83,93,58	80,61,62,53,57,46,30,74	96,149,74,135,63,123,64,84	84,74,69,113,45,178,57,84	273	305	0.186355	0.628546	0.546,0.511,0.638,0.609,0.641,0.668,0.776,0.467	0.561,0.692,0.545,0.572,0.61,0.436,0.556,0.528	0.044
699	zgc:114188	zgc:114188	chr25	+	192561	192713	195642	195748	192115	192139	196456	196522	699	2.17134e+23	1.88815e+31	2.48219e+23	2.84226e+31	301	255	0.187813	0.632255	0.089,0.071,0.073,0.073,0.082,0.089,0.07,0.082	0.069,0.067,0.08,0.061,0.071,0.08,0.085,0.076	0.005
163	mhc1ula	mhc1ula	chr22	+	3915919	3916180	3917214	3917496	3914317	3914435	3928626	3928724	163	14,21,25,35,10,27,1,8	30,44,29,41,8,20,0,6	38,39,38,21,8,30,25,7	40,64,37,33,33,50,36,36	410	431	0.189016	0.633282	0.329,0.334,0.475,0.473,0.568,0.587,1.0,0.584	0.5,0.39,0.519,0.401,0.203,0.387,0.422,0.17	0.17
479	cd9a	cd9a	chr18	-	7127347	7127437	7128487	7128589	7125870	7125954	7129820	7129895	479	7.87739e+28	5.27524e+24	2.03271e+23	1.87229e+23	251	239	0.189411	0.633282	0.587,0.574,0.526,0.602,0.58,0.533,0.56,0.559	0.508,0.53,0.554,0.542,0.582,0.546,0.521,0.574	0.02
641	foxp4	foxp4	chr11	+	22010678	22010801	22020850	22020937	21987537	21987627	22029585	22029739	641	3.0623e+23	215,181,74,152,159,156,110,155	4.85263e+23	4.54272e+23	272	236	0.189116	0.633282	0.553,0.524,0.563,0.515,0.573,0.482,0.558,0.564	0.481,0.456,0.57,0.485,0.525,0.577,0.517,0.535	0.023
666	opn3	opn3	chr13	+	42253268	42253588	42264221	42264473	42245220	42245551	42265301	42265585	666	2.64192e+23	1.59151e+23	1.7116e+23	95,105,159,115,60,402,138,154	469	401	0.189554	0.633282	0.587,0.521,0.525,0.554,0.522,0.537,0.595,0.55	0.606,0.566,0.544,0.601,0.592,0.54,0.575,0.583	-0.027
1338	kpnb1	kpnb1	chr19	+	48033552	48033660	48034420	48034564	48033186	48033269	48034833	48034939	1338	128,102,72,73,106,80,94,70	208,113,98,171,177,139,121,205	191,151,92,143,129,248,135,147	2.59247e+23	257	293	0.190467	0.634488	0.412,0.507,0.456,0.327,0.406,0.396,0.47,0.28	0.457,0.411,0.484,0.454,0.44,0.389,0.412,0.485	-0.035
1759	aga	aga	chr14	-	36434182	36434295	36436871	36437025	36433477	36433589	36437102	36437249	1759	26,51,28,28,30,25,32,16	27,29,38,18,33,20,15,24	34,30,34,38,27,38,36,20	46,41,23,36,32,55,36,17	303	262	0.190634	0.634488	0.454,0.603,0.389,0.574,0.44,0.519,0.648,0.366	0.39,0.388,0.561,0.477,0.422,0.374,0.464,0.504	0.052
62	slc8a1a	slc8a1a	chr11	-	30553344	30553413	30558375	30558393	30550106	30550234	30558785	30558806	62	48,38,29,49,87,47,84,77	3.17344e+23	18,21,32,44,28,107,49,47	1.98228e+23	167	218	0.192005	0.637846	0.165,0.126,0.142,0.136,0.154,0.118,0.191,0.148	0.106,0.107,0.139,0.133,0.151,0.135,0.142,0.147	0.015
186	top2b	top2b	chr19	-	17706698	17706854	17708851	17708943	17706272	17706356	17711382	17711578	186	65,47,67,33,76,34,42,63	104,69,112,44,122,78,69,114	70,66,51,108,51,119,53,53	92,82,52,190,88,174,100,65	241	305	0.194376	0.644512	0.442,0.463,0.431,0.487,0.441,0.356,0.435,0.412	0.491,0.505,0.554,0.418,0.423,0.464,0.401,0.508	-0.037
142	msra	msra	chr20	+	38989128	38989248	39001769	39001874	38983754	38983823	39008264	39008371	142	25,21,61,58,71,45,55,26	27,20,87,43,68,66,40,43	23,53,156,52,38,104,45,53	38,63,174,65,55,133,60,75	269	254	0.195212	0.644856	0.466,0.498,0.398,0.56,0.496,0.392,0.565,0.363	0.364,0.443,0.458,0.43,0.395,0.425,0.415,0.4	0.051
210	usf1l	usf1l	chr5	+	29807234	29807376	29811913	29811968	29807031	29807148	29812050	29812109	210	129,84,110,118,199,138,106,132	94,54,53,53,97,48,62,62	1.51172e+23	81,87,78,104,50,109,93,86	291	204	0.195137	0.644856	0.49,0.522,0.593,0.609,0.59,0.668,0.545,0.599	0.567,0.581,0.506,0.565,0.6,0.541,0.462,0.531	0.033
56	zgc:153184	zgc:153184	chr15	-	2952505	2952574	2953030	2953099	2941524	2941722	2954318	2954402	56	8,5,9,1,8,2,12,5	11,10,13,15,7,12,4,9	6,16,3,6,14,13,5,0	2,1,5,14,3,26,4,13	218	218	0.197194	0.647766	0.421,0.333,0.409,0.062,0.533,0.143,0.75,0.357	0.75,0.941,0.375,0.3,0.824,0.333,0.556,0.0	-0.134
320	mgat5	mgat5	chr22	+	11995498	11995928	12008452	12008620	11972819	11972911	12040179	12040256	320	178,151,47,137,197,130,163,238	76,55,33,65,103,81,89,96	1.91167e+23	94,79,70,72,49,129,65,76	579	317	0.196925	0.647766	0.562,0.6,0.438,0.536,0.512,0.468,0.501,0.576	0.527,0.536,0.565,0.661,0.556,0.56,0.53,0.542	-0.036
1361	mylk3	mylk3	chr7	-	41825618	41825771	41829047	41829176	41822327	41822463	41832623	41832694	1361	2.24192e+23	2.56282e+23	1.76191e+23	1.89229e+23	278	302	0.196551	0.647766	0.487,0.425,0.437,0.479,0.488,0.48,0.459,0.511	0.503,0.475,0.471,0.444,0.48,0.553,0.473,0.53	-0.02
195	gli3	gli3	chr24	-	11608733	11608939	11648079	11648185	11583558	11583714	11690506	11690749	195	8,3,9,19,18,18,6,22	11,23,17,20,45,25,22,17	13,28,7,32,13,25,7,6	25,25,16,15,10,44,12,14	255	355	0.197821	0.64806	0.503,0.154,0.424,0.569,0.358,0.501,0.275,0.643	0.42,0.609,0.379,0.748,0.644,0.442,0.448,0.374	-0.08
1099	mtfr2	mtfr2	chr23	-	31906815	31907092	31909321	31909524	31906552	31906736	31910637	31910762	1099	19,20,12,48,19,30,19,27	15,27,24,22,20,19,9,22	56,26,15,43,33,27,34,21	45,38,17,45,34,66,21,18	352	426	0.198018	0.64806	0.605,0.473,0.377,0.725,0.535,0.656,0.719,0.598	0.601,0.453,0.516,0.536,0.54,0.331,0.662,0.585	0.058
1386	zgc:55262	zgc:55262	chr7	-	6708712	6708796	6711233	6711402	6705905	6705991	6711788	6711922	1386	28,43,20,22,21,31,7,10	11,11,9,9,14,10,4,15	91,38,28,41,26,55,20,41	31,36,10,21,26,43,19,24	318	233	0.198783	0.648456	0.651,0.741,0.62,0.642,0.524,0.694,0.562,0.328	0.683,0.436,0.672,0.589,0.423,0.484,0.435,0.556	0.06
1565	acsl1b	acsl1b	chr14	-	945868	945957	946842	946915	944946	945063	947009	947105	1565	1.47153e+23	1.97208e+23	1.48181e+23	1.22186e+23	222	238	0.198875	0.648456	0.444,0.441,0.466,0.504,0.513,0.466,0.416,0.453	0.565,0.511,0.407,0.491,0.497,0.479,0.475,0.489	-0.026
1125	ttc13	ttc13	chr20	-	3968149	3968234	3971210	3971294	3963904	3964014	3974244	3974337	1125	23,19,13,18,20,31,9,19	30,9,13,12,18,9,19,16	55,38,28,31,43,61,19,29	40,20,18,26,10,42,18,14	233	234	0.199691	0.649916	0.435,0.68,0.501,0.601,0.527,0.776,0.322,0.544	0.58,0.656,0.61,0.545,0.812,0.593,0.515,0.675	-0.075
38	tecrb	tecrb	chr1	+	55755522	55755573	55760798	55760850	55752642	55752717	55761965	55762010	38	0,0,1,0,0,1,0,0	51,33,47,48,57,45,41,35	2,5,0,0,3,0,0,6	67,62,34,93,54,67,36,63	200	201	0.201012	0.651812	0.0,0.0,0.021,0.0,0.0,0.022,0.0,0.0	0.029,0.075,0.0,0.0,0.053,0.0,0.0,0.087	-0.025
1158	bckdhb	bckdhb	chr16	-	5086673	5086829	5090949	5091083	5085930	5086039	5102602	5102671	1158	2.6825e+23	4.49329e+23	2.86272e+23	4.09421e+23	283	305	0.200734	0.651812	0.391,0.45,0.405,0.437,0.442,0.372,0.433,0.441	0.43,0.41,0.376,0.429,0.414,0.364,0.411,0.384	0.019
350	aopep	aopep	chr8	-	30174823	30174910	30195105	30195222	30172914	30173055	30241931	30242015	350	103,90,74,93,137,97,70,80	88,65,50,58,100,46,49,45	63,87,49,73,43,49,43,41	57,61,29,39,34,55,26,55	266	236	0.201932	0.652396	0.509,0.551,0.568,0.587,0.549,0.652,0.559,0.612	0.495,0.559,0.6,0.624,0.529,0.441,0.595,0.398	0.043
683	actr2b	actr2b	chr13	-	5963275	5963425	5965286	5965423	5959552	5959698	5965584	5965657	683	68,67,54,68,103,58,93,69	68,55,77,97,106,75,80,79	96,95,81,119,77,220,113,72	83,113,77,109,65,203,92,96	286	299	0.201923	0.652396	0.511,0.56,0.423,0.423,0.504,0.447,0.549,0.477	0.547,0.468,0.524,0.533,0.553,0.531,0.562,0.439	-0.033
742	actr1	actr1	chr10	+	42523018	42523083	42525012	42525088	42521969	42522163	42526183	42526309	742	78,61,41,93,108,43,76,80	201,156,90,165,273,164,138,177	93,122,71,145,81,153,102,81	2.31259e+23	214	225	0.20273	0.653653	0.29,0.291,0.324,0.372,0.294,0.216,0.367,0.322	0.297,0.331,0.299,0.372,0.316,0.321,0.364,0.367	-0.024
1164	kcmf1	kcmf1	chr5	-	55729351	55729491	55733310	55733478	55725706	55725808	55751964	55752135	1164	1.12124e+23	1.90149e+23	2.5226e+23	2.87243e+23	317	289	0.203062	0.653653	0.35,0.431,0.406,0.417,0.435,0.451,0.437,0.531	0.445,0.494,0.501,0.482,0.46,0.462,0.411,0.407	-0.026
206	cd82a	cd82a	chr7	+	26721832	26721905	26729442	26729567	26716320	26716392	26729849	26729924	206	135,111,97,97,144,137,77,101	2.78238e+23	164,189,99,264,117,239,97,104	4.56332e+23	222	274	0.205699	0.655541	0.375,0.365,0.309,0.319,0.343,0.361,0.352,0.385	0.307,0.413,0.335,0.442,0.357,0.398,0.364,0.36	-0.021
383	stk16	stk16	chr1	+	5425314	5425447	5426588	5426808	5422436	5422532	5428525	5428659	383	10,11,13,17,10,4,8,8	86,72,45,59,68,58,47,78	23,26,17,28,9,25,11,9	116,81,67,118,64,173,68,85	282	369	0.204932	0.655541	0.132,0.167,0.274,0.274,0.161,0.083,0.182,0.118	0.206,0.296,0.249,0.237,0.155,0.159,0.175,0.122	-0.026
535	trpv4	trpv4	chr5	-	19806361	19806435	19806620	19806713	19803982	19804148	19808430	19808589	535	35,16,12,19,17,15,10,15	7,8,7,0,7,20,21,18	13,7,1,7,3,5,3,2	2,6,4,5,7,3,3,5	242	223	0.205754	0.655541	0.822,0.648,0.612,1.0,0.691,0.409,0.305,0.434	0.857,0.518,0.187,0.563,0.283,0.606,0.48,0.269	0.145
701	colec12	colec12	chr2	+	31422275	31422398	31425705	31425792	31387623	31387674	31427542	31428586	701	114,87,69,96,139,116,67,122	60,88,53,67,119,89,88,82	210,190,85,252,141,242,119,146	2.04122e+23	272	236	0.204676	0.655541	0.622,0.462,0.53,0.554,0.503,0.531,0.398,0.563	0.472,0.575,0.415,0.517,0.511,0.455,0.446,0.484	0.036
895	nsa2	nsa2	chr21	-	3790405	3790598	3792638	3792818	3789839	3790113	3793072	3793223	895	1.04255e+25	1.38594e+30	1.39012e+27	1.90619e+30	329	342	0.205878	0.655541	0.439,0.377,0.403,0.415,0.432,0.401,0.439,0.436	0.431,0.395,0.452,0.41,0.449,0.456,0.46,0.431	-0.018
1106	si:ch73-142c19.1	si:ch73-142c19.1	chr23	-	4398996	4399206	4401425	4401547	4398763	4398928	4402940	4403110	1106	30,11,11,16,36,27,15,17	29,25,15,22,22,27,12,30	35,31,44,61,18,23,25,41	67,46,51,55,32,75,45,34	271	359	0.204451	0.655541	0.578,0.368,0.493,0.491,0.684,0.57,0.623,0.429	0.409,0.472,0.533,0.595,0.427,0.289,0.424,0.615	0.059
1748	cux1b	cux1b	chr15	+	2539767	2539851	2542752	2542833	2538042	2538159	2542917	2542982	1748	48,56,65,46,75,59,18,42	24,37,38,34,34,31,21,44	87,41,30,49,47,99,37,54	47,44,37,61,25,67,32,37	233	230	0.206663	0.656853	0.664,0.599,0.628,0.572,0.685,0.653,0.458,0.485	0.646,0.479,0.445,0.442,0.65,0.593,0.533,0.59	0.046
802	sbk3	sbk3	chr16	-	12715425	12715628	12717981	12718126	12710910	12711906	12723257	12723405	802	109,103,90,90,167,117,109,128	1.89187e+23	81,81,136,66,68,249,108,95	1.89168e+23	294	352	0.208868	0.661477	0.408,0.397,0.398,0.299,0.358,0.349,0.307,0.378	0.339,0.366,0.381,0.391,0.286,0.327,0.336,0.28	0.023
1029	supt4h1	supt4h1	chr5	+	3121423	3121479	3125230	3125284	3120313	3120420	3127340	3127599	1029	137,84,144,127,162,144,116,107	2.88135e+23	186,165,103,230,192,183,96,120	2.80272e+23	205	203	0.208722	0.661477	0.32,0.381,0.358,0.353,0.384,0.429,0.416,0.337	0.397,0.375,0.345,0.402,0.427,0.361,0.436,0.413	-0.022
1283	kdrl	kdrl	chr14	-	33006384	33006482	33007059	33007213	33005690	33005813	33007294	33007383	1283	13,62,9,43,54,38,34,55	26,32,18,27,31,37,29,41	44,65,32,37,21,130,68,66	29,32,25,45,25,76,34,28	303	247	0.211245	0.667806	0.29,0.612,0.29,0.565,0.587,0.456,0.489,0.522	0.553,0.623,0.511,0.401,0.406,0.582,0.62,0.658	-0.068
162	zgc:100918	zgc:100918	chr10	-	42746157	42746286	42747963	42748182	42744974	42745580	42750647	42750774	162	1.68186e+23	26,58,60,48,89,66,50,55	3.00295e+23	76,65,87,96,85,127,64,71	368	278	0.216358	0.670749	0.83,0.708,0.758,0.727,0.691,0.687,0.747,0.709	0.749,0.774,0.528,0.741,0.654,0.7,0.706,0.718	0.036
178	arpc2	arpc2	chr9	-	48044921	48045022	48047228	48047329	48043161	48043515	48054718	48054845	178	7.53777e+23	8.64603e+23	1.45216e+27	1.39815e+27	250	250	0.215813	0.670749	0.466,0.563,0.516,0.496,0.5,0.512,0.53,0.553	0.509,0.52,0.47,0.426,0.5,0.502,0.535,0.528	0.018
710	pank1b	pank1b	chr12	+	16959097	16959274	16959359	16959483	16957173	16957427	16960906	16961032	710	55,54,71,68,128,104,50,108	40,50,68,72,100,56,41,72	57,94,75,98,38,216,80,81	67,82,70,101,71,132,60,62	326	273	0.21586	0.670749	0.535,0.475,0.466,0.442,0.517,0.609,0.505,0.557	0.416,0.49,0.473,0.448,0.309,0.578,0.528,0.522	0.043
975	czib	czib	chr2	-	6044905	6044983	6046298	6046330	6042346	6042412	6047974	6048056	975	46,13,41,28,57,44,58,32	1.9512e+23	60,74,32,79,46,56,41,24	2.96219e+23	181	227	0.216077	0.670749	0.228,0.12,0.214,0.153,0.239,0.284,0.348,0.177	0.203,0.298,0.248,0.227,0.261,0.252,0.327,0.183	-0.03
977	ints8	ints8	chr19	-	17882352	17882557	17908963	17909074	17864834	17864956	17916779	17916910	977	35,55,27,54,70,50,44,39	63,41,46,58,92,85,45,58	80,75,48,122,62,124,86,53	167,106,90,133,119,188,110,75	260	354	0.214694	0.670749	0.431,0.646,0.444,0.559,0.509,0.445,0.571,0.478	0.395,0.491,0.421,0.555,0.415,0.473,0.516,0.49	0.041
986	bmper	bmper	chr16	+	7166363	7166454	7169421	7169504	7163240	7163323	7171881	7171981	986	70,42,49,59,112,111,82,93	21,30,10,34,44,50,33,73	164,113,38,107,84,181,68,64	58,58,22,47,33,112,66,57	240	232	0.213496	0.670749	0.763,0.575,0.826,0.627,0.711,0.682,0.706,0.552	0.732,0.653,0.625,0.688,0.711,0.61,0.499,0.52	0.051
1085	aida	aida	chr20	+	51742520	51742643	51743883	51744006	51740727	51740831	51745848	51745966	1085	108,101,125,63,117,75,76,89	137,94,99,67,128,100,93,137	127,170,71,100,71,184,82,73	93,113,71,168,80,192,68,79	272	272	0.214435	0.670749	0.441,0.518,0.558,0.485,0.478,0.429,0.45,0.394	0.577,0.601,0.5,0.373,0.47,0.489,0.547,0.48	-0.035
1474	myoz2b	myoz2b	chr1	-	25929187	25929299	25931990	25932157	25920432	25920616	25936563	25936648	1474	93,75,110,117,155,91,114,114	2.11217e+23	69,55,77,72,29,189,62,69	1.13173e+23	316	261	0.215938	0.670749	0.267,0.222,0.232,0.241,0.266,0.231,0.226,0.23	0.335,0.208,0.192,0.253,0.132,0.252,0.205,0.19	0.018
1520	ubr5	ubr5	chr16	-	52565189	52565407	52568035	52568149	52562264	52562385	52569917	52570090	1520	13,14,19,41,19,21,22,25	23,44,17,31,22,37,30,24	63,45,8,46,16,49,50,31	75,76,32,60,41,79,71,57	263	367	0.213622	0.670749	0.441,0.307,0.609,0.649,0.547,0.442,0.506,0.592	0.54,0.452,0.259,0.517,0.353,0.464,0.496,0.431	0.073
1624	msi2b	msi2b	chr15	-	30435624	30435779	30450875	30451055	30429247	30429324	30467519	30467642	1624	30,37,24,25,55,26,22,23	38,57,58,59,103,66,58,62	15,9,20,29,26,54,32,49	63,90,41,48,31,202,72,83	329	304	0.215466	0.670749	0.422,0.375,0.277,0.281,0.33,0.267,0.26,0.255	0.18,0.085,0.311,0.358,0.437,0.198,0.291,0.353	0.032
1745	exosc8	exosc8	chr10	+	35003091	35003155	35005854	35005928	35002950	35002987	35006005	35006051	1745	0,0,0,2,0,0,5,4	68,54,77,79,84,55,49,33	2,8,4,0,0,0,1,1	71,67,28,77,49,87,68,46	213	223	0.216025	0.670749	0.0,0.0,0.0,0.026,0.0,0.0,0.097,0.113	0.029,0.111,0.13,0.0,0.0,0.0,0.015,0.022	-0.009
414	matn4	matn4	chr6	+	52815114	52815237	52818014	52818137	52811086	52811209	52819077	52819200	414	95,62,82,86,70,62,31,85	69,40,62,29,37,23,38,45	293,224,51,325,101,207,101,76	215,119,38,238,60,150,69,76	272	272	0.217256	0.67155	0.579,0.608,0.569,0.748,0.654,0.729,0.449,0.654	0.577,0.653,0.573,0.577,0.627,0.58,0.594,0.5	0.039
1428	meis1a	meis1a	chr1	+	51480436	51480639	51482407	51482546	51479150	51479492	51482704	51482755	1428	184,96,118,92,151,96,90,77	89,89,92,97,136,69,70,41	355,182,52,267,169,279,197,123	216,123,47,190,128,189,94,78	352	288	0.217378	0.67155	0.628,0.469,0.512,0.437,0.476,0.532,0.513,0.606	0.574,0.548,0.475,0.535,0.519,0.547,0.632,0.563	-0.028
851	meis1b	meis1b	chr13	-	5495932	5496026	5497508	5497567	5490548	5491358	5512212	5512289	851	2.30192e+23	3.52265e+23	2.82275e+23	5.56363e+23	208	243	0.219152	0.674667	0.433,0.458,0.339,0.384,0.439,0.415,0.348,0.435	0.372,0.47,0.505,0.43,0.421,0.418,0.429,0.419	-0.027
1459	nexn	nexn	chr8	-	18531980	18532129	18532738	18532930	18526798	18526999	18535662	18536034	1459	2.53269e+23	2.12186e+23	107,102,184,115,86,301,135,183	66,70,106,60,32,230,76,104	341	298	0.218877	0.674667	0.511,0.558,0.533,0.583,0.601,0.604,0.564,0.603	0.586,0.56,0.603,0.626,0.701,0.534,0.608,0.606	-0.033
91	mtm1	mtm1	chr7	+	25846418	25846622	25848013	25848106	25845792	25845978	25849058	25849172	91	100,61,53,66,143,105,67,99	55,35,38,44,70,43,55,44	212,147,115,175,133,231,130,86	89,68,58,106,41,106,68,59	353	242	0.220179	0.674696	0.555,0.544,0.489,0.507,0.583,0.626,0.455,0.607	0.62,0.597,0.576,0.531,0.69,0.599,0.567,0.5	-0.039
175	tmeff2a	tmeff2a	chr9	-	24252397	24252556	24255030	24255154	24249484	24249581	24255655	24255715	175	27,25,17,22,40,24,33,19	51,48,45,29,87,44,55,49	33,83,13,37,20,69,24,46	90,104,31,53,30,111,52,51	273	308	0.223037	0.674696	0.374,0.37,0.299,0.461,0.342,0.381,0.404,0.304	0.293,0.474,0.321,0.441,0.429,0.412,0.342,0.504	-0.035
213	tpm3	tpm3	chr19	-	11008248	11008324	11008684	11008755	11002759	11002822	11010437	11010555	213	3.62262e+23	2.92239e+23	7.01862e+23	6.51719e+23	220	225	0.222699	0.674696	0.559,0.529,0.484,0.476,0.545,0.571,0.604,0.58	0.524,0.551,0.572,0.504,0.499,0.497,0.501,0.528	0.021
277	psmd11b	psmd11b	chr12	-	28352090	28352142	28352830	28352866	28351256	28351399	28352970	28353096	277	182,98,117,155,168,134,103,122	104,71,134,143,175,114,85,101	154,140,93,144,131,315,106,126	135,156,100,169,98,244,118,117	185	201	0.223441	0.674696	0.655,0.6,0.487,0.541,0.511,0.561,0.568,0.568	0.553,0.494,0.503,0.481,0.592,0.584,0.494,0.539	0.031
674	pola1	pola1	chr24	+	23841690	23841815	23841882	23841979	23840820	23841000	23842880	23842955	674	25,21,8,5,5,11,5,12	35,24,2,10,18,19,10,17	30,17,21,51,21,24,21,18	37,28,13,70,16,26,28,13	274	246	0.224899	0.674696	0.391,0.44,0.782,0.31,0.2,0.342,0.31,0.388	0.421,0.353,0.592,0.395,0.541,0.453,0.402,0.554	-0.069
842	igf2bp1	igf2bp1	chr3	-	23530092	23530215	23532039	23532175	23529778	23529895	23533142	23533265	842	3.36238e+23	2.97251e+23	6.92336e+24	5.25422e+23	285	272	0.224476	0.674696	0.519,0.475,0.476,0.534,0.452,0.457,0.436,0.512	0.557,0.432,0.462,0.538,0.557,0.535,0.485,0.471	-0.022
870	gamt	gamt	chr11	-	5857655	5857719	5859193	5859339	5856391	5856459	5865330	5865538	870	3.31315e+23	1.36123e+23	5.38603e+23	1.51245e+23	295	213	0.221891	0.674696	0.637,0.649,0.573,0.625,0.586,0.604,0.589,0.646	0.72,0.64,0.641,0.591,0.6,0.592,0.677,0.612	-0.021
917	bzw2	bzw2	chr19	-	31016361	31016532	31018723	31018833	31015296	31015443	31019450	31019586	917	75,66,42,88,98,85,88,106	143,120,130,166,180,128,96,102	97,82,96,76,60,155,73,124	155,150,123,97,70,253,111,138	259	320	0.221737	0.674696	0.393,0.405,0.285,0.396,0.402,0.451,0.531,0.562	0.436,0.403,0.491,0.492,0.514,0.431,0.448,0.526	-0.039
1192	cttn	cttn	chr18	-	50919807	50919881	50920068	50920152	50918686	50918816	50920941	50921017	1192	15,23,16,38,37,17,26,30	101,81,33,63,134,100,62,84	49,50,26,55,45,73,25,33	168,188,62,142,87,150,76,102	233	223	0.224798	0.674696	0.124,0.214,0.317,0.366,0.209,0.14,0.286,0.255	0.218,0.203,0.286,0.27,0.331,0.318,0.239,0.236	-0.024
1219	tp53i11a	tp53i11a	chr7	+	26692310	26692369	26692573	26692622	26682187	26682354	26695606	26695697	1219	13,10,5,7,12,11,8,17	14,10,5,10,32,9,5,11	6,29,16,14,18,23,19,20	17,14,5,22,13,27,11,7	208	198	0.220764	0.674696	0.469,0.488,0.488,0.4,0.263,0.538,0.604,0.595	0.251,0.664,0.753,0.377,0.569,0.448,0.622,0.731	-0.071
1342	si:ch211-132b12.1	si:ch211-132b12.1	chr18	+	40558776	40558889	40560851	40560989	40558564	40558689	40561534	40561637	1342	8,5,22,9,8,6,8,1	27,6,7,10,8,13,7,8	9,9,5,12,14,17,9,12	11,15,0,13,15,22,2,10	262	287	0.221535	0.674696	0.245,0.477,0.775,0.496,0.523,0.336,0.556,0.12	0.473,0.397,1.0,0.503,0.506,0.458,0.831,0.568	-0.151
1394	mrps11	mrps11	chr7	-	14530268	14530334	14532050	14532180	14511992	14512307	14534296	14534395	1394	1.41122e+23	92,66,133,122,135,86,96,94	1.31109e+23	69,80,65,66,72,150,57,50	279	215	0.224185	0.674696	0.542,0.588,0.559,0.538,0.626,0.643,0.554,0.615	0.594,0.512,0.656,0.706,0.591,0.57,0.606,0.67	-0.03
1406	tnni4a	tnni4a	chr4	+	7400167	7400299	7402740	7402830	7399737	7399795	7404956	7405127	1406	2.81321e+23	3.22353e+23	22,22,32,16,11,57,17,20	16,16,29,12,12,62,13,10	281	239	0.224851	0.674696	0.426,0.436,0.52,0.468,0.447,0.472,0.455,0.478	0.539,0.539,0.484,0.531,0.438,0.439,0.527,0.63	-0.053
1407	ms4a17a.9	ms4a17a.9	chr4	+	76623149	76623245	76626780	76626912	76622812	76623020	76631504	76631618	1407	91,54,95,66,119,124,55,65	2.71182e+23	182,221,83,265,124,290,122,115	4.97447e+23	245	281	0.223209	0.674696	0.278,0.254,0.279,0.314,0.357,0.404,0.287,0.311	0.296,0.362,0.272,0.385,0.319,0.354,0.363,0.305	-0.022
1573	dldh	dldh	chr25	-	26879477	26879615	26882796	26882986	26879310	26879400	26883968	26884139	1573	1.16911e+31	8.34751e+24	9.24953e+25	6.4272e+24	339	287	0.224535	0.674696	0.543,0.563,0.5,0.573,0.559,0.544,0.536,0.535	0.549,0.529,0.529,0.537,0.569,0.587,0.593,0.59	-0.016
919	dixdc1a	dixdc1a	chr15	+	18146909	18146999	18148625	18148697	18146711	18146765	18148775	18148937	919	10,9,4,8,15,4,6,15	15,15,9,7,15,6,4,9	7,22,8,25,4,16,12,5	11,4,2,16,11,15,5,10	239	221	0.227743	0.681767	0.381,0.357,0.291,0.514,0.48,0.381,0.581,0.606	0.37,0.836,0.787,0.591,0.252,0.497,0.689,0.316	-0.093
1292	cog3	cog3	chr9	-	53869214	53869375	53873480	53873620	53867464	53867570	53876672	53876764	1292	27,22,22,41,46,25,20,38	29,17,32,25,49,27,15,36	39,41,30,49,29,72,57,39	60,56,33,64,27,60,71,34	289	310	0.228029	0.681767	0.5,0.581,0.424,0.638,0.502,0.498,0.589,0.531	0.411,0.44,0.494,0.451,0.535,0.563,0.463,0.552	0.044
22	alcama	alcama	chr10	-	28752224	28752398	28753858	28753946	28748974	28749099	28758965	28759030	22	1.04399e+29	2.0112e+31	7.55867e+27	1.46918e+31	237	323	0.230326	0.682849	0.414,0.401,0.373,0.435,0.421,0.411,0.414,0.409	0.412,0.4,0.431,0.474,0.471,0.398,0.411,0.416	-0.017
174	ech1	ech1	chr15	-	6938533	6938598	6939776	6939825	6938284	6938355	6940352	6940477	174	39,48,61,63,72,49,69,41	92,73,148,90,131,102,85,90	62,70,77,87,35,93,48,60	92,86,137,111,78,158,88,97	198	214	0.229759	0.682849	0.314,0.415,0.308,0.431,0.373,0.342,0.467,0.33	0.421,0.468,0.378,0.459,0.327,0.389,0.371,0.401	-0.029
253	pbxip1b	pbxip1b	chr16	-	22767520	22767821	22769544	22769757	22764786	22765011	22771141	22771230	253	61,36,38,25,79,64,37,29	114,104,130,87,104,114,50,69	131,98,65,112,43,134,85,72	1.90158e+23	362	450	0.228858	0.682849	0.399,0.301,0.267,0.263,0.486,0.411,0.479,0.343	0.462,0.435,0.356,0.372,0.344,0.406,0.472,0.374	-0.034
922	rars2	rars2	chr20	-	2684183	2684258	2684983	2685076	2682195	2682259	2687754	2687864	922	8,5,12,15,12,12,7,20	8,6,5,25,10,8,5,14	8,12,4,21,15,24,9,13	4,6,8,12,12,12,4,8	242	224	0.230066	0.682849	0.481,0.435,0.69,0.357,0.526,0.581,0.564,0.569	0.649,0.649,0.316,0.618,0.536,0.649,0.676,0.601	-0.061
1686	fn1b	fn1b	chr1	-	5507423	5507549	5509087	5509249	5507231	5507338	5509331	5509470	1686	3.24354e+23	226,254,305,155,185,171,94,81	5.96145e+25	4.73871e+23	311	275	0.22995	0.682849	0.559,0.552,0.53,0.431,0.624,0.533,0.546,0.573	0.527,0.596,0.537,0.59,0.531,0.606,0.552,0.598	-0.024
1019	bnc2	bnc2	chr1	+	27113560	27113815	27159663	27159766	27024067	27024415	27169400	27169636	1019	33,17,12,14,45,32,18,12	41,30,7,22,40,33,13,37	44,36,21,26,22,46,23,33	75,55,37,52,28,100,20,36	404	252	0.230984	0.68365	0.334,0.261,0.517,0.284,0.412,0.377,0.463,0.168	0.268,0.29,0.261,0.238,0.329,0.223,0.418,0.364	0.053
1463	zdhhc6	zdhhc6	chr12	+	31425209	31425731	31426234	31426326	31422556	31422765	31428729	31428889	1463	115,76,48,103,88,74,65,128	18,14,23,19,33,30,15,24	141,120,100,96,88,172,77,90	40,41,27,31,22,67,27,21	671	241	0.231791	0.684891	0.696,0.661,0.428,0.661,0.489,0.47,0.609,0.657	0.559,0.512,0.571,0.527,0.59,0.48,0.506,0.606	0.04
379	lasp1	lasp1	chr3	-	16080659	16080744	16084770	16084878	16075991	16076080	16086850	16086935	379	5.91531e+23	2.93229e+23	1.25212e+27	6.25578e+23	257	234	0.234071	0.688358	0.647,0.678,0.673,0.657,0.689,0.687,0.694,0.623	0.646,0.648,0.618,0.706,0.659,0.629,0.654,0.651	0.017
612	ak5l	ak5l	chr5	-	64180933	64181125	64182321	64182435	64177946	64178033	64184511	64184684	612	14,28,20,11,14,17,7,1	61,39,35,22,15,18,8,10	89,61,12,48,28,25,19,13	120,64,30,56,45,41,30,13	263	341	0.233378	0.688358	0.229,0.482,0.426,0.393,0.548,0.55,0.532,0.115	0.49,0.553,0.342,0.526,0.447,0.442,0.451,0.565	-0.068
1501	fam210ab	fam210ab	chr16	+	30607151	30607587	30609845	30609957	30604427	30604530	30611868	30612730	1501	3.75325e+23	9.31111e+22	2.91228e+23	101,52,64,71,83,157,82,105	585	261	0.234399	0.688358	0.643,0.566,0.53,0.569,0.542,0.598,0.517,0.664	0.562,0.662,0.62,0.602,0.608,0.622,0.587,0.572	-0.026
1704	alg1	alg1	chr3	+	28864951	28865041	28865469	28865580	28861111	28861260	28865756	28865878	1704	8,5,23,6,14,21,8,18	9,13,17,12,24,17,13,7	12,24,3,20,5,31,11,9	18,19,10,22,18,58,15,15	239	260	0.234916	0.688358	0.492,0.295,0.595,0.352,0.388,0.573,0.401,0.737	0.42,0.579,0.246,0.497,0.232,0.368,0.444,0.395	0.082
1712	fmnl3	fmnl3	chr23	+	25396615	25396699	25399315	25399396	25354855	25355534	25401785	25401862	1712	22,7,14,3,13,9,14,6	8,17,15,10,8,12,2,13	20,34,9,42,19,18,20,14	20,14,1,43,10,17,10,13	233	230	0.234593	0.688358	0.731,0.289,0.48,0.228,0.616,0.425,0.874,0.313	0.497,0.706,0.899,0.491,0.652,0.511,0.664,0.515	-0.122
1064	asb5b	asb5b	chr1	-	38808251	38808386	38808649	38808800	38807225	38807417	38809774	38809882	1064	3.29367e+23	3.20306e+23	3.14292e+24	3.74296e+24	300	284	0.236113	0.68844	0.493,0.532,0.39,0.49,0.453,0.453,0.45,0.447	0.443,0.483,0.52,0.5,0.422,0.485,0.477,0.508	-0.016
1605	psmd3	psmd3	chr19	+	48049994	48050185	48051016	48051154	48049246	48049488	48052987	48053124	1605	4.26267e+23	4.48304e+23	5.19455e+23	6.46456e+23	340	287	0.236114	0.68844	0.445,0.426,0.366,0.368,0.4,0.367,0.411,0.373	0.404,0.457,0.406,0.46,0.409,0.385,0.365,0.411	-0.018
1628	msi2b	msi2b	chr15	-	30815762	30815844	30816067	30816108	30814487	30814572	30816386	30816474	1628	11,14,13,7,3,8,7,7	101,60,64,83,107,75,86,104	12,11,9,16,7,23,5,13	62,106,84,107,40,162,89,108	190	231	0.235406	0.68844	0.117,0.221,0.198,0.093,0.033,0.115,0.09,0.076	0.19,0.112,0.115,0.154,0.175,0.147,0.064,0.128	-0.018
837	clptm1l	clptm1l	chr19	-	1858306	1858362	1858458	1858493	1858165	1858210	1858764	1858847	837	15,25,19,13,16,15,8,9	19,17,27,17,24,23,10,24	21,30,9,35,16,29,17,16	23,52,28,47,20,56,39,30	184	205	0.237949	0.690364	0.468,0.621,0.439,0.46,0.426,0.421,0.471,0.295	0.504,0.391,0.264,0.453,0.471,0.366,0.327,0.373	0.056
932	clasp2	clasp2	chr19	+	42701009	42701101	42705499	42705575	42700627	42700731	42707698	42707796	932	29,19,4,31,20,27,22,38	29,23,6,12,18,18,6,17	54,36,27,70,33,76,19,21	33,14,14,25,12,44,15,16	241	225	0.237233	0.690364	0.483,0.435,0.384,0.707,0.509,0.583,0.774,0.676	0.604,0.706,0.643,0.723,0.72,0.617,0.542,0.551	-0.069
1594	pcsk7	pcsk7	chr15	+	521875	522284	524309	524444	518091	518231	525315	525481	1594	50,39,23,44,50,73,27,56	24,15,3,4,19,22,17,20	93,75,51,73,56,130,60,60	35,35,18,25,31,68,20,18	558	284	0.237802	0.690364	0.515,0.57,0.796,0.848,0.573,0.628,0.447,0.588	0.575,0.522,0.591,0.598,0.479,0.493,0.604,0.629	0.059
430	prkag2a	prkag2a	chr24	-	28283333	28283415	28293302	28293412	28276186	28276245	28306180	28306232	430	3.49357e+23	1.57147e+23	2.60243e+23	1.06137e+23	259	231	0.239436	0.692401	0.665,0.684,0.644,0.655,0.639,0.648,0.648,0.644	0.686,0.613,0.592,0.713,0.641,0.636,0.619,0.579	0.019
524	meis2a	meis2a	chr17	+	52824691	52824742	52825197	52825347	52824159	52824210	52840277	52840392	524	72,27,60,44,48,18,32,28	97,76,59,52,48,52,47,42	105,86,25,106,77,127,57,74	246,106,75,205,152,199,115,84	200	299	0.239431	0.692401	0.526,0.347,0.603,0.558,0.599,0.341,0.504,0.499	0.39,0.548,0.333,0.436,0.431,0.488,0.426,0.568	0.045
81	cd99	cd99	chr1	-	33366508	33366544	33372642	33372723	33366344	33366365	33374038	33374086	81	76,78,61,91,81,93,53,109	72,53,38,67,72,47,45,35	130,173,106,146,85,167,58,79	83,88,62,67,55,68,36,67	230	185	0.241546	0.693959	0.459,0.542,0.564,0.522,0.475,0.614,0.486,0.715	0.557,0.613,0.579,0.637,0.554,0.664,0.564,0.487	-0.035
958	ube2e3	ube2e3	chr9	+	43866268	43866401	43876232	43876380	43800968	43801019	43879535	43880341	958	2.02156e+23	4.19294e+23	3.33271e+23	5.10432e+23	282	297	0.241548	0.693959	0.337,0.359,0.316,0.338,0.385,0.372,0.373,0.439	0.407,0.398,0.296,0.379,0.418,0.408,0.38,0.376	-0.018
1297	bub3	bub3	chr12	-	49148676	49148835	49148909	49149061	49148391	49148569	49149401	49149471	1297	97,112,100,97,114,134,68,101	2.00162e+23	222,222,72,218,147,250,146,117	2.69275e+23	301	308	0.241228	0.693959	0.332,0.414,0.348,0.398,0.363,0.466,0.354,0.377	0.458,0.452,0.299,0.476,0.355,0.434,0.391,0.38	-0.024
1553	ift46	ift46	chr10	-	29739082	29739176	29740743	29740818	29738877	29739006	29741747	29741896	1553	28,22,26,10,32,22,20,25	41,26,41,29,26,26,14,31	59,53,39,64,49,65,39,31	55,46,57,61,40,54,44,50	224	243	0.241029	0.693959	0.426,0.479,0.408,0.272,0.572,0.479,0.608,0.467	0.538,0.556,0.426,0.532,0.571,0.566,0.49,0.402	-0.046
164	pou2f1a	pou2f1a	chrUn_KZ116034v1	+	18246	18396	18978	19087	16409	16495	19209	19290	164	20,15,5,9,19,9,8,13	14,6,5,3,18,6,4,0	30,37,29,35,22,22,29,13	19,12,5,26,5,11,5,1	299	258	0.243734	0.698764	0.552,0.683,0.463,0.721,0.477,0.564,0.633,1.0	0.577,0.727,0.833,0.537,0.792,0.633,0.833,0.918	-0.095
467	dync1li1	dync1li1	chr19	-	19023333	19023450	19025594	19025668	19020088	19020319	19025894	19025998	467	12,4,7,17,27,17,15,14	70,45,30,71,87,72,58,73	19,10,13,21,7,33,25,12	94,77,70,111,73,147,91,100	223	266	0.244409	0.698764	0.17,0.096,0.218,0.222,0.27,0.22,0.236,0.186	0.194,0.134,0.181,0.184,0.103,0.211,0.247,0.125	0.03
1118	egfl7	egfl7	chr21	-	7232093	7232170	7242631	7242778	7230360	7230535	7244630	7244726	1118	2.19237e+23	62,82,128,102,128,125,117,106	2.0823e+23	92,94,54,64,73,175,74,97	296	226	0.244285	0.698764	0.73,0.688,0.629,0.682,0.638,0.639,0.639,0.647	0.633,0.651,0.693,0.759,0.596,0.666,0.735,0.708	-0.019
835	igf2a	igf2a	chr7	+	48870998	48871131	48871836	48872012	48870499	48870680	48874935	48876480	835	82,44,13,50,25,10,3,14	42,37,19,23,20,16,2,10	37,86,54,93,38,94,19,22	51,79,28,60,59,74,30,24	282	325	0.245467	0.700653	0.692,0.578,0.441,0.715,0.59,0.419,0.634,0.617	0.455,0.556,0.69,0.641,0.426,0.594,0.422,0.514	0.048
1758	aga	aga	chr14	-	36433477	36433589	36435378	36435491	36430547	36430623	36436871	36437025	1758	15,41,25,26,35,19,14,13	26,35,28,25,35,21,13,25	41,23,27,38,28,39,27,26	48,45,31,49,33,52,40,38	262	261	0.246443	0.702303	0.365,0.539,0.471,0.509,0.499,0.474,0.518,0.341	0.46,0.337,0.465,0.436,0.458,0.428,0.402,0.405	0.041
446	sh3pxd2aa	sh3pxd2aa	chr1	+	47648360	47648489	47662951	47663065	47621195	47621221	47667485	47667569	446	20,25,13,30,25,31,31,31	28,58,35,36,54,62,52,60	33,18,17,26,25,62,34,41	53,51,37,44,25,87,46,52	278	263	0.246955	0.7026	0.403,0.29,0.26,0.441,0.305,0.321,0.361,0.328	0.371,0.25,0.303,0.359,0.486,0.403,0.412,0.427	-0.038
473	tmem39a	tmem39a	chr1	-	42478	42701	43287	43430	42172	42256	44331	44525	473	11,15,19,24,19,4,15,17	46,56,52,49,56,18,23,74	36,31,8,42,35,44,17,27	96,108,27,89,45,111,55,67	292	372	0.247344	0.7026	0.234,0.254,0.318,0.384,0.302,0.221,0.454,0.226	0.323,0.268,0.274,0.375,0.498,0.336,0.283,0.339	-0.038
11	anxa6	anxa6	chr14	+	49307092	49307186	49313052	49313148	49299474	49299531	49313234	49313293	11	137,103,112,123,101,94,108,151	1.6017e+23	91,88,89,62,40,107,73,81	67,59,131,56,72,131,108,96	243	245	0.251092	0.709501	0.463,0.379,0.489,0.412,0.382,0.452,0.421,0.5	0.578,0.601,0.407,0.527,0.359,0.452,0.405,0.46	-0.036
121	mrpl48	mrpl48	chr10	-	36688306	36688476	36691337	36691390	36685986	36686089	36691546	36691670	121	21,14,39,51,57,30,21,23	2.21179e+23	16,19,8,29,19,36,10,23	187,189,87,199,153,315,133,163	202	319	0.252836	0.709501	0.13,0.11,0.2,0.271,0.23,0.147,0.121,0.12	0.119,0.137,0.127,0.187,0.164,0.153,0.106,0.182	0.019
405	atp6v1h	atp6v1h	chr2	+	30793122	30793212	30794690	30794804	30792776	30792876	30799815	30799920	405	92,71,56,71,122,66,52,53	1.25178e+23	88,163,101,117,63,118,82,63	210,325,131,182,98,298,121,145	239	263	0.25282	0.709501	0.447,0.305,0.257,0.353,0.434,0.325,0.306,0.313	0.316,0.356,0.459,0.414,0.414,0.303,0.427,0.323	-0.034
548	fam53b	fam53b	chr12	+	46919812	46919867	46930386	46931045	46915319	46915485	46937240	46937954	548	117,70,56,58,101,66,57,79	9.10939e+23	160,120,51,159,100,188,73,105	1.76316e+30	204	808	0.253168	0.709501	0.337,0.228,0.209,0.233,0.294,0.26,0.275,0.318	0.264,0.233,0.174,0.289,0.27,0.26,0.214,0.287	0.02
992	ubl3a	ubl3a	chr10	-	36369003	36369081	36371788	36371875	36363312	36364927	36377146	36377255	992	79,36,34,55,83,54,44,43	29,25,12,9,22,22,21,20	101,149,56,83,49,123,54,50	42,44,24,36,23,64,22,37	236	227	0.252282	0.709501	0.724,0.581,0.732,0.855,0.784,0.702,0.668,0.674	0.698,0.765,0.692,0.689,0.672,0.649,0.702,0.565	0.036
1075	msna	msna	chr5	+	22157684	22157780	22159655	22159778	22151528	22151612	22159926	22160078	1075	7.28579e+24	1.28798e+30	4.88412e+24	8.85906e+24	245	272	0.250184	0.709501	0.386,0.396,0.371,0.379,0.397,0.377,0.405,0.381	0.38,0.336,0.416,0.431,0.408,0.405,0.418,0.421	-0.015
1208	slc30a6	slc30a6	chr13	-	278194	278279	279341	279428	273913	273956	279736	279783	1208	25,21,19,42,33,15,13,35	23,40,30,42,40,40,22,40	58,43,29,50,25,60,31,36	60,60,21,61,36,61,35,53	236	234	0.252867	0.709501	0.519,0.342,0.386,0.498,0.45,0.271,0.369,0.465	0.489,0.415,0.578,0.448,0.408,0.494,0.468,0.402	-0.05
1604	cers2a	cers2a	chr19	-	8795390	8795508	8798005	8798179	8792099	8792218	8812467	8812837	1604	121,90,91,103,93,112,72,66	46,38,42,42,62,39,75,76	142,115,59,155,85,235,84,101	43,51,51,48,40,98,55,46	323	267	0.252294	0.709501	0.685,0.662,0.642,0.67,0.554,0.704,0.442,0.418	0.732,0.651,0.489,0.727,0.637,0.665,0.558,0.645	-0.041
1776	rps6kc1	rps6kc1	chr20	-	3248707	3249904	3251522	3251655	3246611	3246701	3253839	3253887	1776	20,40,19,29,46,33,40,30	2.53246e+23	49,36,84,65,36,86,47,41	3.07315e+23	282	1346	0.253393	0.709501	0.274,0.437,0.294,0.432,0.39,0.396,0.477,0.346	0.432,0.353,0.543,0.431,0.404,0.44,0.347,0.371	-0.034
545	acot11a	acot11a	chr2	+	11060739	11060871	11062414	11062541	11055605	11055739	11063517	11063679	545	30,12,8,27,25,11,18,11	9,19,9,21,11,7,9,8	34,43,30,39,33,46,24,17	26,29,9,22,14,27,8,5	281	276	0.256973	0.718384	0.766,0.383,0.466,0.558,0.691,0.607,0.663,0.575	0.562,0.593,0.766,0.635,0.698,0.626,0.747,0.77	-0.086
1692	yipf1	yipf1	chr2	-	26602975	26603063	26603239	26603320	26602781	26602898	26603391	26603546	1692	68,42,34,52,31,41,43,35	70,33,29,41,61,44,19,29	72,77,54,98,41,106,36,45	64,53,31,54,37,110,30,32	230	237	0.257411	0.718471	0.5,0.567,0.547,0.567,0.344,0.49,0.7,0.554	0.537,0.6,0.642,0.652,0.533,0.498,0.553,0.592	-0.042
491	aqr	aqr	chr17	-	51056282	51056420	51064533	51064743	51052186	51052258	51072302	51072438	491	64,55,31,58,95,61,57,69	41,40,28,31,39,31,35,29	116,66,38,95,59,238,98,44	53,61,27,69,52,97,62,43	359	287	0.25904	0.720291	0.555,0.524,0.47,0.599,0.661,0.611,0.566,0.655	0.636,0.464,0.529,0.524,0.476,0.662,0.558,0.45	0.043
838	traf6	traf6	chr7	-	48731278	48731429	48733363	48733662	48728317	48728476	48738699	48738718	838	77,66,19,25,43,66,54,48	42,62,30,39,71,45,57,41	128,110,66,76,59,67,50,59	81,64,36,108,59,72,41,56	448	300	0.259613	0.720291	0.551,0.416,0.298,0.3,0.289,0.495,0.388,0.439	0.514,0.535,0.551,0.32,0.401,0.384,0.45,0.414	-0.049
1354	dhx36	dhx36	chr18	+	31765264	31765382	31766590	31766689	31757167	31757311	31774983	31775157	1354	26,10,18,21,22,34,28,29	15,7,22,13,22,24,8,16	36,23,32,64,38,90,33,33	15,14,15,35,19,55,20,17	267	248	0.259697	0.720291	0.617,0.57,0.432,0.6,0.482,0.568,0.765,0.627	0.69,0.604,0.665,0.629,0.65,0.603,0.605,0.643	-0.053
1570	atp1b1a	atp1b1a	chr6	+	29222727	29222883	29223493	29223687	29221011	29221140	29224234	29224318	1570	2.0632e+31	2.41027e+31	1.47815e+31	1.94122e+31	305	343	0.258816	0.720291	0.49,0.454,0.434,0.472,0.448,0.469,0.48,0.464	0.461,0.442,0.446,0.45,0.443,0.422,0.467,0.462	0.015
834	spi1a	spi1a	chr25	+	35559796	35559969	35567930	35568084	35555790	35555881	35570568	35570694	834	25,31,6,21,19,23,18,13	14,16,6,11,14,13,19,11	52,32,28,41,44,81,18,56	38,40,30,15,20,82,39,40	322	303	0.261406	0.723504	0.627,0.646,0.485,0.642,0.561,0.625,0.471,0.527	0.563,0.429,0.468,0.72,0.674,0.482,0.303,0.568	0.047
1699	ube2c	ube2c	chr6	-	55291889	55292094	55294256	55294343	55288313	55288373	55294425	55294453	1699	2.07111e+23	7.83484e+23	2.55215e+23	8.87761e+24	236	354	0.261675	0.723504	0.284,0.256,0.236,0.313,0.319,0.288,0.267,0.283	0.301,0.298,0.288,0.282,0.291,0.326,0.313,0.272	-0.016
364	pik3ip1	pik3ip1	chr5	-	20874351	20874546	20878368	20878485	20873985	20874064	20878905	20879019	364	97,91,100,89,151,94,72,127	84,93,109,117,123,126,99,142	84,156,116,146,80,193,92,205	122,191,144,152,94,277,126,189	266	344	0.263622	0.726607	0.599,0.559,0.543,0.496,0.614,0.491,0.485,0.536	0.471,0.514,0.51,0.554,0.524,0.474,0.486,0.584	0.026
1371	ube2d2	ube2d2	chr14	+	7896225	7896331	7898371	7898465	7895778	7895856	7900041	7901193	1371	5.94479e+23	4.73354e+23	8.46866e+24	5.60609e+23	255	243	0.263338	0.726607	0.545,0.563,0.565,0.604,0.541,0.585,0.531,0.553	0.59,0.575,0.583,0.605,0.552,0.568,0.565,0.57	-0.015
1766	park7	park7	chr11	+	41463839	41463909	41468765	41468852	41463515	41463575	41473735	41474160	1766	44,36,86,40,88,43,50,56	91,70,101,71,116,108,78,77	53,56,57,44,42,83,24,50	71,101,44,56,66,124,50,69	219	236	0.264097	0.726781	0.343,0.357,0.479,0.378,0.45,0.3,0.409,0.439	0.446,0.374,0.583,0.458,0.407,0.419,0.341,0.438	-0.039
392	efnb2b	efnb2b	chr1	-	7636717	7636828	7637174	7637267	7634515	7634913	7650037	7650327	392	88,71,61,77,84,60,59,54	96,71,67,81,102,70,86,70	58,51,28,54,37,58,42,31	69,62,32,101,60,94,38,31	242	260	0.268367	0.728596	0.496,0.518,0.494,0.505,0.469,0.479,0.424,0.453	0.475,0.469,0.485,0.365,0.399,0.399,0.543,0.518	0.023
520	meis2a	meis2a	chr17	+	52823252	52823473	52823804	52823946	52822830	52822978	52824159	52824210	520	156,100,163,85,145,100,72,78	185,72,130,92,110,50,73,51	379,186,91,287,185,314,176,205	315,195,94,273,171,285,152,183	370	291	0.268474	0.728596	0.399,0.522,0.497,0.421,0.509,0.611,0.437,0.546	0.486,0.429,0.432,0.453,0.46,0.464,0.477,0.468	0.034
620	zfpl1	zfpl1	chr5	-	52939141	52939265	52944691	52944853	52938327	52938898	52948039	52948112	620	147,90,121,88,172,143,111,124	105,84,66,51,91,123,51,87	208,162,152,178,89,234,102,97	124,111,83,197,86,130,73,100	311	273	0.267208	0.728596	0.551,0.485,0.617,0.602,0.624,0.505,0.656,0.556	0.596,0.562,0.617,0.442,0.476,0.612,0.551,0.46	0.035
636	casp8	casp8	chr6	+	13051001	13051119	13052587	13053095	13050411	13050467	13056150	13056726	636	24,21,15,17,20,26,15,9	95,90,92,84,122,90,58,87	30,25,26,56,24,45,35,40	195,150,98,182,131,214,95,110	267	657	0.265897	0.728596	0.383,0.365,0.286,0.332,0.287,0.415,0.389,0.203	0.275,0.291,0.395,0.431,0.311,0.341,0.475,0.472	-0.041
911	mpv17	mpv17	chr20	+	38702627	38702723	38714232	38714265	38697902	38697995	38714340	38714393	911	51,37,95,35,55,47,31,50	25,28,47,27,46,45,21,27	61,69,64,89,49,74,41,36	44,31,21,62,37,49,19,18	245	182	0.268264	0.728596	0.602,0.495,0.6,0.491,0.47,0.437,0.523,0.579	0.507,0.623,0.694,0.516,0.496,0.529,0.616,0.598	-0.048
912	mpv17	mpv17	chr20	+	38714232	38714265	38714340	38714393	38702627	38702723	38716317	38716965	912	49,28,40,23,30,28,27,26	51,26,36,35,24,19,18,28	44,30,44,56,38,51,11,29	38,20,31,55,26,25,20,18	182	202	0.267604	0.728596	0.516,0.544,0.552,0.422,0.581,0.621,0.625,0.508	0.562,0.625,0.612,0.531,0.619,0.694,0.379,0.641	-0.037
1163	palm3	palm3	chr6	+	8057844	8057963	8065421	8065527	8052429	8052510	8069457	8069488	1163	17,2,10,7,2,10,6,4	19,18,3,6,5,0,0,1	14,9,6,17,37,17,17,1	8,19,8,25,15,13,7,6	268	255	0.267894	0.728596	0.46,0.096,0.76,0.526,0.276,1.0,1.0,0.792	0.625,0.311,0.416,0.393,0.701,0.554,0.698,0.137	0.134
1528	pdcd7	pdcd7	chr7	+	13693525	13693672	13695313	13695452	13684272	13685145	13696374	13696605	1528	2,9,12,7,16,16,1,5	13,16,15,4,10,7,5,21	9,11,18,12,28,32,10,9	14,31,16,9,17,24,10,9	296	288	0.265819	0.728596	0.13,0.354,0.438,0.63,0.609,0.69,0.163,0.188	0.385,0.257,0.523,0.565,0.616,0.565,0.493,0.493	-0.087
1577	tmbim4	tmbim4	chr4	-	12975361	12975395	12976707	12976813	12975150	12975268	12976926	12977035	1577	1.37118e+23	40,36,55,42,32,22,30,46	176,182,144,246,147,213,93,124	62,53,37,78,28,71,52,47	255	183	0.266963	0.728596	0.711,0.702,0.646,0.711,0.777,0.819,0.717,0.663	0.671,0.711,0.736,0.694,0.79,0.683,0.562,0.654	0.031
1065	asb5b	asb5b	chr1	-	38808649	38808800	38809774	38809882	38808251	38808386	38810054	38810134	1065	1.66198e+23	3.69399e+23	1.86241e+23	3.62371e+24	257	300	0.269335	0.729811	0.344,0.367,0.366,0.326,0.381,0.365,0.414,0.338	0.375,0.432,0.346,0.448,0.415,0.374,0.347,0.335	-0.021
1021	bnc2	bnc2	chr1	+	27113560	27113815	27159663	27159766	27112446	27112763	27169400	27169636	1021	34,11,17,18,49,30,14,11	40,25,7,22,40,34,13,37	45,30,16,32,21,50,21,37	76,54,36,51,26,97,19,36	404	252	0.271299	0.732881	0.346,0.215,0.602,0.338,0.433,0.355,0.402,0.156	0.27,0.257,0.217,0.281,0.335,0.243,0.408,0.391	0.056
1174	isl2a	isl2a	chr25	-	32750075	32750338	32751361	32751551	32748842	32749126	32751862	32751981	1174	20,20,16,27,25,36,38,37	74,24,43,51,80,55,27,43	48,39,15,33,13,46,36,48	146,74,19,114,69,117,62,49	339	412	0.270916	0.732881	0.247,0.503,0.311,0.392,0.275,0.443,0.631,0.511	0.285,0.39,0.49,0.26,0.186,0.323,0.414,0.543	0.053
80	cd99	cd99	chr1	-	33366344	33366365	33372642	33372723	33357719	33357827	33374038	33374086	80	77,78,61,91,81,93,53,109	10,25,27,17,24,7,13,13	130,170,106,146,84,167,58,79	27,25,9,36,12,28,9,17	230	170	0.274017	0.733484	0.851,0.698,0.625,0.798,0.714,0.908,0.751,0.861	0.781,0.834,0.897,0.75,0.838,0.815,0.826,0.775	-0.039
523	meis2a	meis2a	chr17	+	52824159	52824210	52824691	52824742	52823804	52823946	52825197	52825347	523	81,32,47,29,45,19,29,9	36,16,29,21,24,20,20,16	156,68,33,101,61,95,49,62	95,67,32,78,59,62,44,54	200	200	0.273408	0.733484	0.692,0.667,0.618,0.58,0.652,0.487,0.592,0.36	0.622,0.504,0.508,0.564,0.508,0.605,0.527,0.534	0.035
708	nt5c2b	nt5c2b	chr1	-	31846909	31846983	31853441	31853565	31834294	31834412	31856498	31856677	708	97,73,106,129,106,76,91,91	84,78,82,67,90,71,66,48	128,127,88,219,71,208,82,84	64,89,69,123,58,105,62,82	273	223	0.273604	0.733484	0.485,0.433,0.514,0.611,0.49,0.466,0.53,0.608	0.62,0.538,0.51,0.593,0.5,0.618,0.519,0.456	-0.027
1055	anos1b	anos1b	chr22	+	38882982	38883167	38893523	38893720	38881451	38881656	38899605	38899750	1055	18,8,11,11,27,19,10,31	15,19,6,13,12,13,6,14	51,16,27,70,14,19,17,17	18,17,19,14,7,24,7,13	334	346	0.273785	0.733484	0.554,0.304,0.655,0.467,0.7,0.602,0.633,0.696	0.746,0.494,0.595,0.838,0.674,0.451,0.716,0.575	-0.06
1074	msna	msna	chr5	+	22151528	22151612	22157684	22157780	22133374	22133535	22159655	22159778	1074	4.90413e+23	1.01094e+30	3.28459e+23	7.98753e+24	233	245	0.272691	0.733484	0.338,0.315,0.383,0.285,0.366,0.383,0.344,0.343	0.302,0.391,0.334,0.311,0.432,0.405,0.348,0.374	-0.018
1543	wbp2nl	wbp2nl	chr3	+	1226680	1226773	1226924	1227071	1226261	1226400	1227154	1227235	1543	1.92225e+23	2.48327e+23	3.65332e+23	5.5947e+23	242	296	0.273538	0.733484	0.486,0.457,0.426,0.463,0.494,0.553,0.517,0.45	0.444,0.464,0.491,0.477,0.457,0.458,0.424,0.466	0.021
1749	cux1b	cux1b	chr15	+	2539931	2539988	2542752	2542833	2539767	2539851	2542917	2542982	1749	27,22,29,25,23,18,9,13	21,39,40,34,36,30,21,44	54,40,26,23,26,49,24,32	50,44,38,63,25,66,38,37	206	230	0.274656	0.734081	0.589,0.386,0.447,0.451,0.416,0.401,0.324,0.248	0.547,0.504,0.433,0.29,0.537,0.453,0.414,0.491	-0.051
1734	pptc7a	pptc7a	chr8	+	4381463	4381643	4386121	4386320	4368539	4369058	4393855	4393979	1734	42,29,11,22,32,22,22,21	25,9,14,36,25,18,17,34	80,58,29,45,20,60,20,12	35,31,15,54,11,40,6,26	329	348	0.275186	0.734383	0.64,0.773,0.454,0.393,0.575,0.564,0.578,0.395	0.707,0.664,0.672,0.468,0.658,0.613,0.779,0.328	-0.065
848	tspan17	tspan17	chr14	+	49731249	49731396	49733870	49734041	49710692	49710743	49738304	49738430	848	9,16,8,9,13,5,7,8	19,14,21,24,9,12,5,27	15,21,11,19,9,29,24,22	35,17,18,26,27,38,15,15	296	320	0.27656	0.736936	0.339,0.553,0.292,0.288,0.61,0.311,0.602,0.243	0.317,0.572,0.398,0.441,0.265,0.452,0.634,0.613	-0.057
555	usp36	usp36	chr3	-	57593505	57594132	57595257	57595373	57591423	57591641	57595855	57596041	555	21,21,21,26,37,30,29,31	98,93,103,81,112,88,99,122	38,40,12,56,20,55,26,41	167,151,92,232,113,223,99,132	265	776	0.279749	0.741099	0.386,0.398,0.374,0.485,0.492,0.5,0.462,0.427	0.4,0.437,0.276,0.414,0.341,0.419,0.435,0.476	0.041
737	pdcd2l	pdcd2l	chr25	+	30449169	30449571	30454139	30454297	30445946	30446110	30454605	30454772	737	2.03164e+23	85,70,79,77,98,72,86,51	2.44284e+23	112,67,36,106,54,97,46,72	551	307	0.279493	0.741099	0.571,0.566,0.636,0.55,0.633,0.647,0.589,0.743	0.548,0.703,0.742,0.562,0.647,0.669,0.726,0.604	-0.033
892	itga3b	itga3b	chr12	-	5602671	5602749	5605488	5605568	5602138	5602241	5605744	5605822	892	54,47,26,21,61,59,33,62	40,27,21,27,88,24,42,48	59,21,47,70,16,93,34,36	33,68,54,46,15,80,38,48	229	227	0.280997	0.741099	0.572,0.633,0.551,0.435,0.407,0.709,0.438,0.561	0.639,0.234,0.463,0.601,0.514,0.535,0.47,0.426	0.053
1066	skia	skia	chr8	-	17407064	17407342	17410876	17410992	17404310	17404639	17428709	17428829	1066	88,73,49,46,63,58,39,65	196,128,84,99,132,97,78,182	133,91,62,119,114,123,51,90	2.53217e+23	265	427	0.280021	0.741099	0.42,0.479,0.485,0.428,0.435,0.491,0.446,0.365	0.459,0.403,0.474,0.459,0.648,0.439,0.387,0.505	-0.028
1215	spon2b	spon2b	chr14	+	17379524	17379716	17380772	17380956	17378662	17378886	17381833	17382249	1215	114,54,124,25,46,17,27,38	85,55,142,70,48,18,13,50	358,170,44,258,208,288,88,103	328,138,32,259,181,272,75,121	341	333	0.281063	0.741099	0.567,0.489,0.46,0.259,0.483,0.48,0.67,0.426	0.516,0.546,0.573,0.493,0.529,0.508,0.534,0.454	-0.04
1645	igf2bp2a	igf2bp2a	chr9	-	12506254	12506542	12510777	12510841	12499344	12499479	12516227	12516279	1645	10,11,8,12,16,14,11,15	112,118,87,63,120,127,98,116	21,19,3,25,7,27,16,7	113,87,81,108,59,228,101,105	213	437	0.280354	0.741099	0.155,0.161,0.159,0.281,0.215,0.184,0.187,0.21	0.276,0.309,0.071,0.322,0.196,0.195,0.245,0.12	-0.023
1714	ttyh2l	ttyh2l	chr3	+	51632686	51632782	51636508	51636581	51619657	51619878	51639840	51639910	1714	19,24,5,49,56,57,44,38	25,21,25,41,61,42,24,42	31,38,24,13,18,88,37,45	36,45,37,41,24,123,33,40	245	222	0.279805	0.741099	0.408,0.509,0.153,0.52,0.454,0.552,0.624,0.45	0.438,0.433,0.37,0.223,0.405,0.393,0.504,0.505	0.05
775	hsd17b12a	hsd17b12a	chr25	+	30211412	30211459	30217074	30217150	30196054	30196349	30219093	30219201	775	101,74,47,75,102,49,43,64	188,181,124,170,151,89,105,102	1.87188e+23	3.4935e+23	196	225	0.282152	0.742861	0.381,0.319,0.303,0.336,0.437,0.387,0.32,0.419	0.381,0.381,0.347,0.336,0.405,0.429,0.467,0.356	-0.025
1589	ndufa7	ndufa7	chr8	+	47805246	47805296	47807850	47807988	47804233	47804446	47811824	47811954	1589	16,11,18,20,17,14,5,9	1.06077e+29	3,18,5,7,12,15,14,3	6.11635e+23	199	287	0.282659	0.743087	0.021,0.02,0.018,0.024,0.018,0.018,0.007,0.012	0.007,0.039,0.013,0.011,0.036,0.023,0.049,0.007	-0.006
1078	fam20b	fam20b	chr20	-	15879201	15879311	15903296	15903383	15876698	15876870	15911796	15912279	1078	68,47,34,33,71,49,45,69	65,57,43,29,77,52,46,27	111,115,50,89,60,136,49,74	65,77,41,77,45,132,44,78	236	259	0.283375	0.74386	0.534,0.475,0.465,0.555,0.503,0.508,0.518,0.737	0.652,0.621,0.572,0.559,0.594,0.531,0.55,0.51	-0.037
1126	zgc:172136	zgc:172136	chr13	+	39251944	39252024	39256067	39256144	39247240	39247331	39259247	39259443	1126	38,31,10,30,56,42,48,67	43,41,17,57,64,46,33,84	62,76,52,81,34,128,24,46	44,62,49,41,45,153,44,67	229	226	0.284857	0.746638	0.466,0.427,0.367,0.342,0.463,0.474,0.589,0.44	0.582,0.547,0.512,0.661,0.427,0.452,0.35,0.404	-0.046
536	si:ch73-41h24.1	si:ch73-41h24.1	chr7	-	18999826	18999936	19000201	19000329	18997596	18997703	19002435	19002542	536	9,25,29,20,13,14,15,27	23,20,13,13,32,11,17,8	23,14,19,60,22,38,6,7	26,24,18,24,19,52,14,26	277	259	0.285936	0.748354	0.268,0.539,0.676,0.59,0.275,0.543,0.452,0.759	0.453,0.353,0.497,0.7,0.52,0.406,0.286,0.201	0.086
141	msra	msra	chr20	+	38983754	38983823	38989128	38989248	38910276	38910412	39001769	39001874	141	8,3,38,13,21,18,14,7	28,33,91,57,53,53,55,52	7,22,69,24,23,37,13,24	21,52,217,83,37,149,57,77	218	269	0.288569	0.750958	0.261,0.101,0.34,0.22,0.328,0.295,0.239,0.142	0.291,0.343,0.282,0.263,0.434,0.235,0.22,0.278	-0.053
739	nkain4	nkain4	chr23	-	14332973	14333054	14352531	14352669	14320295	14320493	14403664	14403939	739	2.22237e+23	202,167,95,161,267,194,171,201	1.8522e+23	112,184,88,110,76,297,124,116	287	230	0.288596	0.750958	0.468,0.532,0.515,0.558,0.469,0.526,0.519,0.504	0.57,0.489,0.528,0.546,0.561,0.516,0.507,0.544	-0.021
926	fxyd1	fxyd1	chr16	-	45208352	45208389	45209500	45209524	45207675	45207719	45209614	45209650	926	97,80,98,109,176,92,104,116	3.71309e+23	57,112,112,113,40,121,51,74	2.35251e+23	173	186	0.28822	0.750958	0.219,0.218,0.197,0.232,0.272,0.221,0.224,0.22	0.207,0.324,0.303,0.272,0.207,0.205,0.187,0.236	-0.017
1544	wbp2nl	wbp2nl	chr3	+	1226924	1227071	1227154	1227235	1226680	1226773	1227397	1227483	1544	3.07311e+23	2.12271e+23	6.13524e+23	3.93398e+23	296	230	0.288634	0.750958	0.529,0.471,0.525,0.529,0.536,0.499,0.495,0.514	0.548,0.506,0.504,0.505,0.547,0.584,0.505,0.528	-0.016
529	pmpca	pmpca	chr5	+	65057680	65057743	65058375	65058520	65057518	65057609	65061901	65062719	529	74,62,54,40,70,56,70,70	108,127,129,97,154,136,128,143	62,47,33,44,40,92,48,50	129,152,112,109,66,245,94,82	212	294	0.290905	0.75243	0.487,0.404,0.367,0.364,0.387,0.363,0.431,0.404	0.4,0.3,0.29,0.359,0.457,0.342,0.415,0.458	0.023
979	dcp1a	dcp1a	chr8	+	53393522	53393930	53396813	53396867	53391973	53392057	53397504	53397687	979	35,36,25,10,46,28,13,28	9,1,4,0,2,2,3,0	65,30,43,50,20,93,26,34	3,5,1,2,1,6,1,1	557	203	0.290363	0.75243	0.586,0.929,0.695,1.0,0.893,0.836,0.612,1.0	0.888,0.686,0.94,0.901,0.879,0.85,0.905,0.925	-0.053
1527	gabrb2a	gabrb2a	chr14	+	22268792	22269037	22269479	22269620	22254149	22254302	22271978	22273845	1527	38,35,63,45,44,39,30,39	3,1,9,0,13,2,3,7	30,20,31,19,21,31,39,46	5,2,5,0,5,6,4,9	394	290	0.2908	0.75243	0.903,0.963,0.837,1.0,0.714,0.935,0.88,0.804	0.815,0.88,0.82,1.0,0.756,0.792,0.878,0.79	0.038
1558	si:ch73-173h19.3	si:ch73-173h19.3	chr22	+	35074323	35074443	35078510	35078630	35068922	35069192	35078836	35078963	1558	22,11,5,2,13,5,1,3	15,18,5,9,12,10,6,5	58,41,8,31,41,41,16,4	56,34,22,43,19,47,15,11	269	269	0.289775	0.75243	0.595,0.379,0.5,0.182,0.52,0.333,0.143,0.375	0.509,0.547,0.267,0.419,0.683,0.466,0.516,0.267	-0.081
5	igf2b	igf2b	chr25	-	24043248	24043430	24045311	24045462	24039366	24042257	24046712	24046870	5	1.94142e+23	1.49152e+23	2.17256e+23	3.24249e+23	300	331	0.293266	0.756236	0.59,0.508,0.486,0.514,0.48,0.52,0.595,0.542	0.425,0.531,0.526,0.511,0.475,0.54,0.511,0.54	0.022
494	lin9	lin9	chr20	+	43700858	43700989	43701560	43701686	43698555	43698660	43702240	43702398	494	50,41,22,48,41,53,42,31	51,32,36,31,41,35,23,29	73,53,29,71,60,49,27,16	71,51,38,66,43,42,32,27	280	275	0.295378	0.756236	0.491,0.557,0.375,0.603,0.495,0.598,0.642,0.512	0.502,0.505,0.428,0.514,0.578,0.534,0.453,0.368	0.049
644	gorasp2	gorasp2	chr6	+	3867039	3867243	3867515	3867602	3864915	3864996	3869424	3869555	644	2.68219e+23	149,97,105,112,128,112,92,89	3.71394e+23	2.27214e+23	353	236	0.294454	0.756236	0.546,0.602,0.554,0.525,0.523,0.556,0.596,0.536	0.522,0.552,0.495,0.532,0.557,0.53,0.523,0.576	0.019
1090	ywhaqa	ywhaqa	chr20	+	29578771	29578895	29580008	29580172	29566592	29567031	29583138	29583234	1090	6.34508e+23	7.87608e+23	8.26885e+24	1.06714e+27	273	313	0.294479	0.756236	0.48,0.489,0.461,0.477,0.468,0.48,0.475,0.52	0.47,0.427,0.499,0.441,0.502,0.482,0.464,0.449	0.015
1140	helz	helz	chr3	+	60962409	60962616	60965206	60965243	60957515	60957535	60965808	60965933	1140	4,12,1,2,28,5,3,7	3,8,3,2,9,1,4,3	19,9,6,24,9,17,22,1	23,10,5,29,11,6,14,3	356	186	0.295056	0.756236	0.411,0.439,0.148,0.343,0.619,0.723,0.282,0.549	0.301,0.32,0.385,0.302,0.299,0.597,0.451,0.148	0.089
1432	sptlc2a	sptlc2a	chr17	+	17807908	17808103	17811639	17811794	17804751	17804963	17812081	17812230	1432	114,125,95,159,188,138,174,162	107,69,77,120,148,109,68,119	123,193,138,132,84,275,106,158	99,136,91,71,75,251,96,145	344	304	0.294576	0.756236	0.485,0.616,0.522,0.539,0.529,0.528,0.693,0.546	0.523,0.556,0.573,0.622,0.497,0.492,0.494,0.491	0.026
1719	zgc:101858	zgc:101858	chr5	+	64858918	64859012	64859938	64860008	64857562	64857741	64860658	64860695	1719	95,67,72,81,155,91,94,83	134,59,115,84,135,95,72,96	74,77,46,93,85,116,47,67	108,90,42,169,77,102,73,84	243	219	0.295039	0.756236	0.39,0.506,0.361,0.465,0.509,0.463,0.541,0.438	0.382,0.435,0.497,0.332,0.499,0.506,0.367,0.418	0.03
1167	pex16	pex16	chr18	-	44923252	44923333	44925639	44925740	44922006	44922156	44927799	44927933	1167	12,18,7,14,14,12,11,20	20,16,18,14,16,9,12,9	21,22,14,40,27,60,18,31	20,24,13,17,11,50,32,26	250	230	0.29595	0.756603	0.356,0.509,0.264,0.479,0.446,0.551,0.458,0.672	0.491,0.458,0.498,0.684,0.693,0.525,0.341,0.523	-0.06
470	dcp1b	dcp1b	chr4	-	20313044	20313172	20313435	20313476	20308473	20308540	20313637	20313796	470	13,5,6,5,3,2,6,7	22,18,33,22,39,23,11,36	27,7,4,22,13,15,9,4	70,37,23,77,24,64,22,27	190	277	0.296617	0.757211	0.463,0.288,0.21,0.249,0.101,0.113,0.443,0.221	0.36,0.216,0.202,0.294,0.441,0.255,0.374,0.178	-0.029
578	stam2	stam2	chr9	+	38049741	38049817	38050718	38050814	38046040	38046125	38052298	38052445	578	55,32,9,35,42,39,40,26	92,60,29,63,87,73,52,105	61,71,42,74,48,95,44,30	151,93,81,117,88,152,75,65	225	245	0.297221	0.757657	0.394,0.367,0.253,0.377,0.345,0.368,0.456,0.212	0.305,0.454,0.361,0.408,0.373,0.405,0.39,0.334	-0.032
633	hps4	hps4	chr8	+	39786348	39786475	39786964	39787076	39780876	39781615	39791997	39792355	633	28,9,14,38,16,35,22,24	13,9,13,22,10,9,15,34	24,25,10,15,12,30,22,26	21,18,4,17,10,43,16,15	276	261	0.300104	0.761702	0.671,0.486,0.505,0.62,0.602,0.786,0.581,0.4	0.519,0.568,0.703,0.455,0.532,0.398,0.565,0.621	0.036
1317	zdhhc9	zdhhc9	chr14	+	33542523	33542684	33549679	33549838	33525352	33525517	33554648	33554786	1317	20,20,10,14,9,21,12,28	17,26,10,9,15,22,25,24	20,31,8,29,16,33,15,24	34,51,10,35,18,43,18,29	310	308	0.299451	0.761702	0.539,0.433,0.498,0.607,0.373,0.487,0.323,0.537	0.369,0.377,0.443,0.452,0.469,0.433,0.453,0.451	0.044
1559	dyrk1aa	dyrk1aa	chr10	-	73599	73799	74920	74990	73356	73476	75109	75225	1559	22,20,25,15,40,19,13,36	105,82,52,60,133,51,49,83	74,75,27,80,31,64,27,35	187,139,92,191,99,199,137,89	219	349	0.299799	0.761702	0.25,0.28,0.434,0.285,0.324,0.373,0.297,0.409	0.387,0.462,0.319,0.4,0.333,0.339,0.239,0.385	-0.027
207	acad9	acad9	chr11	-	26699233	26699335	26700981	26701075	26699037	26699144	26701340	26701611	207	81,53,38,45,78,45,25,53	142,107,50,81,106,93,63,66	43,50,39,95,40,76,61,52	72,68,96,115,45,133,60,92	243	251	0.30229	0.761771	0.371,0.338,0.44,0.365,0.432,0.333,0.291,0.453	0.382,0.432,0.296,0.46,0.479,0.371,0.512,0.369	-0.035
496	homer1b	homer1b	chr5	-	51799837	51799969	51818625	51818782	51793819	51793912	51830651	51831010	496	42,32,35,39,96,47,44,124	49,66,55,65,96,75,81,116	34,66,33,54,19,56,37,54	35,68,38,33,32,124,54,47	306	281	0.301632	0.761771	0.44,0.308,0.369,0.355,0.479,0.365,0.333,0.495	0.471,0.471,0.444,0.6,0.353,0.293,0.386,0.513	-0.048
587	zgc:158366	zgc:158366	chr25	-	37461595	37461695	37462084	37462202	37461091	37461492	37462533	37462609	587	48,32,17,21,20,19,17,18	42,36,46,21,37,22,25,37	45,51,52,47,27,63,42,34	66,49,42,77,42,92,28,42	267	249	0.301084	0.761771	0.516,0.453,0.256,0.483,0.335,0.446,0.388,0.312	0.389,0.493,0.536,0.363,0.375,0.39,0.583,0.43	-0.046
875	mto1	mto1	chr12	+	14217771	14218011	14218085	14218285	14214754	14214861	14225494	14225612	875	49,85,53,65,73,51,47,67	92,53,94,77,88,86,47,81	74,62,55,72,41,70,37,46	89,77,79,99,68,91,68,82	389	349	0.301071	0.761771	0.323,0.59,0.336,0.431,0.427,0.347,0.473,0.426	0.427,0.419,0.384,0.395,0.351,0.408,0.328,0.335	0.038
1722	nek7	nek7	chr22	-	23163790	23163901	23170354	23170417	23158967	23159076	23177718	23177850	1722	47,36,37,34,72,67,51,54	173,132,96,147,206,159,134,128	47,47,40,65,41,94,32,52	165,161,122,166,83,382,145,197	212	260	0.302177	0.761771	0.25,0.251,0.321,0.221,0.3,0.341,0.318,0.341	0.259,0.264,0.287,0.324,0.377,0.232,0.213,0.245	0.018
30	tmem154	tmem154	chr1	-	25169972	25170024	25174129	25174174	25167695	25167769	25174919	25174958	30	4,6,3,2,3,1,5,10	11,19,8,6,4,6,4,2	22,17,18,27,11,33,5,18	22,28,29,32,25,15,14,21	194	201	0.302813	0.762001	0.274,0.247,0.28,0.257,0.437,0.147,0.564,0.838	0.509,0.386,0.391,0.466,0.313,0.695,0.27,0.47	-0.057
1597	melk	melk	chr1	-	21873421	21873550	21874568	21874655	21872068	21872221	21875544	21875643	1597	21,24,19,31,4,10,20,6	34,25,20,11,26,16,19,27	21,26,13,19,24,27,21,18	53,33,25,37,54,53,39,25	236	278	0.304927	0.766226	0.421,0.531,0.528,0.769,0.153,0.424,0.554,0.207	0.318,0.481,0.38,0.377,0.344,0.375,0.388,0.459	0.058
171	rcc1l	rcc1l	chr5	-	61425691	61425821	61428857	61429155	61423940	61424069	61431598	61431786	171	1.64201e+23	58,61,64,45,90,74,61,67	1.59222e+23	81,34,44,61,33,96,44,86	447	279	0.307214	0.770876	0.638,0.673,0.605,0.691,0.614,0.687,0.639,0.647	0.551,0.803,0.647,0.635,0.734,0.722,0.679,0.62	-0.025
78	zgc:152816	zgc:152816	chr5	+	67847557	67847698	67849737	67849822	67845341	67845627	67852382	67852399	78	40,47,18,39,26,25,27,39	52,47,49,56,61,51,29,46	47,41,40,51,32,86,50,38	106,79,59,89,43,141,109,55	290	234	0.308022	0.771218	0.383,0.447,0.229,0.36,0.256,0.283,0.429,0.406	0.264,0.295,0.354,0.316,0.375,0.33,0.27,0.358	0.029
97	kctd9a	kctd9a	chr8	-	51589105	51589211	51589290	51589440	51587178	51587312	51590006	51590102	97	15,13,17,7,57,14,19,19	14,12,8,6,30,12,6,12	30,31,18,21,8,43,31,13	22,28,13,29,10,21,7,28	299	255	0.308225	0.771218	0.477,0.48,0.644,0.499,0.618,0.499,0.73,0.575	0.538,0.486,0.541,0.382,0.406,0.636,0.791,0.284	0.057
50	sh3bgr	sh3bgr	chr15	+	5949161	5949185	5949444	5949471	5946757	5946784	5963227	5963281	50	17,22,13,17,34,28,34,24	38,9,16,15,11,15,18,21	5,15,7,9,9,21,12,12	9,13,16,13,2,29,5,10	173	176	0.309289	0.771692	0.313,0.713,0.453,0.536,0.759,0.655,0.658,0.538	0.361,0.54,0.308,0.413,0.821,0.424,0.709,0.55	0.062
1095	vmp1	vmp1	chr15	+	17362572	17362689	17365210	17365272	17360497	17360578	17370365	17370468	1095	99,49,86,80,88,77,80,65	20,21,34,19,29,24,17,52	100,78,65,103,68,137,50,72	51,35,21,37,23,35,31,32	266	211	0.309191	0.771692	0.797,0.649,0.667,0.77,0.706,0.718,0.789,0.498	0.609,0.639,0.711,0.688,0.701,0.756,0.561,0.641	0.036
542	rwdd	rwdd	chr7	-	61286106	61286216	61288355	61288436	61284817	61284968	61288680	61288909	542	41,41,52,40,46,30,25,46	44,28,51,28,32,47,40,47	52,39,24,144,54,49,34,24	55,48,33,97,78,77,51,21	230	259	0.309837	0.771968	0.512,0.622,0.534,0.617,0.618,0.418,0.413,0.524	0.516,0.478,0.45,0.626,0.438,0.417,0.429,0.563	0.043
95	svila	svila	chr12	+	23861616	23861702	23866314	23866375	23859374	23859432	23866978	23867127	95	87,102,46,99,124,81,114,94	72,37,41,100,109,84,80,114	53,63,97,81,66,174,59,60	54,38,54,50,43,102,56,63	235	210	0.311364	0.773047	0.519,0.711,0.501,0.469,0.504,0.463,0.56,0.424	0.467,0.597,0.616,0.591,0.578,0.604,0.485,0.46	-0.031
241	tnn	tnn	chr2	-	35528192	35528456	35541108	35541198	35524355	35524619	35541291	35541474	241	122,155,51,166,67,63,16,26	371,356,131,268,164,148,43,76	182,371,204,360,236,499,363,90	3.73833e+24	239	413	0.312071	0.773047	0.362,0.429,0.402,0.517,0.414,0.424,0.391,0.372	0.457,0.435,0.448,0.437,0.441,0.44,0.423,0.464	-0.029
565	ebf3a	ebf3a	chr12	+	42572201	42572267	42572845	42573011	42567213	42567302	42574114	42574303	565	74,52,104,76,83,99,77,75	206,91,281,155,238,142,152,164	133,79,66,92,72,148,57,83	3.39195e+23	215	315	0.314306	0.773047	0.345,0.456,0.352,0.418,0.338,0.505,0.426,0.401	0.365,0.372,0.41,0.441,0.356,0.375,0.358,0.358	0.026
761	mgst3a	mgst3a	chr20	-	48600464	48600522	48602478	48602552	48598461	48598534	48603980	48604199	761	6.67566e+24	5.74507e+23	5.56663e+23	4.31549e+23	223	207	0.312031	0.773047	0.519,0.509,0.512,0.531,0.524,0.544,0.534,0.521	0.545,0.529,0.541,0.56,0.482,0.566,0.556,0.529	-0.014
980	pak6b	pak6b	chr20	+	53548549	53549047	53554836	53555262	53541388	53541598	53559380	53559514	980	63,82,10,46,47,39,25,36	56,55,21,91,46,35,5,15	151,145,81,186,94,150,96,68	100,108,49,114,51,139,58,49	647	575	0.314307	0.773047	0.5,0.57,0.297,0.31,0.476,0.498,0.816,0.681	0.573,0.544,0.595,0.592,0.621,0.49,0.595,0.552	-0.052
1073	pycard	pycard	chr16	-	41987233	41987257	41989525	41989552	41986815	41986842	41990100	41990414	1073	20,54,43,29,23,19,4,11	96,97,139,66,75,57,28,19	88,102,58,82,64,71,27,17	284,232,156,190,147,157,64,71	176	173	0.314653	0.773047	0.17,0.354,0.233,0.302,0.232,0.247,0.123,0.363	0.233,0.302,0.268,0.298,0.3,0.308,0.293,0.191	-0.021
1309	bcor	bcor	chr22	+	11161092	11161380	11162343	11162733	11159105	11159313	11170829	11171137	1309	38,15,11,40,34,27,37,38	59,17,34,19,46,38,46,61	104,46,33,48,32,110,61,60	66,67,36,110,26,112,49,74	437	539	0.314422	0.773047	0.443,0.521,0.285,0.722,0.477,0.467,0.498,0.435	0.66,0.459,0.531,0.35,0.603,0.548,0.606,0.5	-0.051
1440	srp68	srp68	chr6	+	23043829	23043924	23044401	23044531	23041962	23042116	23045192	23045268	1440	72,73,49,54,74,63,62,64	98,63,68,69,112,130,81,129	96,117,68,141,50,113,86,66	214,184,85,149,91,238,134,116	244	279	0.314546	0.773047	0.457,0.57,0.452,0.472,0.43,0.357,0.467,0.362	0.339,0.421,0.478,0.52,0.386,0.352,0.423,0.394	0.032
1648	sgms1	sgms1	chr12	+	6110685	6110839	6111669	6111836	6105038	6105156	6113165	6114296	1648	90,63,59,56,75,67,57,64	70,84,79,62,106,67,85,98	155,55,59,107,71,105,106,66	128,74,56,141,65,163,83,80	303	316	0.311326	0.773047	0.573,0.439,0.438,0.485,0.425,0.511,0.412,0.405	0.558,0.437,0.524,0.442,0.533,0.402,0.571,0.462	-0.03
1779	xkr5b	xkr5b	chr17	-	32612315	32612427	32613263	32613433	32608803	32611182	32615520	32615733	1779	18,11,21,19,15,10,1,6	13,1,8,7,11,4,3,4	44,33,24,79,23,64,26,12	36,23,17,45,13,30,21,9	319	261	0.314347	0.773047	0.531,0.9,0.682,0.69,0.527,0.672,0.214,0.551	0.5,0.54,0.536,0.59,0.591,0.636,0.503,0.522	0.044
948	ssbp4	ssbp4	chr22	-	21022677	21022739	21032123	21032196	21010609	21010694	21046598	21046694	948	25,35,21,16,27,22,12,32	35,42,56,23,48,34,52,39	46,34,24,70,31,46,22,33	113,56,52,101,57,118,62,67	222	211	0.315733	0.774622	0.404,0.442,0.263,0.398,0.348,0.381,0.18,0.438	0.279,0.366,0.305,0.397,0.341,0.27,0.252,0.319	0.041
23	alcama	alcama	chr10	-	28753858	28753946	28758965	28759030	28752224	28752398	28760951	28761171	23	5.92514e+23	9.40974e+28	4.53468e+24	6.80789e+25	214	237	0.324963	0.774642	0.411,0.369,0.417,0.383,0.411,0.391,0.393,0.403	0.425,0.397,0.391,0.465,0.455,0.383,0.365,0.418	-0.015
376	mark3a	mark3a	chr13	+	15589924	15590116	15602707	15602761	15580814	15581323	15619023	15619072	376	146,121,79,164,193,145,149,186	19,19,4,23,49,34,15,45	166,153,102,216,72,363,138,202	28,20,37,53,21,57,19,30	341	203	0.321585	0.774642	0.821,0.791,0.922,0.809,0.701,0.717,0.855,0.711	0.779,0.82,0.621,0.708,0.671,0.791,0.812,0.8	0.041
391	yipf6	yipf6	chr5	+	35749446	35749525	35749666	35749709	35748830	35748959	35749795	35749921	391	35,50,42,29,45,22,34,31	49,61,41,39,55,41,29,53	72,74,29,83,65,86,30,73	92,93,41,89,39,92,65,49	228	192	0.322224	0.774642	0.376,0.408,0.463,0.385,0.408,0.311,0.497,0.33	0.397,0.401,0.373,0.44,0.584,0.44,0.28,0.556	-0.037
478	unc50	unc50	chr6	-	3989680	3989801	3992664	3992939	3987234	3987374	3998058	3998199	478	1.55137e+23	76,64,84,81,98,122,64,61	2.51266e+23	153,142,76,108,118,236,99,95	424	270	0.317437	0.774642	0.565,0.577,0.59,0.505,0.522,0.484,0.511,0.578	0.511,0.544,0.536,0.584,0.446,0.459,0.542,0.536	0.022
549	cenpe	cenpe	chr1	+	281043	281244	281586	281778	280517	280709	282712	282892	549	12,24,0,1,24,11,16,11	13,12,4,9,28,15,17,14	51,37,12,49,21,26,25,18	35,22,17,72,24,24,46,12	350	341	0.319387	0.774642	0.474,0.661,0.0,0.098,0.455,0.417,0.478,0.434	0.587,0.621,0.407,0.399,0.46,0.513,0.346,0.594	-0.114
611	med30	med30	chr19	+	46377642	46377801	46390286	46390394	46373667	46373874	46410894	46411354	611	59,94,78,72,85,83,88,79	1.26148e+23	93,127,125,109,40,137,83,82	176,158,162,154,73,297,109,182	308	257	0.321643	0.774642	0.281,0.346,0.316,0.371,0.282,0.323,0.323,0.313	0.306,0.401,0.392,0.371,0.314,0.278,0.389,0.273	-0.021
771	atp1a1a.1	atp1a1a.1	chr1	+	1718960	1719269	1721185	1721320	1718612	1718881	1721484	1721683	771	3.91943e+31	1.65321e+31	2.9293e+31	1.46315e+31	458	284	0.32478	0.774642	0.595,0.557,0.578,0.582,0.578,0.556,0.584,0.578	0.554,0.563,0.577,0.538,0.583,0.561,0.567,0.563	0.013
796	rbms3	rbms3	chr16	-	39682277	39682321	39685197	39685304	39676285	39676382	39742458	39742538	796	126,147,96,151,160,139,126,166	53,64,43,40,58,58,47,43	2.3816e+23	100,69,62,94,44,185,79,80	256	193	0.323949	0.774642	0.642,0.634,0.627,0.74,0.675,0.644,0.669,0.744	0.642,0.636,0.647,0.637,0.71,0.639,0.666,0.665	0.017
923	fxyd1	fxyd1	chr16	-	45207675	45207719	45208352	45208389	45202603	45203248	45209280	45209355	923	1.38139e+23	4.47374e+23	103,199,93,122,60,262,100,122	3.40356e+23	186	193	0.323323	0.774642	0.243,0.279,0.265,0.269,0.258,0.288,0.307,0.284	0.239,0.367,0.224,0.259,0.186,0.288,0.241,0.253	0.017
962	macrod2	macrod2	chr13	+	34536902	34536965	34554160	34554214	34523199	34523277	34556330	34556405	962	7,12,12,12,33,5,3,6	20,11,21,8,12,3,6,12	22,10,9,11,14,27,8,15	14,19,13,6,5,20,10,9	212	203	0.317189	0.774642	0.251,0.511,0.354,0.59,0.725,0.615,0.324,0.324	0.601,0.335,0.399,0.637,0.728,0.564,0.434,0.615	-0.077
1022	bmpr1ba	bmpr1ba	chr5	-	7508305	7508408	7510473	7510573	7506976	7507073	7512931	7513082	1022	5,21,15,19,14,6,3,7	15,13,12,11,3,5,0,9	42,14,18,57,35,19,21,15	59,23,3,64,27,39,19,11	249	252	0.318344	0.774642	0.252,0.62,0.559,0.636,0.825,0.548,1.0,0.44	0.419,0.381,0.859,0.474,0.567,0.33,0.528,0.58	0.093
1170	sh3rf1	sh3rf1	chr20	+	23746643	23747203	23796343	23796619	23742573	23742896	23797174	23797270	1170	145,82,49,67,90,87,74,117	65,93,30,29,76,56,35,53	191,124,68,185,66,169,118,90	85,97,40,94,43,84,63,26	709	425	0.324651	0.774642	0.572,0.346,0.495,0.581,0.415,0.482,0.559,0.57	0.574,0.434,0.505,0.541,0.479,0.547,0.529,0.675	-0.033
1201	tgfb3	tgfb3	chr17	-	52070228	52070358	52076073	52076237	52067211	52067319	52090726	52091310	1201	6.91759e+25	4.6544e+23	4.75421e+24	3.26285e+23	313	279	0.324857	0.774642	0.57,0.606,0.484,0.561,0.59,0.577,0.578,0.612	0.565,0.568,0.634,0.603,0.578,0.565,0.592,0.609	-0.017
1202	bmp7b	bmp7b	chr23	-	6432201	6432278	6437778	6437982	6428413	6428524	6443378	6443527	1202	117,101,130,141,145,151,75,147	48,44,37,39,44,73,48,40	166,134,85,156,127,253,105,126	91,49,30,64,46,118,52,41	353	226	0.316898	0.774642	0.609,0.595,0.692,0.698,0.678,0.57,0.5,0.702	0.539,0.636,0.645,0.609,0.639,0.579,0.564,0.663	0.021
1320	ipo11	ipo11	chr8	-	32247793	32247899	32250586	32250634	32217451	32217578	32256780	32256871	1320	24,3,11,21,18,10,18,12	26,34,7,28,64,17,33,19	41,23,11,16,27,40,15,18	55,29,23,30,43,47,33,18	197	255	0.321599	0.774642	0.544,0.103,0.67,0.493,0.267,0.432,0.414,0.45	0.491,0.507,0.382,0.408,0.448,0.524,0.37,0.564	-0.04
1343	ptbp2a	ptbp2a	chr24	-	30840045	30840138	30843216	30843250	30837607	30837824	30845793	30845909	1343	8,19,15,5,11,5,9,3	32,21,47,21,38,27,22,39	15,13,10,15,5,15,11,9	60,43,33,91,41,66,41,32	183	242	0.32474	0.774642	0.248,0.545,0.297,0.239,0.277,0.197,0.351,0.092	0.248,0.286,0.286,0.179,0.139,0.231,0.262,0.271	0.043
1422	unc5b	unc5b	chr13	+	29204163	29204196	29208735	29208930	29200959	29201124	29211067	29211430	1422	2,0,0,3,3,6,2,3	15,6,3,22,13,19,13,17	0,5,1,0,3,3,2,0	11,32,5,14,11,20,7,10	182	344	0.320778	0.774642	0.201,0.0,0.0,0.205,0.304,0.374,0.225,0.25	0.0,0.228,0.274,0.0,0.34,0.221,0.351,0.0	0.018
1423	pth3r	pth3r	chr12	-	9264926	9264987	9271647	9271742	9261749	9261816	9275501	9275623	1423	14,12,10,17,6,10,12,9	7,5,7,4,13,9,7,12	15,22,24,25,13,27,10,18	10,8,9,6,4,24,16,7	244	210	0.318852	0.774642	0.633,0.674,0.551,0.785,0.284,0.489,0.596,0.392	0.564,0.703,0.697,0.782,0.737,0.492,0.35,0.689	-0.076
1467	hephl1a	hephl1a	chr15	+	2447306	2447506	2451245	2451396	2445286	2445418	2453995	2454208	1467	55,29,6,36,83,41,43,43	23,14,9,11,34,6,8,32	28,59,49,46,42,133,66,45	11,27,28,27,32,52,34,17	349	300	0.320904	0.774642	0.673,0.64,0.364,0.738,0.677,0.855,0.822,0.536	0.686,0.653,0.601,0.594,0.53,0.687,0.625,0.695	0.029
1492	ctbp2a	ctbp2a	chr17	-	8625932	8626077	8629952	8630107	8623364	8623571	8692640	8692722	1492	34,54,39,40,32,14,15,43	51,38,51,25,43,16,16,39	110,80,38,100,54,75,61,55	129,85,54,121,56,122,62,54	304	294	0.321896	0.774642	0.392,0.579,0.425,0.607,0.419,0.458,0.476,0.516	0.452,0.476,0.405,0.444,0.483,0.373,0.488,0.496	0.032
1629	trip11	trip11	chr13	-	33197377	33197476	33197708	33197749	33197007	33197214	33197875	33198214	1629	1,11,3,12,13,14,5,5	14,9,5,8,18,21,21,21	12,7,8,24,2,19,13,3	46,39,6,32,28,51,16,17	190	248	0.322899	0.774642	0.085,0.615,0.439,0.662,0.485,0.465,0.237,0.237	0.254,0.19,0.635,0.495,0.085,0.327,0.515,0.187	0.067
101	zgc:154061	zgc:154061	chr17	-	52983870	52983976	52984417	52984483	52940550	52941603	52987554	52987622	101	7,27,4,2,6,10,4,5	13,6,4,4,5,23,3,3	15,9,9,11,11,16,9,12	17,14,18,12,18,11,18,9	215	255	0.326623	0.775557	0.39,0.842,0.543,0.372,0.587,0.34,0.613,0.664	0.511,0.433,0.372,0.521,0.42,0.633,0.372,0.613	0.06
133	f3b	f3b	chr2	+	15101130	15101254	15101904	15102095	15100762	15100942	15102186	15102365	133	1.37119e+23	1.85182e+23	114,181,76,133,60,166,75,85	114,240,131,165,87,259,127,179	273	340	0.327106	0.775557	0.48,0.449,0.413,0.442,0.439,0.459,0.389,0.419	0.555,0.484,0.419,0.501,0.462,0.444,0.424,0.372	-0.021
134	alg5	alg5	chr10	-	34985169	34985255	34989077	34989229	34984616	34984973	34991547	34991607	134	2.62159e+23	157,120,175,119,149,144,95,141	3.20386e+23	2.20283e+23	301	235	0.329121	0.775557	0.566,0.508,0.534,0.54,0.539,0.493,0.533,0.505	0.532,0.516,0.551,0.515,0.524,0.587,0.595,0.556	-0.02
593	micu2	micu2	chr5	+	36605308	36605391	36605926	36605980	36603145	36603193	36606110	36606205	593	111,108,98,103,135,128,95,122	45,43,37,32,64,24,19,57	118,108,99,137,94,161,80,133	42,43,30,38,19,57,23,36	232	203	0.329304	0.775557	0.683,0.687,0.699,0.738,0.649,0.824,0.814,0.652	0.711,0.687,0.743,0.759,0.812,0.712,0.753,0.764	-0.024
665	arl8bb	arl8bb	chr11	-	35748217	35748288	35750244	35750312	35744918	35745439	35751387	35751481	665	10,11,9,8,23,18,12,16	10,6,16,7,25,18,7,13	14,23,6,42,12,11,16,16	15,12,9,21,13,16,0,13	217	220	0.327972	0.775557	0.503,0.65,0.363,0.537,0.483,0.503,0.635,0.555	0.486,0.66,0.403,0.67,0.483,0.411,1.0,0.555	-0.055
767	wwp2	wwp2	chr25	+	34786530	34786659	34788974	34789053	34784861	34784943	34789587	34789659	767	63,45,18,45,54,38,31,53	44,44,15,20,63,13,15,34	178,130,58,144,53,181,70,54	115,109,58,129,53,120,51,35	278	228	0.327341	0.775557	0.54,0.456,0.496,0.649,0.413,0.706,0.629,0.561	0.559,0.494,0.451,0.478,0.451,0.553,0.53,0.559	0.047
1498	cs	cs	chr23	+	33917193	33917325	33918051	33918240	33916629	33916695	33920239	33920439	1498	5.67489e+23	7.33697e+24	5.525e+23	7.67754e+24	281	338	0.32879	0.775557	0.482,0.458,0.425,0.471,0.463,0.482,0.465,0.453	0.464,0.444,0.452,0.48,0.45,0.435,0.459,0.413	0.013
1532	wif1	wif1	chr4	+	12952142	12952238	12953365	12953461	12946954	12947050	12955931	12956718	1532	63,58,67,64,67,61,52,48	60,41,60,54,68,55,32,48	72,92,34,84,48,87,51,65	87,87,32,71,41,116,37,55	245	245	0.328799	0.775557	0.512,0.586,0.528,0.542,0.496,0.526,0.619,0.5	0.453,0.514,0.515,0.542,0.539,0.429,0.58,0.542	0.024
1617	sun1	sun1	chr3	+	13235588	13235687	13239229	13239328	13233413	13233521	13239996	13240090	1617	15,25,10,10,11,14,4,8	19,24,4,6,17,13,6,19	23,37,13,63,37,54,14,22	29,26,26,35,21,47,9,24	248	248	0.327257	0.775557	0.441,0.51,0.714,0.625,0.393,0.519,0.4,0.296	0.442,0.587,0.333,0.643,0.638,0.535,0.609,0.478	-0.046
573	odc1	odc1	chr17	+	51746811	51746945	51749015	51749189	51744811	51744946	51749449	51749622	573	3.94193e+23	4.46294e+23	5.37624e+25	7.27728e+24	283	323	0.334064	0.780539	0.502,0.428,0.471,0.481,0.504,0.492,0.451,0.493	0.457,0.495,0.532,0.594,0.474,0.464,0.457,0.496	-0.018
1279	plxna3	plxna3	chr8	-	9369297	9369412	9390745	9390845	9319661	9319862	9394913	9395070	1279	19,7,22,15,8,15,12,6	14,8,4,5,10,15,0,6	40,11,21,47,19,43,19,23	27,6,10,20,21,33,28,15	249	264	0.33292	0.780539	0.59,0.481,0.854,0.761,0.459,0.515,1.0,0.515	0.611,0.66,0.69,0.714,0.49,0.58,0.418,0.619	0.049
1367	zyx	zyx	chr16	-	17319118	17319214	17327429	17327674	17316328	17316871	17329590	17329816	1367	9,2,2,1,3,0,10,2	41,43,57,32,61,51,32,47	2,3,5,7,1,6,0,5	95,72,19,99,36,78,57,53	394	245	0.333924	0.780539	0.12,0.028,0.021,0.019,0.03,0.0,0.163,0.026	0.013,0.025,0.141,0.042,0.017,0.046,0.0,0.055	0.009
1443	arl6ip1	arl6ip1	chr3	-	31111823	31111943	31114784	31114918	31108394	31108512	31115787	31115947	1443	3.40235e+23	3.27379e+23	4.17516e+23	5.36579e+24	283	269	0.334074	0.780539	0.497,0.371,0.444,0.431,0.49,0.483,0.46,0.448	0.425,0.459,0.473,0.485,0.426,0.402,0.442,0.397	0.014
1497	fgfr3	fgfr3	chr13	-	13264004	13264271	13286452	13286677	13258502	13258568	13294441	13294872	1497	95,84,45,91,90,131,45,65	104,71,42,110,99,119,54,92	191,115,60,142,99,196,69,78	263,136,61,175,106,226,65,97	374	416	0.333465	0.780539	0.504,0.568,0.544,0.479,0.503,0.55,0.481,0.44	0.447,0.485,0.522,0.474,0.51,0.491,0.541,0.472	0.016
1638	gale	gale	chr17	-	24884902	24885016	24887039	24887216	24884332	24884399	24887394	24887508	1638	270,226,280,196,146,168,108,89	129,134,181,139,92,106,52,84	4.05497e+23	3.27318e+23	326	263	0.332057	0.780539	0.628,0.576,0.555,0.532,0.561,0.561,0.626,0.461	0.5,0.558,0.515,0.516,0.57,0.566,0.538,0.601	0.017
103	slc43a2a	slc43a2a	chr15	+	28370797	28371023	28377088	28377317	28368836	28368944	28379063	28379091	103	32,25,13,32,22,35,11,38	37,27,23,32,35,55,42,23	41,36,50,75,29,88,32,46	65,84,91,85,38,155,60,60	375	378	0.339127	0.790519	0.466,0.483,0.363,0.502,0.388,0.391,0.209,0.625	0.389,0.302,0.356,0.471,0.435,0.364,0.35,0.436	0.04
662	si:ch211-154o6.2	si:ch211-154o6.2	chr16_KZ115497v1_alt	-	67961	68101	70147	70231	63846	63920	71759	71991	662	23,20,20,11,5,6,15,22	65,37,30,39,47,33,31,39	30,37,11,20,24,39,22,16	84,55,30,50,46,87,40,60	233	289	0.340342	0.790519	0.305,0.401,0.453,0.259,0.117,0.184,0.375,0.412	0.307,0.455,0.313,0.332,0.393,0.357,0.406,0.249	-0.038
1112	trpm7	trpm7	chr18	-	117618	117824	118348	118431	115370	115422	118665	118949	1112	5,7,24,19,8,2,1,7	19,11,28,16,24,18,29,26	5,5,4,10,4,15,1,3	10,29,8,30,9,34,33,21	232	355	0.339984	0.790519	0.287,0.493,0.567,0.645,0.338,0.145,0.05,0.292	0.433,0.209,0.433,0.338,0.405,0.403,0.044,0.179	0.047
1471	ctsf	ctsf	chr14	+	7158185	7158276	7160623	7160682	7156458	7156523	7163235	7163322	1471	1.47183e+23	54,36,13,64,131,117,52,52	1.68203e+23	72,89,94,29,8,196,91,41	240	208	0.340329	0.790519	0.702,0.815,0.894,0.716,0.588,0.567,0.72,0.716	0.669,0.664,0.724,0.853,0.938,0.654,0.625,0.831	-0.03
1613	snx9b	snx9b	chr20	-	43046902	43047041	43052467	43052633	43044336	43044418	43062102	43062201	1613	56,55,14,13,32,62,35,33	89,49,42,88,74,80,50,63	47,41,54,55,49,69,51,60	93,73,67,92,63,170,95,56	315	288	0.340586	0.790519	0.365,0.506,0.234,0.119,0.283,0.415,0.39,0.324	0.316,0.339,0.424,0.353,0.416,0.271,0.329,0.495	-0.038
31	znf598	znf598	chr3	-	40199150	40199362	40201200	40201313	40193739	40193957	40202307	40202597	31	27,25,11,22,47,29,35,55	147,90,54,110,163,100,71,129	85,54,26,79,38,59,41,38	1.73176e+23	262	361	0.343972	0.797018	0.202,0.277,0.219,0.216,0.284,0.286,0.404,0.37	0.404,0.297,0.264,0.357,0.294,0.246,0.326,0.261	-0.024
442	capzb	capzb	chr22	+	404820	404962	405081	405198	404632	404746	405935	406001	442	1.34311e+30	1.0449e+26	1.8502e+30	1.57515e+29	291	266	0.344735	0.797018	0.54,0.529,0.512,0.544,0.536,0.567,0.533,0.54	0.518,0.543,0.531,0.531,0.529,0.539,0.504,0.503	0.013
562	def8	def8	chr18	+	31316189	31316309	31376156	31376254	31280983	31281271	31402331	31402481	562	23,29,22,29,39,32,23,29	16,28,20,18,25,16,17,23	13,10,16,31,13,52,16,22	19,7,20,17,11,38,15,18	269	247	0.344742	0.797018	0.569,0.487,0.502,0.597,0.589,0.647,0.554,0.537	0.386,0.567,0.423,0.626,0.52,0.557,0.495,0.529	0.047
676	pola1	pola1	chr24	+	23895528	23895660	23910455	23910572	23891819	23891998	23918683	23918780	676	36,23,15,22,23,10,13,11	35,15,35,18,22,16,19,20	59,49,21,64,40,36,68,15	42,32,38,79,28,58,24,31	281	266	0.345668	0.798112	0.493,0.592,0.289,0.536,0.497,0.372,0.393,0.342	0.571,0.592,0.343,0.434,0.575,0.37,0.728,0.314	-0.052
37	pkmyt1	pkmyt1	chr12	-	14992710	14992925	14995176	14995349	14965587	14966240	14998389	14998496	37	19,23,13,18,28,24,19,29	40,20,38,28,45,28,34,43	27,35,24,48,33,40,33,34	40,43,44,48,56,56,44,44	322	364	0.346147	0.798174	0.349,0.565,0.279,0.421,0.413,0.492,0.387,0.433	0.433,0.479,0.381,0.531,0.4,0.447,0.459,0.466	-0.032
51	sh3bgr	sh3bgr	chr15	+	5949161	5949185	5956046	5956070	5946757	5946784	5963227	5963281	51	17,22,13,17,34,28,34,24	3,2,3,3,15,2,6,2	5,15,7,9,9,21,12,12	5,2,5,3,3,4,2,1	173	173	0.350993	0.799151	0.85,0.917,0.812,0.85,0.694,0.933,0.85,0.923	0.5,0.882,0.583,0.75,0.75,0.84,0.857,0.923	0.093
64	slc8a1a	slc8a1a	chr11	-	30553344	30553413	30562986	30563093	30550106	30550234	30599584	30601401	64	5.67465e+23	3.17339e+23	2.78358e+24	1.98227e+23	256	218	0.353388	0.799151	0.604,0.539,0.626,0.581,0.572,0.559,0.614,0.578	0.545,0.573,0.597,0.508,0.556,0.574,0.589,0.606	0.016
94	lyve1a	lyve1a	chr7	+	66827888	66828113	66829973	66830052	66825452	66825592	66833061	66833586	94	3.62409e+23	1.63163e+23	5.16605e+24	1.98246e+23	374	228	0.354002	0.799151	0.575,0.604,0.574,0.63,0.633,0.599,0.63,0.547	0.614,0.599,0.587,0.606,0.608,0.619,0.684,0.594	-0.015
123	sbno2a	sbno2a	chr2	-	56861479	56861647	56878311	56878399	56856662	56856737	56881555	56881635	123	19,34,6,17,24,21,13,39	33,26,11,22,34,21,31,23	47,16,18,69,24,78,17,35	71,43,36,72,24,119,30,36	237	317	0.354272	0.799151	0.435,0.636,0.422,0.508,0.486,0.572,0.359,0.694	0.47,0.332,0.401,0.562,0.572,0.467,0.431,0.565	0.039
184	rai14	rai14	chr21	+	19585895	19585953	19588080	19588151	19580501	19580566	19595794	19595901	184	19,22,19,39,61,37,26,57	36,27,25,48,71,44,15,43	36,26,16,24,19,45,21,28	35,14,11,18,22,67,16,30	207	220	0.347176	0.799151	0.359,0.464,0.447,0.463,0.477,0.472,0.648,0.585	0.522,0.664,0.607,0.586,0.479,0.417,0.582,0.498	-0.055
410	rac1a	rac1a	chr12	-	10471071	10471189	10475256	10475328	10470144	10470207	10476073	10476337	410	1.65146e+23	3.68353e+23	2.81241e+23	5.06636e+23	221	267	0.352504	0.799151	0.351,0.333,0.277,0.359,0.292,0.357,0.282,0.316	0.402,0.314,0.291,0.334,0.312,0.344,0.328,0.338	-0.012
486	pcbp2	pcbp2	chr9	-	257826	257958	259389	259422	256473	256602	262456	262596	486	83,76,71,58,97,59,77,85	3.99346e+23	101,106,52,98,66,169,102,96	6.61562e+24	182	281	0.351795	0.799151	0.243,0.253,0.253,0.171,0.197,0.191,0.226,0.263	0.191,0.226,0.164,0.22,0.21,0.207,0.252,0.212	0.014
624	p3h4	p3h4	chr19	-	18439054	18439138	18477284	18477413	18423377	18423747	18478598	18478770	624	60,33,20,36,22,41,21,21	51,31,15,16,16,19,10,14	76,50,38,130,33,80,30,48	66,56,30,76,42,51,24,21	278	233	0.349059	0.799151	0.496,0.472,0.528,0.653,0.535,0.644,0.638,0.557	0.491,0.428,0.515,0.589,0.397,0.568,0.512,0.657	0.046
983	bmper	bmper	chr16	+	7156924	7157010	7161118	7161218	7154297	7154843	7163240	7163323	983	77,50,38,50,87,106,60,89	73,53,42,69,137,131,79,86	136,85,54,112,75,176,70,44	153,123,52,109,72,154,69,70	235	249	0.353266	0.799151	0.528,0.5,0.489,0.434,0.402,0.462,0.446,0.523	0.485,0.423,0.524,0.521,0.525,0.548,0.518,0.4	-0.02
1114	tcf7l1a	tcf7l1a	chr10	-	42215028	42215164	42237220	42237304	42211826	42211929	42296801	42296929	1114	89,56,62,44,51,56,36,77	135,91,127,61,129,107,86,92	140,110,88,166,101,166,116,103	2.42192e+23	233	285	0.353402	0.799151	0.446,0.429,0.374,0.469,0.326,0.39,0.339,0.506	0.414,0.412,0.445,0.47,0.368,0.443,0.472,0.434	-0.022
1199	myl7	myl7	chr8	-	40461585	40461664	40461779	40461884	40459242	40459291	40461957	40462033	1199	2.32152e+39	2.38532e+39	1.36822e+39	1.34312e+39	254	228	0.3524	0.799151	0.466,0.471,0.456,0.477,0.481,0.464,0.472,0.476	0.478,0.472,0.469,0.474,0.484,0.493,0.495,0.493	-0.012
1252	fsip1	fsip1	chrUn_KN150104v1	-	38646	38787	48420	48525	27985	28111	51130	51248	1252	3,0,7,1,8,6,3,5	20,13,7,8,7,5,2,1	9,9,1,10,9,3,2,5	20,38,4,7,15,15,17,19	254	290	0.352998	0.799151	0.146,0.0,0.533,0.125,0.566,0.578,0.631,0.851	0.339,0.213,0.222,0.62,0.407,0.186,0.118,0.231	0.137
1275	zgc:172295	zgc:172295	chr1	-	28753190	28753226	28772012	28772079	28752952	28753020	28787841	28787951	1275	34,10,12,20,26,22,23,28	10,14,6,18,16,17,15,36	20,38,28,16,19,35,17,26	26,18,19,14,18,54,18,18	216	185	0.347626	0.799151	0.744,0.38,0.631,0.488,0.582,0.526,0.568,0.4	0.397,0.644,0.558,0.495,0.475,0.357,0.447,0.553	0.049
1537	zcchc9	zcchc9	chr10	+	42900622	42900975	42901111	42901262	42898923	42899024	42902589	42902682	1537	1.1113e+23	117,63,87,121,124,107,93,89	2.00154e+23	133,127,52,119,125,174,71,81	502	300	0.34987	0.799151	0.362,0.552,0.477,0.348,0.565,0.459,0.421,0.486	0.473,0.42,0.569,0.483,0.429,0.458,0.566,0.529	-0.032
1541	wbp2nl	wbp2nl	chr3	+	1224821	1224930	1226261	1226400	1223823	1223990	1226680	1226773	1541	2.45235e+23	2.79316e+23	3.34423e+23	5.89508e+23	258	288	0.351545	0.799151	0.495,0.454,0.443,0.525,0.448,0.466,0.495,0.51	0.388,0.482,0.452,0.544,0.457,0.423,0.473,0.482	0.017
1591	gstt1b	gstt1b	chr21_KZ115619v1_alt	+	18582	18670	20124	20275	17215	17342	20418	20595	1591	101,108,141,96,157,153,90,70	2.49199e+23	169,134,114,169,102,220,82,105	3.3136e+23	237	300	0.349737	0.799151	0.339,0.407,0.342,0.324,0.394,0.479,0.353,0.287	0.393,0.32,0.314,0.398,0.334,0.375,0.308,0.308	0.022
1736	crim1	crim1	chr17	-	38995915	38996098	39049922	39050165	38989270	38989468	39147247	39147421	1736	181,206,96,178,207,185,198,220	84,134,66,106,174,166,153,122	2.42187e+23	174,105,104,125,62,294,106,153	392	332	0.348463	0.799151	0.646,0.566,0.552,0.587,0.502,0.486,0.523,0.604	0.541,0.601,0.601,0.568,0.65,0.576,0.57,0.541	-0.023
910	mpv17	mpv17	chr20	+	38697902	38697995	38702627	38702723	38694991	38695107	38714232	38714265	910	77,51,94,65,90,69,44,41	61,44,42,38,69,41,17,29	89,80,82,132,93,101,54,55	47,43,46,75,38,73,31,36	242	245	0.356188	0.80168	0.561,0.54,0.694,0.634,0.569,0.63,0.724,0.589	0.657,0.653,0.643,0.641,0.712,0.583,0.638,0.607	-0.024
1301	lpgat1	lpgat1	chr20	+	13808496	13808615	13815208	13815304	13783212	13783465	13817760	13818037	1301	33,32,13,23,75,56,39,20	43,38,13,34,34,43,38,37	54,51,25,60,46,101,41,28	45,35,22,69,38,78,35,33	268	245	0.356302	0.80168	0.412,0.435,0.478,0.382,0.668,0.543,0.484,0.331	0.523,0.571,0.51,0.443,0.525,0.542,0.517,0.437	-0.042
25	b3galnt2	b3galnt2	chr13	-	49802000	49802194	49806658	49806762	49795455	49795551	49810475	49810605	25	11,8,13,16,17,9,15,13	37,23,31,33,45,36,21,28	16,22,20,17,18,19,14,18	43,41,19,41,33,55,38,37	253	343	0.358906	0.801707	0.287,0.32,0.362,0.397,0.339,0.253,0.492,0.386	0.335,0.421,0.588,0.36,0.425,0.319,0.333,0.397	-0.043
36	pip4k2ca	pip4k2ca	chr23	+	36635748	36635862	36638410	36638675	36635608	36635647	36642087	36642191	36	1.97163e+23	3.98357e+23	1.49248e+23	5.36562e+24	263	414	0.359041	0.801707	0.438,0.418,0.356,0.405,0.398,0.35,0.365,0.393	0.304,0.41,0.363,0.415,0.387,0.345,0.403,0.386	0.014
138	slc40a1	slc40a1	chr9	+	41106960	41107087	41107856	41108105	41105746	41105862	41109273	41109894	138	59,99,25,78,49,80,38,41	178,182,119,159,160,113,47,107	134,121,120,129,86,237,70,82	3.24227e+23	276	398	0.357877	0.801707	0.323,0.44,0.233,0.414,0.306,0.505,0.538,0.356	0.374,0.435,0.447,0.384,0.423,0.417,0.387,0.471	-0.028
354	mrpl37	mrpl37	chr2	+	10925580	10925766	10926354	10926506	10924058	10924174	10929609	10929813	354	2.95308e+23	2.69259e+23	3.10246e+23	2.74217e+23	335	301	0.357161	0.801707	0.496,0.517,0.462,0.557,0.527,0.483,0.547,0.453	0.504,0.505,0.528,0.522,0.515,0.508,0.549,0.542	-0.016
1077	cyp2aa6	cyp2aa6	chr23	+	42324639	42324800	42327700	42327874	42318395	42318548	42328085	42328227	1077	53,52,41,45,40,26,8,31	75,84,90,58,51,48,24,25	131,138,94,164,105,153,34,52	146,218,93,196,108,227,74,92	310	323	0.35789	0.801707	0.424,0.392,0.322,0.447,0.45,0.361,0.258,0.564	0.483,0.397,0.513,0.466,0.503,0.413,0.324,0.371	-0.031
1510	rps21	rps21	chr23	+	9224055	9224119	9226959	9227031	9220832	9220917	9227170	9227233	1510	2.98139e+23	6.68368e+23	4.02353e+23	8.83832e+24	213	221	0.358653	0.801707	0.316,0.282,0.336,0.332,0.378,0.347,0.341,0.322	0.321,0.306,0.338,0.334,0.344,0.31,0.301,0.305	0.012
288	uxs1	uxs1	chr9	+	6288306	6288355	6308888	6308993	6283421	6283449	6312776	6312836	288	39,18,19,20,35,23,30,31	92,36,54,60,82,71,35,78	49,23,24,50,37,77,17,54	104,88,51,77,53,126,78,62	198	254	0.361333	0.803954	0.352,0.391,0.311,0.3,0.354,0.294,0.524,0.338	0.377,0.251,0.376,0.454,0.472,0.439,0.219,0.528	-0.031
1210	rab22a	rab22a	chr6	+	49569122	49569229	49573843	49573953	49566571	49566643	49575400	49576308	1210	55,49,50,60,84,37,61,59	31,61,30,35,44,22,44,30	102,75,43,71,57,81,53,56	54,78,46,45,31,81,34,34	256	259	0.360627	0.803954	0.642,0.448,0.628,0.634,0.659,0.63,0.584,0.666	0.656,0.493,0.486,0.615,0.65,0.503,0.612,0.625	0.031
1661	tbx18	tbx18	chr23	+	31109875	31109977	31110850	31111022	31109167	31109342	31111449	31111617	1661	8,15,5,6,8,12,2,17	24,21,3,23,37,53,7,32	7,18,2,8,4,28,2,9	19,31,10,7,10,34,17,9	251	321	0.361415	0.803954	0.299,0.477,0.681,0.25,0.217,0.225,0.268,0.405	0.32,0.426,0.204,0.594,0.338,0.513,0.131,0.561	-0.033
29	tmem154	tmem154	chr1	-	25169972	25170024	25173819	25174029	25167695	25167769	25174129	25174174	29	21,27,19,28,21,17,15,19	11,22,8,7,4,4,4,2	82,79,71,83,47,106,30,34	28,41,28,32,27,16,15,23	359	201	0.364322	0.806206	0.517,0.407,0.571,0.691,0.746,0.704,0.677,0.842	0.621,0.519,0.587,0.592,0.494,0.788,0.528,0.453	0.072
242	pane1	pane1	chr1	-	55162439	55162531	55165172	55165252	55161082	55161475	55165410	55165509	242	18,13,27,9,21,16,19,22	29,19,50,24,37,33,24,23	44,30,16,31,16,31,26,16	57,39,27,34,46,47,34,12	229	241	0.364712	0.806206	0.395,0.419,0.362,0.283,0.374,0.338,0.454,0.502	0.448,0.447,0.384,0.49,0.268,0.41,0.446,0.584	-0.044
888	ube2t	ube2t	chr23	+	5106674	5106780	5106968	5107067	5105122	5105192	5107602	5107686	888	23,11,27,19,37,20,14,27	36,22,40,31,29,29,24,20	53,31,14,56,50,26,29,18	44,51,22,72,40,35,21,24	255	248	0.364638	0.806206	0.383,0.327,0.396,0.373,0.554,0.401,0.362,0.568	0.539,0.372,0.382,0.431,0.549,0.419,0.573,0.422	-0.04
1290	cyp20a1	cyp20a1	chr6	+	9959338	9959393	9960442	9960563	9958583	9958699	9962448	9962560	1290	35,25,45,43,39,22,22,40	1.58119e+23	65,56,41,44,25,61,36,34	2.17187e+23	204	270	0.363937	0.806206	0.227,0.218,0.27,0.298,0.275,0.182,0.187,0.269	0.284,0.284,0.299,0.205,0.193,0.253,0.286,0.296	-0.022
1625	msi2b	msi2b	chr15	-	30435624	30435779	30495221	30495296	30429247	30429324	30505491	30505606	1625	41,50,42,28,41,48,59,42	38,54,58,59,102,63,58,62	28,38,45,37,23,91,50,56	59,89,41,47,31,199,73,83	224	304	0.363836	0.806206	0.594,0.557,0.496,0.392,0.353,0.508,0.58,0.479	0.392,0.367,0.598,0.517,0.502,0.383,0.482,0.478	0.03
797	tmem106c	tmem106c	chr3	-	1332751	1332892	1336071	1336231	1332259	1332309	1336607	1336671	797	31,20,20,22,42,30,18,30	46,22,10,31,36,60,16,30	29,46,36,60,29,90,27,20	39,43,38,34,21,79,40,22	309	290	0.368596	0.813771	0.387,0.46,0.652,0.4,0.523,0.319,0.514,0.484	0.411,0.501,0.471,0.624,0.564,0.517,0.388,0.46	-0.025
956	ston2	ston2	chr17	+	16791723	16793595	16798758	16798961	16779168	16779351	16803761	16804781	956	4.35368e+23	31,60,20,53,44,42,31,23	8.6881e+23	82,123,59,66,39,94,35,50	2021	352	0.369175	0.814031	0.71,0.516,0.607,0.548,0.572,0.576,0.546,0.666	0.648,0.534,0.642,0.642,0.655,0.606,0.618,0.595	-0.025
204	cdh6	cdh6	chr2	-	28079326	28079446	28082065	28082360	28077133	28077307	28085525	28085863	204	3.96306e+23	138,141,91,161,228,186,112,173	6.64371e+23	2.80157e+23	444	269	0.371649	0.815959	0.635,0.568,0.486,0.572,0.551,0.531,0.578,0.59	0.59,0.589,0.597,0.603,0.565,0.569,0.552,0.595	-0.019
272	cdc14b	cdc14b	chr8	-	1230316	1230370	1232241	1232289	1222342	1222616	1253615	1253719	272	64,47,57,59,62,51,42,44	35,43,53,17,35,33,23,51	51,71,49,78,78,131,62,39	71,46,42,67,55,71,28,43	197	203	0.371896	0.815959	0.653,0.53,0.526,0.781,0.646,0.614,0.653,0.471	0.425,0.614,0.546,0.545,0.594,0.655,0.695,0.483	0.04
511	klf6a	klf6a	chr24	-	4145845	4145969	4146658	4147232	4141479	4143806	4148580	4148914	511	4.72642e+23	120,140,161,124,173,106,78,90	1.07812e+27	218,191,124,210,85,237,103,163	723	273	0.37229	0.815959	0.598,0.634,0.648,0.681,0.617,0.692,0.702,0.692	0.651,0.698,0.633,0.682,0.68,0.663,0.685,0.676	-0.013
650	fxyd6l	fxyd6l	chr16	-	24605065	24605099	24605893	24605968	24601756	24601788	24607748	24607772	650	2.80267e+23	2.28182e+23	5.76551e+23	3.89342e+23	224	183	0.372362	0.815959	0.501,0.545,0.559,0.585,0.534,0.583,0.528,0.528	0.547,0.568,0.559,0.577,0.557,0.558,0.588,0.52	-0.014
1020	bnc2	bnc2	chr1	+	27113560	27113815	27159663	27159766	27053009	27053240	27169400	27169636	1020	31,10,10,11,35,23,12,7	40,23,7,22,40,33,13,37	34,24,16,24,20,40,19,22	74,54,36,51,26,98,19,36	404	252	0.371002	0.815959	0.326,0.213,0.471,0.238,0.353,0.303,0.365,0.106	0.223,0.217,0.217,0.227,0.324,0.203,0.384,0.276	0.038
48	sh3bgr	sh3bgr	chr15	+	5946757	5946784	5956046	5956070	5946304	5946325	5963227	5963281	48	26,25,30,36,50,34,46,32	3,1,3,3,14,2,6,2	11,7,17,11,11,32,20,25	5,2,5,3,3,4,1,1	176	173	0.375735	0.816251	0.895,0.961,0.908,0.922,0.778,0.944,0.883,0.94	0.684,0.775,0.77,0.783,0.783,0.887,0.952,0.961	0.079
86	bin3	bin3	chr8	+	50766897	50766946	50777708	50777749	50743036	50743161	50786217	50786279	86	9,9,3,6,11,8,11,6	16,1,5,7,6,7,4,7	7,4,0,25,6,17,4,10	12,1,15,15,4,17,2,12	198	190	0.375552	0.816251	0.351,0.896,0.365,0.451,0.638,0.523,0.725,0.451	0.359,0.793,0.0,0.615,0.59,0.49,0.657,0.444	0.056
675	pola1	pola1	chr24	+	23841882	23841979	23842880	23842955	23841690	23841815	23843080	23843196	675	28,10,3,13,11,20,6,13	48,21,2,19,15,21,11,9	36,15,25,39,34,19,20,14	37,24,18,82,22,34,13,15	246	224	0.37455	0.816251	0.347,0.302,0.577,0.384,0.4,0.464,0.332,0.568	0.47,0.363,0.558,0.302,0.585,0.337,0.583,0.459	-0.035
749	tgfb2	tgfb2	chr16	-	2754777	2754888	2756717	2756850	2750928	2751097	2762170	2762334	749	67,66,65,56,112,81,60,78	49,51,49,35,58,76,51,77	56,47,41,41,36,100,31,57	24,41,19,27,19,84,29,42	282	260	0.373922	0.816251	0.558,0.544,0.55,0.596,0.64,0.496,0.52,0.483	0.683,0.514,0.666,0.583,0.636,0.523,0.496,0.556	-0.034
987	cct2	cct2	chr4	-	78024211	78024353	78024484	78024584	78022545	78022710	78024976	78025080	987	5.90549e+23	7.88664e+24	1.05885e+25	1.20211e+27	249	291	0.373279	0.816251	0.467,0.491,0.445,0.509,0.48,0.51,0.488,0.514	0.507,0.479,0.527,0.506,0.462,0.52,0.486,0.513	-0.012
998	naa20	naa20	chr20	-	49109802	49109948	49114133	49114269	49105428	49105691	49115525	49115616	998	3.89313e+23	3.00233e+23	4.62367e+23	3.35299e+23	285	295	0.37541	0.816251	0.573,0.582,0.551,0.546,0.572,0.535,0.545,0.544	0.588,0.56,0.515,0.455,0.558,0.55,0.547,0.56	0.014
1334	col1a2	col1a2	chr19	+	40996184	40996238	40997497	40997551	40996020	40996074	40997680	40997734	1334	3.98259e+23	310,280,127,168,193,199,87,137	7.76775e+23	6.95541e+23	203	203	0.37382	0.816251	0.562,0.481,0.55,0.616,0.514,0.525,0.549,0.485	0.528,0.589,0.511,0.51,0.596,0.579,0.529,0.578	-0.017
943	trim105	trim105	chr14	-	15983773	15983869	15989053	15989373	15983452	15983686	15990247	15990332	943	32,51,44,41,113,34,48,41	7,11,9,12,21,20,4,4	84,88,70,123,46,133,55,49	26,16,10,15,17,49,15,20	469	245	0.377289	0.81862	0.705,0.708,0.719,0.641,0.738,0.47,0.862,0.843	0.628,0.742,0.785,0.811,0.586,0.586,0.657,0.561	0.041
527	meis2a	meis2a	chr17	+	52910875	52910934	52911908	52912019	52889042	52889119	52915655	52915741	527	44,19,17,20,27,43,15,24	36,45,34,16,26,21,24,20	96,52,39,65,39,78,39,50	108,79,32,65,63,123,48,69	208	260	0.377993	0.819139	0.604,0.345,0.385,0.61,0.565,0.719,0.439,0.6	0.526,0.451,0.604,0.556,0.436,0.442,0.504,0.475	0.034
891	itga3b	itga3b	chr12	-	5591151	5591299	5593750	5593876	5587347	5587700	5596755	5596854	891	47,15,49,54,66,48,39,60	44,25,54,52,76,63,42,57	50,54,47,47,41,85,45,65	45,71,59,44,42,87,24,59	275	297	0.378863	0.819629	0.536,0.393,0.495,0.529,0.484,0.451,0.501,0.532	0.545,0.451,0.462,0.536,0.513,0.513,0.669,0.543	-0.039
1460	nexn	nexn	chr8	-	18531980	18532129	18535662	18536034	18526798	18526999	18537783	18537888	1460	6.98684e+27	2.12186e+23	3.08264e+23	66,70,107,60,32,230,76,107	521	298	0.379148	0.819629	0.653,0.678,0.719,0.654,0.711,0.696,0.717,0.705	0.727,0.683,0.676,0.795,0.791,0.633,0.683,0.702	-0.02
971	nenf	nenf	chr17	+	45396404	45396465	45401863	45401967	45395845	45396289	45402100	45402960	971	47,47,45,37,42,31,38,32	111,78,97,97,134,102,58,73	87,108,47,81,63,111,47,64	251,196,132,160,133,225,86,107	210	253	0.379803	0.819817	0.338,0.421,0.359,0.315,0.274,0.268,0.441,0.346	0.295,0.399,0.3,0.379,0.363,0.373,0.397,0.419	-0.02
1223	zgc:56556	zgc:56556	chr2	-	27969764	27970179	27972347	27972497	27969480	27969543	27975015	27975161	1223	18,20,15,39,24,36,38,32	74,43,43,64,70,48,34,57	59,44,34,48,29,59,34,36	68,82,59,80,49,130,57,62	299	564	0.380165	0.819817	0.315,0.467,0.397,0.535,0.393,0.586,0.678,0.514	0.621,0.503,0.521,0.531,0.527,0.461,0.529,0.523	-0.041
340	cbfb	cbfb	chr18	+	22995119	22995206	22996803	22996920	22994112	22994512	23051796	23051913	340	51,11,18,28,39,36,35,49	52,15,22,29,29,29,23,41	72,23,23,49,27,61,27,37	53,29,28,51,37,48,26,49	236	266	0.383247	0.820442	0.525,0.453,0.48,0.521,0.603,0.583,0.632,0.574	0.605,0.472,0.481,0.52,0.451,0.589,0.539,0.46	0.032
853	meis1b	meis1b	chr13	-	5497508	5497567	5512212	5512289	5496528	5496618	5531594	5531740	853	4.57331e+23	2.54213e+23	6.60492e+23	3.95337e+23	226	208	0.38371	0.820442	0.623,0.589,0.589,0.623,0.583,0.63,0.543,0.573	0.606,0.573,0.636,0.619,0.581,0.616,0.643,0.599	-0.015
952	eif3ha	eif3ha	chr16	-	48297987	48298108	48310042	48310192	48286632	48286765	48318088	48318188	952	3.41292e+23	1.96196e+23	5.53508e+23	3.29251e+23	299	270	0.383688	0.820442	0.611,0.574,0.615,0.644,0.645,0.744,0.711,0.606	0.603,0.646,0.657,0.598,0.58,0.679,0.635,0.628	0.016
1063	srsf3b	srsf3b	chr22	-	618053	618191	619474	619685	616220	616259	621535	621704	1063	5.67408e+23	2.88315e+23	8.81785e+23	4.64457e+23	360	287	0.382858	0.820442	0.611,0.507,0.586,0.581,0.593,0.697,0.606,0.566	0.602,0.578,0.558,0.595,0.528,0.606,0.578,0.561	0.018
1191	cttn	cttn	chr18	-	50917133	50917244	50917323	50917434	50916819	50916930	50917701	50917756	1191	146,121,67,97,173,128,138,115	145,121,76,130,179,116,85,162	2.90276e+23	2.06238e+23	260	260	0.383184	0.820442	0.502,0.5,0.469,0.427,0.491,0.525,0.619,0.415	0.585,0.537,0.464,0.488,0.484,0.546,0.497,0.492	-0.018
1612	ccnt2a	ccnt2a	chr9	-	23239606	23239669	23240005	23240066	23239338	23239384	23241339	23241468	1612	12,3,29,20,17,21,14,17	37,16,22,27,33,19,33,36	10,21,32,23,14,25,1,26	69,56,22,62,36,40,15,24	210	212	0.381638	0.820442	0.247,0.159,0.571,0.428,0.342,0.527,0.3,0.323	0.128,0.275,0.595,0.272,0.282,0.387,0.063,0.522	0.047
1619	med14	med14	chr9	+	34417147	34417255	34419025	34419151	34416437	34416617	34419363	34419553	1619	33,11,24,19,36,31,21,23	27,18,28,15,14,23,31,15	43,16,16,39,23,44,19,26	37,46,24,55,22,42,19,7	257	275	0.382588	0.820442	0.567,0.395,0.478,0.575,0.733,0.591,0.42,0.621	0.554,0.271,0.416,0.431,0.528,0.529,0.517,0.799	0.042
238	b9d1	b9d1	chr3	-	39695359	39695468	39695695	39695764	39694281	39694378	39695864	39696058	238	42,16,22,21,20,24,8,7	57,44,55,32,35,32,31,13	27,21,17,58,49,52,15,22	62,46,38,72,50,62,48,28	218	258	0.385356	0.820513	0.466,0.301,0.321,0.437,0.403,0.47,0.234,0.389	0.34,0.351,0.346,0.488,0.537,0.498,0.27,0.482	-0.036
289	uxs1	uxs1	chr9	+	6296045	6296226	6308888	6308993	6295491	6295552	6312776	6312836	289	72,49,53,52,78,47,48,87	94,34,54,60,82,71,35,78	124,96,61,100,54,161,38,84	104,88,51,77,53,126,78,62	330	254	0.386469	0.820513	0.371,0.526,0.43,0.4,0.423,0.338,0.514,0.462	0.479,0.456,0.479,0.5,0.44,0.496,0.273,0.51	-0.021
310	slc20a2	slc20a2	chr8	-	29810925	29811011	29819225	29819796	29806574	29806671	29851479	29851636	310	78,119,28,89,135,105,74,108	29,24,14,60,48,31,38,59	89,105,100,135,69,284,135,108	47,65,47,62,31,136,47,41	720	235	0.385167	0.820513	0.467,0.618,0.395,0.326,0.479,0.525,0.389,0.374	0.382,0.345,0.41,0.415,0.421,0.405,0.484,0.462	0.031
1157	timeless	timeless	chr11	+	3246449	3246492	3248677	3248720	3245982	3246211	3248815	3248886	1157	12,8,23,7,28,16,17,14	0,0,0,7,0,1,0,0	34,43,29,35,19,32,46,13	1,0,0,0,0,0,4,0	192	192	0.386463	0.820513	1.0,1.0,1.0,0.5,1.0,0.941,1.0,1.0	0.971,1.0,1.0,1.0,1.0,1.0,0.92,1.0	-0.056
1204	smox	smox	chr1	+	41859620	41860320	41862405	41862566	41858628	41858802	41865467	41865986	1204	4.3141e+23	100,141,180,88,116,120,73,108	6.82629e+24	147,161,131,120,59,277,136,187	849	310	0.386534	0.820513	0.611,0.514,0.539,0.633,0.678,0.584,0.621,0.607	0.629,0.588,0.622,0.652,0.713,0.594,0.534,0.618	-0.02
1684	nr5a2	nr5a2	chr22	-	22706759	22707454	22715086	22715228	22670278	22670398	22716920	22717039	1684	47,21,28,14,25,22,18,25	126,121,152,80,86,48,39,162	66,90,56,87,54,50,46,81	4.34377e+23	291	844	0.384598	0.820513	0.52,0.335,0.348,0.337,0.457,0.571,0.572,0.309	0.306,0.409,0.462,0.411,0.342,0.334,0.41,0.457	0.04
1228	znf362a	znf362a	chr11	-	40180266	40180425	40183617	40183696	40175160	40178014	40186192	40186417	1228	12,8,14,3,10,25,5,17	34,26,5,24,25,27,25,27	32,35,26,32,20,43,16,10	43,41,45,66,62,48,41,17	228	308	0.387179	0.820893	0.323,0.294,0.791,0.144,0.351,0.556,0.213,0.46	0.501,0.536,0.438,0.396,0.304,0.548,0.345,0.443	-0.047
931	pphln1	pphln1	chr4	+	13947350	13947386	13953911	13954043	13944089	13944265	13962520	13963440	931	38,24,22,25,33,18,28,40	150,124,96,105,155,111,81,99	46,30,34,40,35,67,25,32	1.82206e+23	185	281	0.389407	0.823779	0.278,0.227,0.258,0.266,0.244,0.198,0.344,0.38	0.277,0.181,0.297,0.216,0.259,0.305,0.208,0.268	0.023
1277	zgc:172295	zgc:172295	chr1	-	28806530	28806610	28808500	28808578	28788229	28788367	28808671	28808778	1277	45,26,15,28,41,50,41,61	28,21,15,25,22,38,39,35	29,37,32,49,21,57,39,15	18,35,28,36,12,58,27,23	227	229	0.389474	0.823779	0.619,0.555,0.502,0.53,0.653,0.57,0.515,0.637	0.619,0.516,0.536,0.579,0.638,0.498,0.593,0.397	0.026
1481	ube2e2	ube2e2	chr16	+	50064939	50065072	50071852	50072000	50028977	50029028	50075459	50076303	1481	1.72147e+23	2.88184e+23	2.41259e+23	4.01363e+23	282	297	0.390802	0.825598	0.386,0.457,0.409,0.458,0.442,0.41,0.36,0.337	0.388,0.429,0.443,0.399,0.444,0.469,0.381,0.427	-0.015
1246	tspan15	tspan15	chr13_KZ115421v1_alt	-	392484	392535	401444	401558	391655	391772	407819	407915	1246	67,60,35,34,45,41,7,34	9,4,2,8,4,5,5,4	165,147,100,146,112,106,69,56	30,8,4,39,9,27,6,19	263	200	0.391351	0.825769	0.85,0.919,0.93,0.764,0.895,0.862,0.516,0.866	0.807,0.933,0.95,0.74,0.904,0.749,0.897,0.691	-0.009
334	clgn	clgn	chr1	-	40605640	40605699	40606529	40606603	40604133	40604275	40607513	40607687	334	45,33,13,30,24,41,15,35	23,15,11,39,44,20,16,20	28,41,28,42,28,35,33,22	39,29,20,66,36,44,14,13	223	208	0.394627	0.825872	0.646,0.672,0.524,0.418,0.337,0.657,0.467,0.62	0.401,0.569,0.566,0.372,0.42,0.426,0.687,0.612	0.036
517	plekha7a	plekha7a	chr18	+	27259014	27259098	27274865	27274919	27254515	27255047	27280980	27281049	517	3.10274e+23	2.95283e+23	162,152,211,106,93,636,246,263	1.56148e+23	233	203	0.395145	0.825872	0.478,0.458,0.474,0.471,0.513,0.502,0.46,0.506	0.475,0.472,0.536,0.435,0.433,0.491,0.562,0.578	-0.015
592	hspa4b	hspa4b	chr14	+	23702697	23702823	23703368	23703476	23702462	23702618	23704433	23704553	592	181,104,110,125,169,140,92,114	188,92,131,151,213,154,111,137	2.53151e+23	2.38169e+23	275	257	0.393805	0.825872	0.474,0.514,0.44,0.436,0.426,0.459,0.436,0.437	0.498,0.455,0.479,0.385,0.447,0.544,0.501,0.439	-0.016
643	si:dkey-7j14.6	si:dkey-7j14.6	chr16	-	43035551	43035653	43039106	43039309	43035231	43035288	43041274	43041450	643	3.15325e+23	4.32385e+23	6.89771e+24	1.00311e+27	352	251	0.393787	0.825872	0.342,0.376,0.319,0.339,0.367,0.326,0.381,0.417	0.329,0.336,0.367,0.38,0.358,0.315,0.32,0.374	0.011
1473	myoz2b	myoz2b	chr1	-	25920432	25920616	25929187	25929299	25917576	25918504	25931990	25932157	1473	2.23174e+23	3.87379e+23	8.61332e+22	2.09264e+23	261	333	0.392937	0.825872	0.424,0.37,0.413,0.4,0.418,0.436,0.376,0.389	0.344,0.391,0.438,0.437,0.406,0.367,0.403,0.336	0.013
1518	psmd9	psmd9	chr7	+	72005339	72005527	72009123	72009225	72003886	72003989	72010211	72010300	1518	1.28117e+23	81,58,140,78,74,60,48,80	1.62196e+23	98,72,80,114,88,144,50,46	337	251	0.392448	0.825872	0.541,0.6,0.517,0.563,0.652,0.646,0.615,0.566	0.552,0.67,0.546,0.402,0.541,0.498,0.619,0.655	0.027
1620	sdc4	sdc4	chr6	-	52667334	52667533	52668376	52668580	52664329	52664759	52675390	52675501	1620	6.31679e+23	9.86921e+24	1.67517e+29	2.01921e+30	353	348	0.392593	0.825872	0.387,0.421,0.439,0.462,0.437,0.435,0.407,0.471	0.45,0.451,0.451,0.478,0.46,0.439,0.399,0.42	-0.011
1685	alg6	alg6	chr6	-	32068302	32068498	32071894	32071963	32065095	32065611	32074095	32074166	1685	29,38,24,20,35,13,8,13	106,38,111,55,73,45,45,55	50,36,26,58,23,38,38,12	107,124,53,118,47,116,81,63	218	345	0.395077	0.825872	0.302,0.613,0.255,0.365,0.431,0.314,0.22,0.272	0.425,0.315,0.437,0.438,0.436,0.341,0.426,0.232	-0.035
75	ankmy2a	ankmy2a	chr15	-	34585225	34585291	34586273	34586434	34580842	34580991	34589749	34589848	75	52,37,34,40,76,52,43,57	16,25,10,14,14,41,14,13	79,58,77,83,60,120,57,41	23,15,15,28,16,44,21,17	310	215	0.396545	0.826081	0.693,0.507,0.702,0.665,0.79,0.468,0.681,0.753	0.704,0.728,0.781,0.673,0.722,0.654,0.653,0.626	-0.035
434	prkag2a	prkag2a	chr24	-	28306180	28306232	28312277	28312474	28293302	28293412	28332675	28333126	434	4.58518e+24	1.25187e+23	3.71375e+24	108,121,159,153,65,390,174,193	346	201	0.397015	0.826081	0.68,0.616,0.621,0.706,0.673,0.67,0.663,0.657	0.666,0.642,0.649,0.545,0.74,0.628,0.638,0.667	0.014
551	nup54	nup54	chr21	-	219111	219326	222036	222174	218753	218941	222497	222581	551	69,69,47,81,60,64,32,82	151,142,99,152,198,140,108,115	99,122,56,123,92,143,82,72	3.00247e+23	287	364	0.397587	0.826081	0.367,0.381,0.376,0.403,0.278,0.367,0.273,0.475	0.295,0.385,0.338,0.339,0.373,0.342,0.349,0.34	0.02
656	si:dkey-286j15.1	si:dkey-286j15.1	chr22	+	30016007	30016147	30028320	30028460	30015791	30015917	30028541	30028626	656	29,7,17,17,28,23,11,33	2.10124e+23	12,30,22,60,27,54,21,11	2.28193e+23	289	289	0.396484	0.826081	0.121,0.053,0.1,0.082,0.112,0.129,0.092,0.18	0.05,0.135,0.119,0.197,0.117,0.135,0.114,0.071	-0.009
1346	ankrd6b	ankrd6b	chr20	-	1216751	1216850	1222073	1222172	1214918	1215017	1230001	1230257	1346	3,8,0,1,6,3,4,3	3,2,2,1,2,13,4,2	8,8,8,10,6,13,5,3	17,4,8,14,13,23,3,12	248	248	0.397263	0.826081	0.5,0.8,0.0,0.5,0.75,0.188,0.5,0.6	0.32,0.667,0.5,0.417,0.316,0.361,0.625,0.2	0.054
276	tubgcp4	tubgcp4	chr7	-	52945871	52945994	52946075	52946204	52945729	52945783	52949708	52949944	276	26,15,17,3,31,12,24,22	18,22,23,27,28,16,19,20	23,17,36,50,44,26,29,15	53,42,17,33,23,32,21,17	278	272	0.398611	0.827235	0.586,0.4,0.42,0.098,0.52,0.423,0.553,0.518	0.298,0.284,0.674,0.597,0.652,0.443,0.575,0.463	-0.058
1350	pdcd10b	pdcd10b	chr2	+	36727341	36727420	36731243	36731326	36724322	36724449	36731490	36731963	1350	97,49,107,78,114,92,76,99	117,94,157,134,149,157,89,93	99,108,85,127,108,156,63,77	121,137,74,171,131,230,105,92	228	232	0.399142	0.827363	0.458,0.347,0.41,0.372,0.438,0.374,0.465,0.52	0.454,0.445,0.539,0.43,0.456,0.408,0.379,0.46	-0.023
655	crnkl1	crnkl1	chr20	+	49093592	49093673	49094961	49095201	49092012	49092072	49099858	49099960	655	92,85,48,50,58,75,48,60	2.47183e+23	98,95,58,138,87,184,83,93	3.34303e+23	230	389	0.400311	0.828797	0.386,0.44,0.312,0.359,0.317,0.492,0.394,0.387	0.332,0.347,0.314,0.395,0.344,0.414,0.314,0.449	0.022
1455	pdlim1	pdlim1	chr13	-	25769903	25769991	25771662	25771814	25767037	25767222	25773807	25773963	1455	2.09162e+23	124,97,111,55,89,72,50,99	4.20617e+23	2.62339e+23	301	237	0.400773	0.828797	0.57,0.568,0.558,0.71,0.613,0.638,0.616,0.503	0.558,0.589,0.562,0.609,0.581,0.588,0.511,0.604	0.022
1616	sun1	sun1	chr3	+	13235588	13235687	13235789	13235897	13233413	13233521	13239229	13239328	1616	15,25,10,10,11,14,4,8	19,25,5,17,21,19,9,31	23,33,10,49,36,52,14,22	55,31,30,37,31,62,25,15	248	257	0.402346	0.831075	0.45,0.509,0.675,0.379,0.352,0.433,0.315,0.211	0.302,0.525,0.257,0.578,0.546,0.465,0.367,0.603	-0.04
736	pdcd2l	pdcd2l	chr25	+	30445946	30446110	30451552	30451666	30442381	30442547	30454139	30454297	736	90,39,85,51,104,48,68,86	92,27,62,43,56,69,61,40	92,66,50,80,46,101,41,56	63,52,48,49,57,92,48,56	313	263	0.404762	0.833781	0.451,0.548,0.535,0.499,0.609,0.369,0.484,0.644	0.551,0.516,0.467,0.578,0.404,0.48,0.418,0.457	0.034
877	slc25a12	slc25a12	chr6	-	3965370	3965511	3967215	3967296	3964482	3964621	3967438	3967491	877	1.9816e+23	3.22227e+23	1.27137e+23	1.9319e+23	230	290	0.405074	0.833781	0.437,0.471,0.42,0.473,0.452,0.542,0.448,0.462	0.453,0.476,0.53,0.493,0.477,0.486,0.44,0.471	-0.015
968	tcea3	tcea3	chr16	+	34114716	34114779	34115078	34115184	34111928	34112125	34117398	34117507	968	21,3,18,14,8,14,10,9	19,15,22,25,16,30,12,13	15,33,25,17,16,18,4,11	31,14,19,28,22,35,14,12	212	255	0.404762	0.833781	0.571,0.194,0.496,0.402,0.376,0.36,0.501,0.454	0.368,0.739,0.613,0.422,0.467,0.382,0.256,0.524	-0.052
1353	nfatc1	nfatc1	chr19	+	22276155	22276288	22281339	22281972	22265706	22265762	22303502	22303614	1353	53,48,41,69,80,50,57,75	2.34132e+23	48,30,18,28,26,52,24,37	157,87,100,126,93,213,90,114	282	782	0.406284	0.834324	0.386,0.502,0.402,0.495,0.45,0.445,0.431,0.478	0.459,0.489,0.333,0.381,0.437,0.404,0.425,0.474	0.023
1547	smurf2	smurf2	chr3	-	25332950	25333059	25335510	25335549	25322572	25322706	25369367	25369557	1547	9,11,3,7,12,6,6,11	40,48,28,37,90,69,43,59	13,23,13,24,11,22,7,8	75,90,63,123,42,130,77,83	188	258	0.405848	0.834324	0.236,0.239,0.128,0.206,0.155,0.107,0.161,0.204	0.192,0.26,0.221,0.211,0.264,0.188,0.111,0.117	-0.016
684	negr1	negr1	chr6	+	37038076	37038208	37071303	37071424	37014595	37014721	37081858	37082007	684	19,6,6,4,9,8,2,11	19,11,14,6,6,5,4,6	22,37,36,27,36,58,26,28	23,27,35,39,21,44,27,26	281	270	0.407714	0.836287	0.49,0.344,0.292,0.39,0.59,0.606,0.325,0.638	0.479,0.568,0.497,0.399,0.622,0.559,0.481,0.509	-0.055
262	zgc:112962	zgc:112962	chr8	-	21057898	21057946	21058033	21058075	21057507	21057561	21058317	21058434	262	2,0,0,2,2,1,7,1	7,11,9,8,12,10,13,9	0,1,1,2,3,3,0,4	11,7,19,15,11,38,8,9	191	197	0.408969	0.837888	0.228,0.0,0.0,0.205,0.147,0.093,0.357,0.103	0.0,0.128,0.051,0.121,0.22,0.075,0.0,0.314	0.028
380	gnb1a	gnb1a	chr8	+	53311964	53312065	53317754	53317793	53269656	53269956	53320791	53320898	380	1.91171e+23	113,82,112,86,126,120,115,94	3.70293e+23	161,154,115,134,127,220,94,130	250	188	0.410761	0.840583	0.56,0.611,0.518,0.672,0.63,0.513,0.608,0.581	0.633,0.589,0.581,0.65,0.551,0.586,0.664,0.587	-0.018
55	zgc:153184	zgc:153184	chr15	-	2941524	2941722	2952505	2952574	2933135	2933917	2953030	2953099	55	2,2,6,9,9,15,7,6	11,14,42,46,37,39,36,27	2,0,1,0,8,11,4,9	11,18,22,18,6,46,25,20	218	347	0.412112	0.841469	0.224,0.185,0.185,0.237,0.279,0.38,0.236,0.261	0.224,0.0,0.067,0.0,0.68,0.276,0.203,0.417	0.015
597	polr3e	polr3e	chr12	-	1030215	1030293	1031804	1031855	1029997	1030113	1031931	1032017	597	28,12,10,25,20,50,23,26	62,48,10,45,53,66,45,46	28,44,16,44,22,33,25,18	64,80,33,77,40,110,53,64	200	227	0.412148	0.841469	0.339,0.221,0.532,0.387,0.3,0.462,0.367,0.391	0.332,0.384,0.355,0.393,0.384,0.254,0.349,0.242	0.038
1294	zgc:86896	zgc:86896	chr3	+	36281209	36281285	36283363	36283557	36280822	36281029	36283668	36283759	1294	118,100,107,78,69,59,76,52	268,213,236,215,202,143,130,95	194,254,87,269,90,177,119,82	4.34582e+23	225	343	0.413162	0.842564	0.402,0.417,0.409,0.356,0.342,0.386,0.471,0.455	0.405,0.4,0.415,0.384,0.447,0.397,0.433,0.532	-0.022
6	vdac1	vdac1	chr21	-	45191844	45191902	45193220	45193371	45190581	45191282	45197198	45197426	6	1.07711e+31	6.38579e+24	8.68116e+26	6.15668e+24	300	207	0.41414	0.843088	0.538,0.568,0.527,0.511,0.506,0.525,0.51,0.509	0.493,0.544,0.556,0.525,0.545,0.54,0.552,0.53	-0.011
487	pcbp2	pcbp2	chr9	-	259195	259312	259389	259422	257826	257958	262456	262596	487	83,77,71,59,98,66,77,90	3.20274e+23	103,106,52,96,74,170,104,101	5.30458e+23	182	266	0.414375	0.843088	0.275,0.291,0.306,0.198,0.216,0.213,0.264,0.306	0.221,0.253,0.19,0.23,0.271,0.242,0.276,0.259	0.016
361	lactb	lactb	chr25	+	33257448	33257515	33258653	33258844	33256091	33256563	33259472	33259779	361	22,8,21,7,8,10,7,12	57,45,40,26,64,39,32,37	15,10,4,13,17,17,8,15	58,58,35,45,29,98,40,73	216	340	0.415305	0.84395	0.378,0.219,0.452,0.298,0.164,0.288,0.256,0.338	0.289,0.213,0.152,0.313,0.48,0.214,0.239,0.244	0.031
1092	ctc1	ctc1	chr23	-	44999073	44999188	44999553	44999881	44995813	44996183	45001256	45001407	1092	16,27,4,5,27,19,29,28	2,3,4,10,5,14,6,7	38,25,22,45,28,86,36,32	23,16,8,20,4,38,17,13	477	264	0.416234	0.84395	0.816,0.833,0.356,0.217,0.749,0.429,0.728,0.689	0.478,0.464,0.603,0.555,0.795,0.556,0.54,0.577	0.031
1308	bcor	bcor	chr22	+	11159105	11159313	11161092	11161380	11154409	11157430	11162343	11162733	1308	3,8,4,14,12,5,22,15	47,16,23,26,42,21,47,33	28,15,11,27,10,45,33,20	104,56,34,63,31,95,73,65	357	437	0.415773	0.84395	0.072,0.38,0.176,0.397,0.259,0.226,0.364,0.357	0.248,0.247,0.284,0.344,0.283,0.367,0.356,0.274	-0.021
1752	syncrip	syncrip	chr20	+	2733402	2733562	2735470	2735589	2731513	2731619	2735666	2735774	1752	151,179,177,66,108,70,105,93	2.32277e+23	5.57608e+23	8.42829e+24	309	268	0.417901	0.846358	0.361,0.359,0.375,0.293,0.316,0.347,0.357,0.287	0.365,0.389,0.331,0.325,0.391,0.32,0.33,0.376	-0.016
1364	mylk3	mylk3	chr7	-	41844922	41845028	41846565	41847188	41840823	41840917	41848145	41848479	1364	8.92999e+28	1.36136e+23	7.33939e+28	127,113,274,122,98,486,175,258	772	255	0.419973	0.849579	0.684,0.708,0.681,0.652,0.701,0.658,0.638,0.696	0.656,0.733,0.692,0.76,0.747,0.638,0.662,0.644	-0.014
84	cd99	cd99	chr1	-	33374038	33374086	33374635	33374668	33372642	33372723	33375076	33375100	84	37,30,34,40,52,27,25,32	39,39,17,46,37,38,31,35	65,64,29,79,40,64,30,35	72,82,42,84,27,94,31,41	182	197	0.421449	0.850613	0.507,0.454,0.684,0.485,0.603,0.435,0.466,0.497	0.494,0.458,0.428,0.504,0.616,0.424,0.512,0.48	0.027
1653	eif4ba	eif4ba	chr23	+	10421202	10421331	10423907	10424060	10419856	10420000	10426079	10426320	1653	28,47,36,40,51,35,35,28	32,20,27,21,30,17,37,43	67,73,58,97,42,64,57,45	52,63,30,24,27,67,29,37	278	302	0.421052	0.850613	0.487,0.719,0.592,0.674,0.649,0.691,0.507,0.414	0.583,0.557,0.677,0.814,0.628,0.509,0.681,0.569	-0.036
1189	cttn	cttn	chr18	-	50915838	50915974	50916109	50916258	50915629	50915698	50916382	50916452	1189	154,144,90,132,160,94,114,135	1.8416e+23	2.71238e+23	4.12332e+23	298	285	0.423286	0.853345	0.445,0.463,0.365,0.408,0.376,0.358,0.45,0.436	0.386,0.407,0.43,0.389,0.399,0.396,0.43,0.353	0.014
696	ttyh3b	ttyh3b	chr1	-	11788583	11788659	11790344	11790524	11785644	11785937	11794651	11794788	696	28,28,42,17,44,16,19,10	16,8,15,7,17,8,5,2	39,4,8,17,8,33,15,20	3,6,2,22,2,16,0,3	329	225	0.425112	0.854606	0.545,0.705,0.657,0.624,0.639,0.578,0.722,0.774	0.899,0.313,0.732,0.346,0.732,0.585,1.0,0.82	-0.023
781	lpar2b	lpar2b	chr1	-	59204470	59204885	59206710	59207131	59201231	59201485	59216007	59216197	781	107,136,61,123,114,161,55,72	212,319,97,186,250,199,105,158	4.12337e+23	6.89577e+23	570	564	0.425511	0.854606	0.333,0.297,0.384,0.396,0.311,0.445,0.341,0.311	0.372,0.366,0.322,0.382,0.303,0.327,0.289,0.291	0.021
1007	dnaja1	dnaja1	chr1	+	45009323	45009438	45011560	45011661	45008644	45008872	45013277	45014431	1007	51,14,22,43,43,28,33,66	31,16,32,36,40,40,24,43	22,29,45,49,25,79,37,22	46,41,15,39,29,64,35,50	264	250	0.424672	0.854606	0.609,0.453,0.394,0.531,0.504,0.399,0.566,0.592	0.312,0.401,0.74,0.543,0.449,0.539,0.5,0.294	0.034
1687	xrcc1	xrcc1	chr16	+	54216130	54216254	54217337	54217429	54213348	54213426	54219302	54219450	1687	66,32,22,57,75,37,45,36	46,25,16,22,25,25,27,28	114,68,43,129,118,125,86,53	74,58,31,80,51,80,51,50	273	241	0.42585	0.854606	0.559,0.531,0.548,0.696,0.726,0.566,0.595,0.532	0.576,0.509,0.55,0.587,0.671,0.58,0.598,0.483	0.025
583	rad51	rad51	chr20	+	46438585	46438715	46439922	46440044	46437251	46437365	46441554	46442006	583	66,43,76,44,85,64,35,54	42,35,54,29,44,35,20,21	115,111,52,122,121,111,101,79	88,43,36,70,62,49,56,37	279	271	0.427095	0.855374	0.604,0.544,0.578,0.596,0.652,0.64,0.63,0.714	0.559,0.715,0.584,0.629,0.655,0.688,0.637,0.675	-0.023
1193	elp3	elp3	chr20	+	34672572	34672672	34673157	34673228	34671395	34671545	34674976	34675040	1193	36,31,19,35,48,49,18,39	21,17,3,34,13,12,15,15	47,38,16,42,36,63,33,26	30,30,11,20,8,23,20,20	249	220	0.427202	0.855374	0.602,0.617,0.848,0.476,0.765,0.783,0.515,0.697	0.581,0.528,0.562,0.65,0.799,0.708,0.593,0.535	0.043
475	pawr	pawr	chr4	-	21341925	21342022	21351899	21351928	21338892	21338997	21369391	21369520	475	14,21,12,8,13,6,6,10	40,40,41,37,42,30,30,34	21,14,8,8,8,16,11,15	66,67,27,50,27,69,46,40	178	246	0.428373	0.855777	0.326,0.42,0.288,0.23,0.3,0.217,0.217,0.289	0.305,0.224,0.291,0.181,0.291,0.243,0.248,0.341	0.02
746	wdr45b	wdr45b	chr12	-	44737	44832	45244	45332	44441	44632	45532	45634	746	31,50,36,77,86,60,63,41	42,60,50,58,66,60,47,56	52,69,40,83,32,90,31,47	53,86,50,49,43,111,63,46	237	244	0.42817	0.855777	0.432,0.462,0.426,0.577,0.573,0.507,0.58,0.43	0.503,0.452,0.452,0.636,0.434,0.455,0.336,0.513	0.026
166	cep131	cep131	chr12	-	35865631	35865757	35867803	35867941	35864514	35864631	35868028	35868220	166	28,23,22,17,33,18,20,32	32,19,25,16,29,6,28,28	23,33,37,66,29,61,27,26	28,26,30,40,16,51,35,14	287	275	0.431446	0.860812	0.456,0.537,0.457,0.504,0.522,0.742,0.406,0.523	0.44,0.549,0.542,0.613,0.635,0.534,0.425,0.64	-0.029
481	ccdc84	ccdc84	chr5	+	58693143	58693239	58694004	58694137	58691908	58691939	58695587	58696138	481	31,18,10,30,35,20,20,31	30,22,19,28,30,23,9,17	41,24,13,43,34,47,35,22	24,19,22,61,42,55,28,29	245	282	0.433194	0.860812	0.543,0.485,0.377,0.552,0.573,0.5,0.719,0.677	0.663,0.592,0.405,0.448,0.482,0.496,0.59,0.466	0.036
880	tha1	tha1	chr12	+	34381559	34381648	34385548	34385734	34381151	34381235	34388051	34388189	880	18,31,32,18,21,20,21,13	36,43,22,25,38,39,25,30	38,26,17,7,8,35,13,28	45,28,22,31,31,58,27,42	238	335	0.433081	0.860812	0.413,0.504,0.672,0.503,0.438,0.419,0.542,0.379	0.543,0.567,0.521,0.241,0.266,0.459,0.404,0.484	0.048
1056	ppp4cb	ppp4cb	chr12	-	3971332	3971506	3971588	3971690	3969483	3969610	3973250	3973301	1056	2.64192e+23	5.05295e+23	4.10429e+23	6.6573e+23	251	323	0.432554	0.860812	0.402,0.456,0.367,0.456,0.42,0.453,0.437,0.423	0.442,0.431,0.443,0.418,0.438,0.459,0.467,0.409	-0.012
1274	zgc:172295	zgc:172295	chr1	-	28751307	28751350	28772012	28772079	28751146	28751227	28787841	28787951	1274	34,10,12,20,26,22,23,28	12,20,16,25,33,22,9,14	20,38,28,16,17,36,17,26	10,26,18,21,13,37,10,10	216	192	0.433822	0.860812	0.716,0.308,0.4,0.416,0.412,0.471,0.694,0.64	0.64,0.565,0.58,0.404,0.538,0.464,0.602,0.698	-0.054
1641	jam2a	jam2a	chr1	+	606094	606166	606353	606387	605257	605270	608016	608235	1641	20,19,40,17,39,34,19,23	50,44,55,44,53,60,21,56	27,27,10,54,23,19,39,23	48,73,27,89,51,76,46,45	221	183	0.433431	0.860812	0.249,0.263,0.376,0.242,0.379,0.319,0.428,0.254	0.318,0.234,0.235,0.334,0.272,0.172,0.412,0.297	0.029
96	svila	svila	chr12	+	23900246	23900294	23901041	23901110	23897232	23897365	23903384	23903553	96	7,10,2,12,17,17,16,10	41,26,14,48,64,40,43,51	2,4,9,3,5,6,7,7	17,11,8,15,9,39,7,18	197	218	0.436471	0.861225	0.159,0.299,0.137,0.217,0.227,0.32,0.292,0.178	0.115,0.287,0.555,0.181,0.381,0.145,0.525,0.301	-0.083
218	scaper	scaper	chr25	+	32732559	32732751	32737065	32737114	32708474	32708624	32738908	32739728	218	8,10,17,8,11,9,17,14	3,1,7,3,7,1,2,2	26,8,6,12,14,30,17,21	6,2,2,10,1,7,9,7	341	198	0.4349	0.861225	0.608,0.853,0.585,0.608,0.477,0.839,0.832,0.803	0.716,0.699,0.635,0.411,0.89,0.713,0.523,0.635	0.048
234	hnrpkl	hnrpkl	chr5	-	55612633	55612673	55613098	55613152	55610265	55610281	55613696	55614004	234	50,29,43,21,51,47,37,36	47,51,47,25,41,37,32,39	57,43,30,44,33,76,52,53	34,42,35,57,22,97,32,45	203	189	0.435838	0.861225	0.498,0.346,0.46,0.439,0.537,0.542,0.518,0.462	0.61,0.488,0.444,0.418,0.583,0.422,0.602,0.523	-0.036
512	eef1b2	eef1b2	chr6	-	13204818	13204948	13205141	13205264	13204570	13204634	13205892	13206255	512	1.43512e+30	2.15619e+31	1.81617e+30	3.61428e+31	272	279	0.436145	0.861225	0.406,0.388,0.342,0.369,0.407,0.388,0.377,0.391	0.34,0.379,0.374,0.423,0.396,0.435,0.388,0.413	-0.01
1319	pkma	pkma	chr18	+	939322	939475	946439	946606	937177	937328	948775	948957	1319	1.31516e+31	1.59218e+31	8.19107e+28	7.79122e+28	302	316	0.436435	0.861225	0.464,0.477,0.482,0.514,0.48,0.448,0.502,0.482	0.524,0.478,0.48,0.502,0.511,0.47,0.476,0.498	-0.011
1668	nqo1	nqo1	chr7	+	56706910	56707059	56714323	56714491	56703250	56703372	56716382	56716513	1668	61,72,33,17,46,32,18,9	205,170,133,122,140,117,64,37	153,135,62,86,70,91,64,39	4.4439e+23	298	317	0.439373	0.865981	0.24,0.311,0.209,0.129,0.259,0.225,0.23,0.206	0.268,0.269,0.209,0.21,0.225,0.279,0.298,0.19	-0.017
3	actc1a	actc1a	chr20	-	29479692	29479854	29479963	29480048	29477925	29478117	29480868	29480979	3	2.73393e+39	5.81416e+40	1.33972e+39	3.04013e+40	234	311	0.443601	0.87334	0.385,0.369,0.364,0.377,0.374,0.386,0.382,0.383	0.369,0.381,0.374,0.382,0.373,0.353,0.357,0.36	0.009
1755	pcca	pcca	chr1	+	29924201	29924255	29939963	29940104	29916115	29916214	29945718	29945796	1755	77,84,81,96,135,70,79,78	1.73179e+23	49,56,48,66,43,126,67,59	1.21189e+23	203	290	0.444358	0.873854	0.389,0.401,0.348,0.388,0.363,0.287,0.336,0.289	0.366,0.297,0.324,0.334,0.319,0.373,0.315,0.33	0.018
1433	sap30l	sap30l	chr21	-	45877014	45877113	45877340	45877463	45875788	45876839	45878617	45878872	1433	4.66375e+23	5.64404e+23	6.32561e+23	6.06659e+23	272	248	0.445835	0.874809	0.43,0.458,0.457,0.46,0.453,0.435,0.445,0.468	0.487,0.437,0.425,0.483,0.445,0.454,0.473,0.489	-0.011
1607	psmd3	psmd3	chr19	+	48058360	48058464	48058703	48058859	48055316	48055436	48058934	48058985	1607	3.6728e+23	6.16406e+23	5.71405e+23	7.75687e+24	253	305	0.445833	0.874809	0.418,0.455,0.438,0.489,0.425,0.476,0.406,0.425	0.47,0.415,0.442,0.442,0.469,0.47,0.502,0.405	-0.01
924	fxyd1	fxyd1	chr16	-	45207675	45207719	45209280	45209355	45202603	45203248	45209500	45209524	924	4.64474e+23	4.36369e+23	3.59392e+23	3.39356e+23	224	193	0.446929	0.875981	0.478,0.525,0.468,0.492,0.522,0.487,0.547,0.506	0.477,0.487,0.528,0.507,0.421,0.494,0.49,0.518	0.013
173	dars1	dars1	chr9	+	10739910	10740022	10748392	10748527	10731486	10731546	10751561	10751709	173	67,63,54,73,87,85,43,94	123,122,126,75,149,126,99,108	112,112,55,78,60,112,81,83	166,168,87,166,105,231,162,161	261	284	0.448208	0.877512	0.372,0.36,0.318,0.514,0.389,0.423,0.321,0.486	0.423,0.42,0.408,0.338,0.383,0.345,0.352,0.359	0.019
707	loxl3b	loxl3b	chr13	+	15334758	15334929	15354255	15354415	15327158	15327313	15397967	15398211	707	43,73,46,67,96,79,67,85	78,117,101,114,122,122,93,75	57,66,111,55,36,208,118,90	108,101,116,70,62,319,104,130	320	309	0.449376	0.878823	0.347,0.376,0.305,0.362,0.432,0.385,0.41,0.523	0.338,0.387,0.48,0.431,0.359,0.386,0.523,0.401	-0.021
295	mtr	mtr	chr12	+	47088065	47088125	47089593	47089694	47086541	47086648	47090020	47090082	295	12,15,9,9,3,6,8,10	18,5,8,12,15,10,11,10	17,22,6,16,5,17,10,2	7,20,7,18,14,39,18,25	209	250	0.449899	0.878873	0.444,0.782,0.574,0.473,0.193,0.418,0.465,0.545	0.744,0.568,0.506,0.515,0.299,0.343,0.399,0.087	0.054
68	slc8a1a	slc8a1a	chr11	-	30558375	30558393	30562986	30563093	30558236	30558251	30599584	30601401	68	5.65465e+23	52,64,35,63,72,54,67,86	2.78358e+24	34,31,45,44,34,125,58,56	256	167	0.451217	0.8795	0.876,0.826,0.893,0.874,0.898,0.892,0.894,0.875	0.842,0.883,0.867,0.87,0.853,0.881,0.88,0.882	0.009
1552	dusp22b	dusp22b	chr2	-	895923	895973	897288	897371	886859	886934	897451	897485	1552	9.91091e+22	57,58,78,79,140,69,86,91	116,108,91,141,84,218,123,151	77,74,53,66,53,222,77,139	232	199	0.450973	0.8795	0.598,0.617,0.569,0.578,0.474,0.63,0.604,0.527	0.564,0.556,0.596,0.647,0.576,0.457,0.578,0.482	0.018
161	ilf3b	ilf3b	chr3	+	13853434	13853585	13857134	13857230	13850005	13850186	13857649	13857761	161	4.94349e+23	5.56282e+23	6.80493e+24	6.77604e+24	300	245	0.456832	0.87976	0.42,0.503,0.363,0.441,0.497,0.461,0.444,0.438	0.451,0.4,0.527,0.421,0.449,0.428,0.383,0.418	0.011
303	tbx5a	tbx5a	chr5	-	72271435	72271527	72275561	72275714	72266384	72266605	72283217	72283365	303	1.91188e+23	69,58,54,60,110,84,95,97	1.92232e+23	95,96,83,78,36,355,105,122	302	241	0.453389	0.87976	0.688,0.721,0.716,0.72,0.672,0.691,0.643,0.688	0.617,0.659,0.733,0.697,0.754,0.638,0.698,0.647	0.012
338	ism1	ism1	chr13	-	34767767	34767857	34771750	34771894	34765168	34766299	34775901	34776181	338	1.71182e+23	80,88,75,112,145,87,86,117	1.38214e+23	88,114,75,132,50,226,99,55	293	239	0.45354	0.87976	0.636,0.628,0.542,0.537,0.609,0.639,0.644,0.626	0.561,0.605,0.614,0.488,0.62,0.6,0.569,0.69	0.014
528	meis2a	meis2a	chr17	+	52911908	52912019	52915655	52915741	52910875	52910934	52919810	52921237	528	14,33,21,20,6,14,17,4	46,39,51,36,29,21,18,36	68,22,11,40,38,64,24,19	148,81,56,120,81,137,60,58	260	235	0.455179	0.87976	0.216,0.433,0.271,0.334,0.158,0.376,0.461,0.091	0.293,0.197,0.151,0.232,0.298,0.297,0.266,0.228	0.047
[truncated: 855 more rows]

## Sheet: MXE.MATS.JC
ID	GeneID	geneSymbol	chr	strand	1stExonStart_0base	1stExonEnd	2ndExonStart_0base	2ndExonEnd	upstreamES	upstreamEE	downstreamES	downstreamEE	ID	IJC_SAMPLE_1	SJC_SAMPLE_1	IJC_SAMPLE_2	SJC_SAMPLE_2	IncFormLen	SkipFormLen	PValue	FDR	IncLevel1	IncLevel2	IncLevelDifference
[truncated: 1,764 more rows]

[truncated: 4 more sheets: RI.MATS.JCEC, RI.MATS.JC, SE.MATS.JCEC, SE.MATS.JC]
