# Supplementary material for: Intrinsic myocardial defects underlie an Rbfox-deficient zebrafish model of hypoplastic left heart syndrome
Source: Nat Commun. 2022 Oct 5;13:5877. doi: 10.1038/s41467-022-32982-x (PMC9534849; doi:10.1038/s41467-022-32982-x)
Supplement: Supplementary file 7 — Supplementary Dataset 4 [file 41467_2022_32982_MOESM7_ESM.xlsx]

## Sheet: Negative
Compound	RT	Type	Filename	Batch Order	Area	Status	m/z (Expected)	Group	Peak Label	Formula	Sample Type	Height	Actual RT	RT Delta	m/z (Delta)	Sample ID	Sample Name	Level	Comments	Adduct	Theoretical Amt	Calculated Amt	Sample Amt	Std Add Amount	m/z (Apex)	Response Ratio	ISTD Amt	ISTD Response	Integration Mode	Active	Excluded	%Diff	%RSD	% CV	Channel	Final Units	PK	IR	IP	LS	FI	Confirm	Isotopic Pattern Score (%)	Num Isotopes Matched	Lib Match Name	Library Score (%)	Library Match Rank	SI/Dot Product	RSI/Rev Dot
(S)-Dihydroorotate	5.33	Target Compound	C1	1	N/F	Processed	157.025		T1	C5H6N2O4	Unknown	N/F	N/F	N/F	N/F	1				N/A	N/A	N/F	N/F	N/A	N/F	N/F	0	N/A	Method	True	False	N/A	N/A	N/A			Fail	N/A	N/A	N/A	N/A	NotFound	N/A	N/A	N/A	N/A
(S)-Dihydroorotate	5.33	Target Compound	C2	2	N/F	Processed	157.025		T1	C5H6N2O4	Unknown	N/F	N/F	N/F	N/F	1				N/A	N/A	N/F	N/F	N/A	N/F	N/F	0	N/A	Method	True	False	N/A	N/A	N/A			Fail	N/A	N/A	N/A	N/A	NotFound	N/A	N/A	N/A	N/A
(S)-Dihydroorotate	5.33	Target Compound	C3	3	N/F	Processed	157.025		T1	C5H6N2O4	Unknown	N/F	N/F	N/F	N/F	1				N/A	N/A	N/F	N/F	N/A	N/F	N/F	0	N/A	Method	True	False	N/A	N/A	N/A			Fail	N/A	N/A	N/A	N/A	NotFound	N/A	N/A	N/A	N/A
(S)-Dihydroorotate	5.33	Target Compound	C4	4	N/F	Processed	157.025		T1	C5H6N2O4	Unknown	N/F	N/F	N/F	N/F	1				N/A	N/A	N/F	N/F	N/A	N/F	N/F	0	N/A	Method	True	False	N/A	N/A	N/A			Fail	N/A	N/A	N/A	N/A	NotFound	N/A	N/A	N/A	N/A
(S)-Dihydroorotate	5.33	Target Compound	C5	5	N/F	Processed	157.025		T1	C5H6N2O4	Unknown	N/F	N/F	N/F	N/F	1				N/A	N/A	N/F	N/F	N/A	N/F	N/F	0	N/A	Method	True	False	N/A	N/A	N/A			Fail	N/A	N/A	N/A	N/A	NotFound	N/A	N/A	N/A	N/A
(S)-Dihydroorotate	5.33	Target Compound	M1	8	N/F	Processed	157.025		T1	C5H6N2O4	Unknown	N/F	N/F	N/F	N/F	1				N/A	N/A	N/F	N/F	N/A	N/F	N/F	0	N/A	Method	True	False	N/A	N/A	N/A			Fail	N/A	N/A	N/A	N/A	NotFound	N/A	N/A	N/A	N/A
(S)-Dihydroorotate	5.33	Target Compound	M2	9	N/F	Processed	157.025		T1	C5H6N2O4	Unknown	N/F	N/F	N/F	N/F	1				N/A	N/A	N/F	N/F	N/A	N/F	N/F	0	N/A	Method	True	False	N/A	N/A	N/A			Fail	N/A	N/A	N/A	N/A	NotFound	N/A	N/A	N/A	N/A
(S)-Dihydroorotate	5.33	Target Compound	M3	11	27977	Processed	157.025		T1	C5H6N2O4	Unknown	69583	5.22	-0.11	-4.94200 (ppm)	1				M-H	N/A	N/A	N/A	N/A	157.025	0	0	N/A	Method	True	False	N/A	N/A	N/A			Pass	N/A	N/A	N/A	N/A	Confirmed	N/A	N/A	N/A	N/A
(S)-Dihydroorotate	5.33	Target Compound	M4	12	N/F	Processed	157.025		T1	C5H6N2O4	Unknown	N/F	N/F	N/F	N/F	1				N/A	N/A	N/F	N/F	N/A	N/F	N/F	0	N/A	Method	True	False	N/A	N/A	N/A			Fail	N/A	N/A	N/A	N/A	NotFound	N/A	N/A	N/A	N/A
(S)-Lactate	5.5	Target Compound	C1	1	1078562385	Processed	89.0244		T1	C3H6O3	Unknown	40624484	5.5	0.00	N/A	1				M-H	N/A	N/A	N/A	N/A	N/A	0	0	N/A	Method	True	False	N/A	N/A	N/A			Pass	N/A	N/A	N/A	N/A	Confirmed	N/A	N/A	N/A	N/A
(S)-Lactate	5.5	Target Compound	C2	2	1017647038	Processed	89.0244		T1	C3H6O3	Unknown	37036612	5.5	0.00	N/A	1				M-H	N/A	N/A	N/A	N/A	N/A	0	0	N/A	Method	True	False	N/A	N/A	N/A			Pass	N/A	N/A	N/A	N/A	Confirmed	N/A	N/A	N/A	N/A
(S)-Lactate	5.5	Target Compound	C3	3	1549082295	Processed	89.0244		T1	C3H6O3	Unknown	58918081	5.5	0.00	N/A	1				M-H	N/A	N/A	N/A	N/A	N/A	0	0	N/A	Method	True	False	N/A	N/A	N/A			Pass	N/A	N/A	N/A	N/A	Confirmed	N/A	N/A	N/A	N/A
(S)-Lactate	5.5	Target Compound	C4	4	1062029165	Processed	89.0244		T1	C3H6O3	Unknown	37846009	5.5	0.00	N/A	1				M-H	N/A	N/A	N/A	N/A	N/A	0	0	N/A	Method	True	False	N/A	N/A	N/A			Pass	N/A	N/A	N/A	N/A	Confirmed	N/A	N/A	N/A	N/A
(S)-Lactate	5.5	Target Compound	C5	5	1561205683	Processed	89.0244		T1	C3H6O3	Unknown	56182152	5.5	0.00	N/A	1				M-H	N/A	N/A	N/A	N/A	N/A	0	0	N/A	Method	True	False	N/A	N/A	N/A			Pass	N/A	N/A	N/A	N/A	Confirmed	N/A	N/A	N/A	N/A
(S)-Lactate	5.5	Target Compound	M1	8	3190630710	Processed	89.0244		T1	C3H6O3	Unknown	125494264	5.5	0.00	N/A	1				M-H	N/A	N/A	N/A	N/A	N/A	0	0	N/A	Method	True	False	N/A	N/A	N/A			Pass	N/A	N/A	N/A	N/A	Confirmed	N/A	N/A	N/A	N/A
(S)-Lactate	5.5	Target Compound	M2	9	2684218713	Processed	89.0244		T1	C3H6O3	Unknown	102625415	5.5	0.00	N/A	1				M-H	N/A	N/A	N/A	N/A	N/A	0	0	N/A	Method	True	False	N/A	N/A	N/A			Pass	N/A	N/A	N/A	N/A	Confirmed	N/A	N/A	N/A	N/A
(S)-Lactate	5.5	Target Compound	M3	11	2346405377	Processed	89.0244		T1	C3H6O3	Unknown	80074248	5.5	0.00	N/A	1				M-H	N/A	N/A	N/A	N/A	N/A	0	0	N/A	Method	True	False	N/A	N/A	N/A			Pass	N/A	N/A	N/A	N/A	Confirmed	N/A	N/A	N/A	N/A
(S)-Lactate	5.5	Target Compound	M4	12	3322641602	Processed	89.0244		T1	C3H6O3	Unknown	115631122	5.5	0.00	N/A	1				M-H	N/A	N/A	N/A	N/A	N/A	0	0	N/A	Method	True	False	N/A	N/A	N/A			Pass	N/A	N/A	N/A	N/A	Confirmed	N/A	N/A	N/A	N/A
2HG	9.5	Target Compound	C1	1	58954	Processed	147.03		T1	C5H8O5	Unknown	62065	9.46	-0.04	.25671 (ppm)	1				M-H	N/A	N/A	N/A	N/A	147.03	0	0	N/A	Method	True	False	N/A	N/A	N/A			Pass	N/A	N/A	N/A	N/A	Confirmed	N/A	N/A	N/A	N/A
2HG	9.5	Target Compound	C2	2	51564	Processed	147.03		T1	C5H8O5	Unknown	90324	9.46	-0.04	3.26634 (ppm)	1				M-H	N/A	N/A	N/A	N/A	147.03	0	0	N/A	Method	True	False	N/A	N/A	N/A			Pass	N/A	N/A	N/A	N/A	Confirmed	N/A	N/A	N/A	N/A
2HG	9.5	Target Compound	C3	3	20202	Processed	147.03		T1	C5H8O5	Unknown	50248	9.51	0.01	1.39829 (ppm)	1				M-H	N/A	N/A	N/A	N/A	147.03	0	0	N/A	Method	True	False	N/A	N/A	N/A			Pass	N/A	N/A	N/A	N/A	Confirmed	N/A	N/A	N/A	N/A
2HG	9.5	Target Compound	C4	4	16913	Processed	147.03		T1	C5H8O5	Unknown	42066	9.49	-0.01	4.30414 (ppm)	1				M-H	N/A	N/A	N/A	N/A	147.031	0	0	N/A	Method	True	False	N/A	N/A	N/A			Pass	N/A	N/A	N/A	N/A	Confirmed	N/A	N/A	N/A	N/A
2HG	9.5	Target Compound	C5	5	34330	Processed	147.03		T1	C5H8O5	Unknown	85386	9.51	0.01	1.60585 (ppm)	1				M-H	N/A	N/A	N/A	N/A	147.03	0	0	N/A	Method	True	False	N/A	N/A	N/A			Pass	N/A	N/A	N/A	N/A	Confirmed	N/A	N/A	N/A	N/A
2HG	9.5	Target Compound	M1	8	36474	Processed	147.03		T1	C5H8O5	Unknown	90719	9.51	0.01	.87939 (ppm)	1				M-H	N/A	N/A	N/A	N/A	147.03	0	0	N/A	Method	True	False	N/A	N/A	N/A			Pass	N/A	N/A	N/A	N/A	Confirmed	N/A	N/A	N/A	N/A
2HG	9.5	Target Compound	M2	9	25373	Processed	147.03		T1	C5H8O5	Unknown	63111	9.49	-0.01	1.91719 (ppm)	1				M-H	N/A	N/A	N/A	N/A	147.03	0	0	N/A	Method	True	False	N/A	N/A	N/A			Pass	N/A	N/A	N/A	N/A	Confirmed	N/A	N/A	N/A	N/A
2HG	9.5	Target Compound	M3	11	39890	Processed	147.03		T1	C5H8O5	Unknown	99215	9.52	0.02	2.02097 (ppm)	1				M-H	N/A	N/A	N/A	N/A	147.03	0	0	N/A	Method	True	False	N/A	N/A	N/A			Pass	N/A	N/A	N/A	N/A	Confirmed	N/A	N/A	N/A	N/A
2HG	9.5	Target Compound	M4	12	36141	Processed	147.03		T1	C5H8O5	Unknown	89890	9.48	-0.02	-.36597 (ppm)	1				M-H	N/A	N/A	N/A	N/A	147.03	0	0	N/A	Method	True	False	N/A	N/A	N/A			Pass	N/A	N/A	N/A	N/A	Confirmed	N/A	N/A	N/A	N/A
4-Hydroxy-L-Proline	7.35	Target Compound	C1	1	38936	Processed	130.051		T1	C5H9NO3	Unknown	69425	7.32	-0.03	N/A	1				M-H	N/A	N/A	N/A	N/A	N/A	0	0	N/A	Method	True	False	N/A	N/A	N/A			Pass	N/A	N/A	N/A	N/A	Confirmed	N/A	N/A	N/A	N/A
4-Hydroxy-L-Proline	7.35	Target Compound	C2	2	23393	Processed	130.051		T1	C5H9NO3	Unknown	58185	7.39	0.04	1.12989 (ppm)	1				M-H	N/A	N/A	N/A	N/A	130.051	0	0	N/A	Method	True	False	N/A	N/A	N/A			Pass	N/A	N/A	N/A	N/A	Confirmed	N/A	N/A	N/A	N/A
4-Hydroxy-L-Proline	7.35	Target Compound	C3	3	965408	Processed	130.051		T1	C5H9NO3	Unknown	175263	7.4	0.05	1.71654 (ppm)	1				M-H	N/A	N/A	N/A	N/A	130.051	0	0	N/A	Method	True	False	N/A	N/A	N/A			Pass	N/A	N/A	N/A	N/A	Confirmed	N/A	N/A	N/A	N/A
4-Hydroxy-L-Proline	7.35	Target Compound	C4	4	374535	Processed	130.051		T1	C5H9NO3	Unknown	118183	7.28	-0.07	.77790 (ppm)	1				M-H	N/A	N/A	N/A	N/A	130.051	0	0	N/A	Method	True	False	N/A	N/A	N/A			Pass	N/A	N/A	N/A	N/A	Confirmed	N/A	N/A	N/A	N/A
4-Hydroxy-L-Proline	7.35	Target Compound	C5	5	1346899	Processed	130.051		T1	C5H9NO3	Unknown	247240	7.31	-0.04	1.48188 (ppm)	1				M-H	N/A	N/A	N/A	N/A	130.051	0	0	N/A	Method	True	False	N/A	N/A	N/A			Pass	N/A	N/A	N/A	N/A	Confirmed	N/A	N/A	N/A	N/A
4-Hydroxy-L-Proline	7.35	Target Compound	M1	8	2051481	Processed	130.051		T1	C5H9NO3	Unknown	415398	7.36	0.01	1.48188 (ppm)	1				M-H	N/A	N/A	N/A	N/A	130.051	0	0	N/A	Method	True	False	N/A	N/A	N/A			Pass	N/A	N/A	N/A	N/A	Confirmed	N/A	N/A	N/A	N/A
4-Hydroxy-L-Proline	7.35	Target Compound	M2	9	2474787	Processed	130.051		T1	C5H9NO3	Unknown	337655	7.4	0.05	.42591 (ppm)	1				M-H	N/A	N/A	N/A	N/A	130.051	0	0	N/A	Method	True	False	N/A	N/A	N/A			Pass	N/A	N/A	N/A	N/A	Confirmed	N/A	N/A	N/A	N/A
4-Hydroxy-L-Proline	7.35	Target Compound	M3	11	2741311	Processed	130.051		T1	C5H9NO3	Unknown	413711	7.45	0.10	-.51272 (ppm)	1				M-H	N/A	N/A	N/A	N/A	130.051	0	0	N/A	Method	True	False	N/A	N/A	N/A			Pass	N/A	N/A	N/A	N/A	Confirmed	N/A	N/A	N/A	N/A
4-Hydroxy-L-Proline	7.35	Target Compound	M4	12	1816612	Processed	130.051		T1	C5H9NO3	Unknown	411630	7.42	0.07	.42591 (ppm)	1				M-H	N/A	N/A	N/A	N/A	130.051	0	0	N/A	Method	True	False	N/A	N/A	N/A			Pass	N/A	N/A	N/A	N/A	Confirmed	N/A	N/A	N/A	N/A
Akg	8.75	Target Compound	C1	1	40814	Processed	145.014		T1	C5H6O5	Unknown	101512	8.83	0.08	3.69458 (ppm)	1				M-H	N/A	N/A	N/A	N/A	145.015	0	0	N/A	Method	True	False	N/A	N/A	N/A			Pass	N/A	N/A	N/A	N/A	Confirmed	N/A	N/A	N/A	N/A
Akg	8.75	Target Compound	C2	2	22424	Processed	145.014		T1	C5H6O5	Unknown	55772	8.65	-0.10	2.85280 (ppm)	1				M-H	N/A	N/A	N/A	N/A	145.015	0	0	N/A	Method	True	False	N/A	N/A	N/A			Pass	N/A	N/A	N/A	N/A	Confirmed	N/A	N/A	N/A	N/A
Akg	8.75	Target Compound	C3	3	125051	Processed	145.014		T1	C5H6O5	Unknown	146533	8.73	-0.02	2.43191 (ppm)	1				M-H	N/A	N/A	N/A	N/A	145.015	0	0	N/A	Method	True	False	N/A	N/A	N/A			Pass	N/A	N/A	N/A	N/A	Confirmed	N/A	N/A	N/A	N/A
Akg	8.75	Target Compound	C4	4	38392	Processed	145.014		T1	C5H6O5	Unknown	95488	8.81	0.06	-1.14566 (ppm)	1				M-H	N/A	N/A	N/A	N/A	145.014	0	0	N/A	Method	True	False	N/A	N/A	N/A			Pass	N/A	N/A	N/A	N/A	Confirmed	N/A	N/A	N/A	N/A
Akg	8.75	Target Compound	C5	5	96621	Processed	145.014		T1	C5H6O5	Unknown	137538	8.8	0.05	2.64235 (ppm)	1				M-H	N/A	N/A	N/A	N/A	145.015	0	0	N/A	Method	True	False	N/A	N/A	N/A			Pass	N/A	N/A	N/A	N/A	Confirmed	N/A	N/A	N/A	N/A
Akg	8.75	Target Compound	M1	8	51477	Processed	145.014		T1	C5H6O5	Unknown	128035	8.73	-0.02	1.59013 (ppm)	1				M-H	N/A	N/A	N/A	N/A	145.014	0	0	N/A	Method	True	False	N/A	N/A	N/A			Pass	N/A	N/A	N/A	N/A	Confirmed	N/A	N/A	N/A	N/A
Akg	8.75	Target Compound	M2	9	42865	Processed	145.014		T1	C5H6O5	Unknown	106615	8.72	-0.03	3.27369 (ppm)	1				M-H	N/A	N/A	N/A	N/A	145.015	0	0	N/A	Method	True	False	N/A	N/A	N/A			Pass	N/A	N/A	N/A	N/A	Confirmed	N/A	N/A	N/A	N/A
Akg	8.75	Target Compound	M3	11	54653	Processed	145.014		T1	C5H6O5	Unknown	135933	8.8	0.05	-.83000 (ppm)	1				M-H	N/A	N/A	N/A	N/A	145.014	0	0	N/A	Method	True	False	N/A	N/A	N/A			Pass	N/A	N/A	N/A	N/A	Confirmed	N/A	N/A	N/A	N/A
Akg	8.75	Target Compound	M4	12	106080	Processed	145.014		T1	C5H6O5	Unknown	137843	8.74	-0.01	.11701 (ppm)	1				M-H	N/A	N/A	N/A	N/A	145.014	0	0	N/A	Method	True	False	N/A	N/A	N/A			Pass	N/A	N/A	N/A	N/A	Confirmed	N/A	N/A	N/A	N/A
Ascorbate	7.27	Target Compound	C1	1	33443	Processed	175.025		T1	C6H8O6	Unknown	83181	7.44	0.17	1.48659 (ppm)	1				M-H	N/A	N/A	N/A	N/A	175.025	0	0	N/A	Method	True	False	N/A	N/A	N/A			Pass	N/A	N/A	N/A	N/A	Confirmed	N/A	N/A	N/A	N/A
Ascorbate	7.27	Target Compound	C2	2	19581	Processed	175.025		T1	C6H8O6	Unknown	48701	7.33	0.06	1.92250 (ppm)	1				M-H	N/A	N/A	N/A	N/A	175.025	0	0	N/A	Method	True	False	N/A	N/A	N/A			Pass	N/A	N/A	N/A	N/A	Confirmed	N/A	N/A	N/A	N/A
Ascorbate	7.27	Target Compound	C3	3	26536	Processed	175.025		T1	C6H8O6	Unknown	66002	7.41	0.14	.35324 (ppm)	1				M-H	N/A	N/A	N/A	N/A	175.025	0	0	N/A	Method	True	False	N/A	N/A	N/A			Pass	N/A	N/A	N/A	N/A	Confirmed	N/A	N/A	N/A	N/A
Ascorbate	7.27	Target Compound	C4	4	101787	Processed	175.025		T1	C6H8O6	Unknown	253167	7.49	0.22	2.09686 (ppm)	1				M-H	N/A	N/A	N/A	N/A	175.025	0	0	N/A	Method	True	False	N/A	N/A	N/A			Pass	N/A	N/A	N/A	N/A	Confirmed	N/A	N/A	N/A	N/A
Ascorbate	7.27	Target Compound	C5	5	43994	Processed	175.025		T1	C6H8O6	Unknown	109422	7.43	0.16	1.48659 (ppm)	1				M-H	N/A	N/A	N/A	N/A	175.025	0	0	N/A	Method	True	False	N/A	N/A	N/A			Pass	N/A	N/A	N/A	N/A	Confirmed	N/A	N/A	N/A	N/A
Ascorbate	7.27	Target Compound	M1	8	38674	Processed	175.025		T1	C6H8O6	Unknown	96191	7.41	0.14	.61478 (ppm)	1				M-H	N/A	N/A	N/A	N/A	175.025	0	0	N/A	Method	True	False	N/A	N/A	N/A			Pass	N/A	N/A	N/A	N/A	Confirmed	N/A	N/A	N/A	N/A
Ascorbate	7.27	Target Compound	M2	9	65079	Processed	175.025		T1	C6H8O6	Unknown	161869	7.45	0.18	-2.95963 (ppm)	1				M-H	N/A	N/A	N/A	N/A	175.024	0	0	N/A	Method	True	False	N/A	N/A	N/A			Pass	N/A	N/A	N/A	N/A	Confirmed	N/A	N/A	N/A	N/A
Ascorbate	7.27	Target Compound	M3	11	N/F	Processed	175.025		T1	C6H8O6	Unknown	N/F	N/F	N/F	N/F	1				N/A	N/A	N/F	N/F	N/A	N/F	N/F	0	N/A	Method	True	False	N/A	N/A	N/A			Fail	N/A	N/A	N/A	N/A	NotFound	N/A	N/A	N/A	N/A
Ascorbate	7.27	Target Compound	M4	12	N/F	Processed	175.025		T1	C6H8O6	Unknown	N/F	N/F	N/F	N/F	1				N/A	N/A	N/F	N/F	N/A	N/F	N/F	0	N/A	Method	True	False	N/A	N/A	N/A			Fail	N/A	N/A	N/A	N/A	NotFound	N/A	N/A	N/A	N/A
Carnosine	7.95	Target Compound	C1	1	N/F	Processed	225.099		T1	C9H14N4O3	Unknown	N/F	N/F	N/F	N/F	1				N/A	N/A	N/F	N/F	N/A	N/F	N/F	0	N/A	Method	True	False	N/A	N/A	N/A			Fail	N/A	N/A	N/A	N/A	NotFound	N/A	N/A	N/A	N/A
Carnosine	7.95	Target Compound	C2	2	N/F	Processed	225.099		T1	C9H14N4O3	Unknown	N/F	N/F	N/F	N/F	1				N/A	N/A	N/F	N/F	N/A	N/F	N/F	0	N/A	Method	True	False	N/A	N/A	N/A			Fail	N/A	N/A	N/A	N/A	NotFound	N/A	N/A	N/A	N/A
Carnosine	7.95	Target Compound	C3	3	N/F	Processed	225.099		T1	C9H14N4O3	Unknown	N/F	N/F	N/F	N/F	1				N/A	N/A	N/F	N/F	N/A	N/F	N/F	0	N/A	Method	True	False	N/A	N/A	N/A			Fail	N/A	N/A	N/A	N/A	NotFound	N/A	N/A	N/A	N/A
Carnosine	7.95	Target Compound	C4	4	N/F	Processed	225.099		T1	C9H14N4O3	Unknown	N/F	N/F	N/F	N/F	1				N/A	N/A	N/F	N/F	N/A	N/F	N/F	0	N/A	Method	True	False	N/A	N/A	N/A			Fail	N/A	N/A	N/A	N/A	NotFound	N/A	N/A	N/A	N/A
Carnosine	7.95	Target Compound	C5	5	N/F	Processed	225.099		T1	C9H14N4O3	Unknown	N/F	N/F	N/F	N/F	1				N/A	N/A	N/F	N/F	N/A	N/F	N/F	0	N/A	Method	True	False	N/A	N/A	N/A			Fail	N/A	N/A	N/A	N/A	NotFound	N/A	N/A	N/A	N/A
Carnosine	7.95	Target Compound	M1	8	N/F	Processed	225.099		T1	C9H14N4O3	Unknown	N/F	N/F	N/F	N/F	1				N/A	N/A	N/F	N/F	N/A	N/F	N/F	0	N/A	Method	True	False	N/A	N/A	N/A			Fail	N/A	N/A	N/A	N/A	NotFound	N/A	N/A	N/A	N/A
Carnosine	7.95	Target Compound	M2	9	N/F	Processed	225.099		T1	C9H14N4O3	Unknown	N/F	N/F	N/F	N/F	1				N/A	N/A	N/F	N/F	N/A	N/F	N/F	0	N/A	Method	True	False	N/A	N/A	N/A			Fail	N/A	N/A	N/A	N/A	NotFound	N/A	N/A	N/A	N/A
Carnosine	7.95	Target Compound	M3	11	N/F	Processed	225.099		T1	C9H14N4O3	Unknown	N/F	N/F	N/F	N/F	1				N/A	N/A	N/F	N/F	N/A	N/F	N/F	0	N/A	Method	True	False	N/A	N/A	N/A			Fail	N/A	N/A	N/A	N/A	NotFound	N/A	N/A	N/A	N/A
Carnosine	7.95	Target Compound	M4	12	N/F	Processed	225.099		T1	C9H14N4O3	Unknown	N/F	N/F	N/F	N/F	1				N/A	N/A	N/F	N/F	N/A	N/F	N/F	0	N/A	Method	True	False	N/A	N/A	N/A			Fail	N/A	N/A	N/A	N/A	NotFound	N/A	N/A	N/A	N/A
Citrate	9.9	Target Compound	C1	1	14843	Processed	191.02		T1	C6H8O7	Unknown	36918	9.98	0.08	-2.15880 (ppm)	1				M-H	N/A	N/A	N/A	N/A	191.019	0	0	N/A	Method	True	False	N/A	N/A	N/A			Pass	N/A	N/A	N/A	N/A	Confirmed	N/A	N/A	N/A	N/A
Citrate	9.9	Target Compound	C2	2	14900	Processed	191.02		T1	C6H8O7	Unknown	37060	9.85	-0.05	.79679 (ppm)	1				M-H	N/A	N/A	N/A	N/A	191.02	0	0	N/A	Method	True	False	N/A	N/A	N/A			Pass	N/A	N/A	N/A	N/A	Confirmed	N/A	N/A	N/A	N/A
Citrate	9.9	Target Compound	C3	3	17959	Processed	191.02		T1	C6H8O7	Unknown	44667	9.95	0.05	1.27607 (ppm)	1				M-H	N/A	N/A	N/A	N/A	191.02	0	0	N/A	Method	True	False	N/A	N/A	N/A			Pass	N/A	N/A	N/A	N/A	Confirmed	N/A	N/A	N/A	N/A
Citrate	9.9	Target Compound	C4	4	64266	Processed	191.02		T1	C6H8O7	Unknown	66678	9.88	-0.02	2.23464 (ppm)	1				M-H	N/A	N/A	N/A	N/A	191.02	0	0	N/A	Method	True	False	N/A	N/A	N/A			Pass	N/A	N/A	N/A	N/A	Confirmed	N/A	N/A	N/A	N/A
Citrate	9.9	Target Compound	C5	5	54127	Processed	191.02		T1	C6H8O7	Unknown	71936	9.89	-0.01	1.51571 (ppm)	1				M-H	N/A	N/A	N/A	N/A	191.02	0	0	N/A	Method	True	False	N/A	N/A	N/A			Pass	N/A	N/A	N/A	N/A	Confirmed	N/A	N/A	N/A	N/A
Citrate	9.9	Target Compound	M1	8	262911	Processed	191.02		T1	C6H8O7	Unknown	166207	9.92	0.02	2.15476 (ppm)	1				M-H	N/A	N/A	N/A	N/A	191.02	0	0	N/A	Method	True	False	N/A	N/A	N/A			Pass	N/A	N/A	N/A	N/A	Confirmed	N/A	N/A	N/A	N/A
Citrate	9.9	Target Compound	M2	9	425720	Processed	191.02		T1	C6H8O7	Unknown	172467	9.93	0.03	2.31452 (ppm)	1				M-H	N/A	N/A	N/A	N/A	191.02	0	0	N/A	Method	True	False	N/A	N/A	N/A			Pass	N/A	N/A	N/A	N/A	Confirmed	N/A	N/A	N/A	N/A
Citrate	9.9	Target Compound	M3	11	97043	Processed	191.02		T1	C6H8O7	Unknown	138265	9.91	0.01	.23762 (ppm)	1				M-H	N/A	N/A	N/A	N/A	191.02	0	0	N/A	Method	True	False	N/A	N/A	N/A			Pass	N/A	N/A	N/A	N/A	Confirmed	N/A	N/A	N/A	N/A
Citrate	9.9	Target Compound	M4	12	1709154	Processed	191.02		T1	C6H8O7	Unknown	367448	9.89	-0.01	-.96059 (ppm)	1				M-H	N/A	N/A	N/A	N/A	191.02	0	0	N/A	Method	True	False	N/A	N/A	N/A			Pass	N/A	N/A	N/A	N/A	Confirmed	N/A	N/A	N/A	N/A
Citrulline	8.3	Target Compound	C1	1	N/F	Processed	174.088		T1	C6H13N3O3	Unknown	N/F	N/F	N/F	N/F	1				N/A	N/A	N/F	N/F	N/A	N/F	N/F	0	N/A	Method	True	False	N/A	N/A	N/A			Fail	N/A	N/A	N/A	N/A	NotFound	N/A	N/A	N/A	N/A
Citrulline	8.3	Target Compound	C2	2	N/F	Processed	174.088		T1	C6H13N3O3	Unknown	N/F	N/F	N/F	N/F	1				N/A	N/A	N/F	N/F	N/A	N/F	N/F	0	N/A	Method	True	False	N/A	N/A	N/A			Fail	N/A	N/A	N/A	N/A	NotFound	N/A	N/A	N/A	N/A
Citrulline	8.3	Target Compound	C3	3	56498	Processed	174.088		T1	C6H13N3O3	Unknown	82186	8.55	0.25	1.57438 (ppm)	1				M-H	N/A	N/A	N/A	N/A	174.089	0	0	N/A	Method	True	False	N/A	N/A	N/A			Pass	N/A	N/A	N/A	N/A	Confirmed	N/A	N/A	N/A	N/A
Citrulline	8.3	Target Compound	C4	4	N/F	Processed	174.088		T1	C6H13N3O3	Unknown	N/F	N/F	N/F	N/F	1				N/A	N/A	N/F	N/F	N/A	N/F	N/F	0	N/A	Method	True	False	N/A	N/A	N/A			Fail	N/A	N/A	N/A	N/A	NotFound	N/A	N/A	N/A	N/A
Citrulline	8.3	Target Compound	C5	5	N/F	Processed	174.088		T1	C6H13N3O3	Unknown	N/F	N/F	N/F	N/F	1				N/A	N/A	N/F	N/F	N/A	N/F	N/F	0	N/A	Method	True	False	N/A	N/A	N/A			Fail	N/A	N/A	N/A	N/A	NotFound	N/A	N/A	N/A	N/A
Citrulline	8.3	Target Compound	M1	8	N/F	Processed	174.088		T1	C6H13N3O3	Unknown	N/F	N/F	N/F	N/F	1				N/A	N/A	N/F	N/F	N/A	N/F	N/F	0	N/A	Method	True	False	N/A	N/A	N/A			Fail	N/A	N/A	N/A	N/A	NotFound	N/A	N/A	N/A	N/A
Citrulline	8.3	Target Compound	M2	9	N/F	Processed	174.088		T1	C6H13N3O3	Unknown	N/F	N/F	N/F	N/F	1				N/A	N/A	N/F	N/F	N/A	N/F	N/F	0	N/A	Method	True	False	N/A	N/A	N/A			Fail	N/A	N/A	N/A	N/A	NotFound	N/A	N/A	N/A	N/A
Citrulline	8.3	Target Compound	M3	11	N/F	Processed	174.088		T1	C6H13N3O3	Unknown	N/F	N/F	N/F	N/F	1				N/A	N/A	N/F	N/F	N/A	N/F	N/F	0	N/A	Method	True	False	N/A	N/A	N/A			Fail	N/A	N/A	N/A	N/A	NotFound	N/A	N/A	N/A	N/A
Citrulline	8.3	Target Compound	M4	12	N/F	Processed	174.088		T1	C6H13N3O3	Unknown	N/F	N/F	N/F	N/F	1				N/A	N/A	N/F	N/F	N/A	N/F	N/F	0	N/A	Method	True	False	N/A	N/A	N/A			Fail	N/A	N/A	N/A	N/A	NotFound	N/A	N/A	N/A	N/A
Creatine	7.38	Target Compound	C1	1	N/F	Processed	130.062		T1	C4H9N3O2	Unknown	N/F	N/F	N/F	N/F	1				N/A	N/A	N/F	N/F	N/A	N/F	N/F	0	N/A	Method	True	False	N/A	N/A	N/A			Fail	N/A	N/A	N/A	N/A	NotFound	N/A	N/A	N/A	N/A
Creatine	7.38	Target Compound	C2	2	N/F	Processed	130.062		T1	C4H9N3O2	Unknown	N/F	N/F	N/F	N/F	1				N/A	N/A	N/F	N/F	N/A	N/F	N/F	0	N/A	Method	True	False	N/A	N/A	N/A			Fail	N/A	N/A	N/A	N/A	NotFound	N/A	N/A	N/A	N/A
Creatine	7.38	Target Compound	C3	3	23856	Processed	130.062		T1	C4H9N3O2	Unknown	59337	7.41	0.03	1.25072 (ppm)	1				M-H	N/A	N/A	N/A	N/A	130.062	0	0	N/A	Method	True	False	N/A	N/A	N/A			Pass	N/A	N/A	N/A	N/A	Confirmed	N/A	N/A	N/A	N/A
Creatine	7.38	Target Compound	C4	4	N/F	Processed	130.062		T1	C4H9N3O2	Unknown	N/F	N/F	N/F	N/F	1				N/A	N/A	N/F	N/F	N/A	N/F	N/F	0	N/A	Method	True	False	N/A	N/A	N/A			Fail	N/A	N/A	N/A	N/A	NotFound	N/A	N/A	N/A	N/A
Creatine	7.38	Target Compound	C5	5	N/F	Processed	130.062		T1	C4H9N3O2	Unknown	N/F	N/F	N/F	N/F	1				N/A	N/A	N/F	N/F	N/A	N/F	N/F	0	N/A	Method	True	False	N/A	N/A	N/A			Fail	N/A	N/A	N/A	N/A	NotFound	N/A	N/A	N/A	N/A
Creatine	7.38	Target Compound	M1	8	N/F	Processed	130.062		T1	C4H9N3O2	Unknown	N/F	N/F	N/F	N/F	1				N/A	N/A	N/F	N/F	N/A	N/F	N/F	0	N/A	Method	True	False	N/A	N/A	N/A			Fail	N/A	N/A	N/A	N/A	NotFound	N/A	N/A	N/A	N/A
Creatine	7.38	Target Compound	M2	9	N/F	Processed	130.062		T1	C4H9N3O2	Unknown	N/F	N/F	N/F	N/F	1				N/A	N/A	N/F	N/F	N/A	N/F	N/F	0	N/A	Method	True	False	N/A	N/A	N/A			Fail	N/A	N/A	N/A	N/A	NotFound	N/A	N/A	N/A	N/A
Creatine	7.38	Target Compound	M3	11	N/F	Processed	130.062		T1	C4H9N3O2	Unknown	N/F	N/F	N/F	N/F	1				N/A	N/A	N/F	N/F	N/A	N/F	N/F	0	N/A	Method	True	False	N/A	N/A	N/A			Fail	N/A	N/A	N/A	N/A	NotFound	N/A	N/A	N/A	N/A
Creatine	7.38	Target Compound	M4	12	N/F	Processed	130.062		T1	C4H9N3O2	Unknown	N/F	N/F	N/F	N/F	1				N/A	N/A	N/F	N/F	N/A	N/F	N/F	0	N/A	Method	True	False	N/A	N/A	N/A			Fail	N/A	N/A	N/A	N/A	NotFound	N/A	N/A	N/A	N/A
Creatine Phosphate	8.64	Target Compound	C1	1	N/F	Processed	210.029		T1	C4H10N3O5P	Unknown	N/F	N/F	N/F	N/F	1				N/A	N/A	N/F	N/F	N/A	N/F	N/F	0	N/A	Method	True	False	N/A	N/A	N/A			Fail	N/A	N/A	N/A	N/A	NotFound	N/A	N/A	N/A	N/A
Creatine Phosphate	8.64	Target Compound	C2	2	N/F	Processed	210.029		T1	C4H10N3O5P	Unknown	N/F	N/F	N/F	N/F	1				N/A	N/A	N/F	N/F	N/A	N/F	N/F	0	N/A	Method	True	False	N/A	N/A	N/A			Fail	N/A	N/A	N/A	N/A	NotFound	N/A	N/A	N/A	N/A
Creatine Phosphate	8.64	Target Compound	C3	3	N/F	Processed	210.029		T1	C4H10N3O5P	Unknown	N/F	N/F	N/F	N/F	1				N/A	N/A	N/F	N/F	N/A	N/F	N/F	0	N/A	Method	True	False	N/A	N/A	N/A			Fail	N/A	N/A	N/A	N/A	NotFound	N/A	N/A	N/A	N/A
Creatine Phosphate	8.64	Target Compound	C4	4	N/F	Processed	210.029		T1	C4H10N3O5P	Unknown	N/F	N/F	N/F	N/F	1				N/A	N/A	N/F	N/F	N/A	N/F	N/F	0	N/A	Method	True	False	N/A	N/A	N/A			Fail	N/A	N/A	N/A	N/A	NotFound	N/A	N/A	N/A	N/A
Creatine Phosphate	8.64	Target Compound	C5	5	N/F	Processed	210.029		T1	C4H10N3O5P	Unknown	N/F	N/F	N/F	N/F	1				N/A	N/A	N/F	N/F	N/A	N/F	N/F	0	N/A	Method	True	False	N/A	N/A	N/A			Fail	N/A	N/A	N/A	N/A	NotFound	N/A	N/A	N/A	N/A
Creatine Phosphate	8.64	Target Compound	M1	8	N/F	Processed	210.029		T1	C4H10N3O5P	Unknown	N/F	N/F	N/F	N/F	1				N/A	N/A	N/F	N/F	N/A	N/F	N/F	0	N/A	Method	True	False	N/A	N/A	N/A			Fail	N/A	N/A	N/A	N/A	NotFound	N/A	N/A	N/A	N/A
Creatine Phosphate	8.64	Target Compound	M2	9	N/F	Processed	210.029		T1	C4H10N3O5P	Unknown	N/F	N/F	N/F	N/F	1				N/A	N/A	N/F	N/F	N/A	N/F	N/F	0	N/A	Method	True	False	N/A	N/A	N/A			Fail	N/A	N/A	N/A	N/A	NotFound	N/A	N/A	N/A	N/A
Creatine Phosphate	8.64	Target Compound	M3	11	N/F	Processed	210.029		T1	C4H10N3O5P	Unknown	N/F	N/F	N/F	N/F	1				N/A	N/A	N/F	N/F	N/A	N/F	N/F	0	N/A	Method	True	False	N/A	N/A	N/A			Fail	N/A	N/A	N/A	N/A	NotFound	N/A	N/A	N/A	N/A
Creatine Phosphate	8.64	Target Compound	M4	12	N/F	Processed	210.029		T1	C4H10N3O5P	Unknown	N/F	N/F	N/F	N/F	1				N/A	N/A	N/F	N/F	N/A	N/F	N/F	0	N/A	Method	True	False	N/A	N/A	N/A			Fail	N/A	N/A	N/A	N/A	NotFound	N/A	N/A	N/A	N/A
D-Fructose 6-Phosphate	8.62	Target Compound	C1	1	N/F	Processed	259.022		T1	C6H13O9P	Unknown	N/F	N/F	N/F	N/F	1				N/A	N/A	N/F	N/F	N/A	N/F	N/F	0	N/A	Method	True	False	N/A	N/A	N/A			Fail	N/A	N/A	N/A	N/A	NotFound	N/A	N/A	N/A	N/A
D-Fructose 6-Phosphate	8.62	Target Compound	C2	2	N/F	Processed	259.022		T1	C6H13O9P	Unknown	N/F	N/F	N/F	N/F	1				N/A	N/A	N/F	N/F	N/A	N/F	N/F	0	N/A	Method	True	False	N/A	N/A	N/A			Fail	N/A	N/A	N/A	N/A	NotFound	N/A	N/A	N/A	N/A
D-Fructose 6-Phosphate	8.62	Target Compound	C3	3	N/F	Processed	259.022		T1	C6H13O9P	Unknown	N/F	N/F	N/F	N/F	1				N/A	N/A	N/F	N/F	N/A	N/F	N/F	0	N/A	Method	True	False	N/A	N/A	N/A			Fail	N/A	N/A	N/A	N/A	NotFound	N/A	N/A	N/A	N/A
D-Fructose 6-Phosphate	8.62	Target Compound	C4	4	N/F	Processed	259.022		T1	C6H13O9P	Unknown	N/F	N/F	N/F	N/F	1				N/A	N/A	N/F	N/F	N/A	N/F	N/F	0	N/A	Method	True	False	N/A	N/A	N/A			Fail	N/A	N/A	N/A	N/A	NotFound	N/A	N/A	N/A	N/A
D-Fructose 6-Phosphate	8.62	Target Compound	C5	5	N/F	Processed	259.022		T1	C6H13O9P	Unknown	N/F	N/F	N/F	N/F	1				N/A	N/A	N/F	N/F	N/A	N/F	N/F	0	N/A	Method	True	False	N/A	N/A	N/A			Fail	N/A	N/A	N/A	N/A	NotFound	N/A	N/A	N/A	N/A
D-Fructose 6-Phosphate	8.62	Target Compound	M1	8	N/F	Processed	259.022		T1	C6H13O9P	Unknown	N/F	N/F	N/F	N/F	1				N/A	N/A	N/F	N/F	N/A	N/F	N/F	0	N/A	Method	True	False	N/A	N/A	N/A			Fail	N/A	N/A	N/A	N/A	NotFound	N/A	N/A	N/A	N/A
D-Fructose 6-Phosphate	8.62	Target Compound	M2	9	N/F	Processed	259.022		T1	C6H13O9P	Unknown	N/F	N/F	N/F	N/F	1				N/A	N/A	N/F	N/F	N/A	N/F	N/F	0	N/A	Method	True	False	N/A	N/A	N/A			Fail	N/A	N/A	N/A	N/A	NotFound	N/A	N/A	N/A	N/A
D-Fructose 6-Phosphate	8.62	Target Compound	M3	11	N/F	Processed	259.022		T1	C6H13O9P	Unknown	N/F	N/F	N/F	N/F	1				N/A	N/A	N/F	N/F	N/A	N/F	N/F	0	N/A	Method	True	False	N/A	N/A	N/A			Fail	N/A	N/A	N/A	N/A	NotFound	N/A	N/A	N/A	N/A
D-Fructose 6-Phosphate	8.62	Target Compound	M4	12	N/F	Processed	259.022		T1	C6H13O9P	Unknown	N/F	N/F	N/F	N/F	1				N/A	N/A	N/F	N/F	N/A	N/F	N/F	0	N/A	Method	True	False	N/A	N/A	N/A			Fail	N/A	N/A	N/A	N/A	NotFound	N/A	N/A	N/A	N/A
Dihydroxyacetone Phosphate	8.62	Target Compound	C1	1	N/F	Processed	168.991		T1	C3H7O6P	Unknown	N/F	N/F	N/F	N/F	1				N/A	N/A	N/F	N/F	N/A	N/F	N/F	0	N/A	Method	True	False	N/A	N/A	N/A			Fail	N/A	N/A	N/A	N/A	NotFound	N/A	N/A	N/A	N/A
Dihydroxyacetone Phosphate	8.62	Target Compound	C2	2	N/F	Processed	168.991		T1	C3H7O6P	Unknown	N/F	N/F	N/F	N/F	1				N/A	N/A	N/F	N/F	N/A	N/F	N/F	0	N/A	Method	True	False	N/A	N/A	N/A			Fail	N/A	N/A	N/A	N/A	NotFound	N/A	N/A	N/A	N/A
Dihydroxyacetone Phosphate	8.62	Target Compound	C3	3	31533	Processed	168.991		T1	C3H7O6P	Unknown	78429	8.37	-0.25	4.44317 (ppm)	1				M-H	N/A	N/A	N/A	N/A	168.992	0	0	N/A	Method	True	False	N/A	N/A	N/A			Pass	N/A	N/A	N/A	N/A	Confirmed	N/A	N/A	N/A	N/A
Dihydroxyacetone Phosphate	8.62	Target Compound	C4	4	N/F	Processed	168.991		T1	C3H7O6P	Unknown	N/F	N/F	N/F	N/F	1				N/A	N/A	N/F	N/F	N/A	N/F	N/F	0	N/A	Method	True	False	N/A	N/A	N/A			Fail	N/A	N/A	N/A	N/A	NotFound	N/A	N/A	N/A	N/A
Dihydroxyacetone Phosphate	8.62	Target Compound	C5	5	N/F	Processed	168.991		T1	C3H7O6P	Unknown	N/F	N/F	N/F	N/F	1				N/A	N/A	N/F	N/F	N/A	N/F	N/F	0	N/A	Method	True	False	N/A	N/A	N/A			Fail	N/A	N/A	N/A	N/A	NotFound	N/A	N/A	N/A	N/A
Dihydroxyacetone Phosphate	8.62	Target Compound	M1	8	N/F	Processed	168.991		T1	C3H7O6P	Unknown	N/F	N/F	N/F	N/F	1				N/A	N/A	N/F	N/F	N/A	N/F	N/F	0	N/A	Method	True	False	N/A	N/A	N/A			Fail	N/A	N/A	N/A	N/A	NotFound	N/A	N/A	N/A	N/A
Dihydroxyacetone Phosphate	8.62	Target Compound	M2	9	N/F	Processed	168.991		T1	C3H7O6P	Unknown	N/F	N/F	N/F	N/F	1				N/A	N/A	N/F	N/F	N/A	N/F	N/F	0	N/A	Method	True	False	N/A	N/A	N/A			Fail	N/A	N/A	N/A	N/A	NotFound	N/A	N/A	N/A	N/A
Dihydroxyacetone Phosphate	8.62	Target Compound	M3	11	N/F	Processed	168.991		T1	C3H7O6P	Unknown	N/F	N/F	N/F	N/F	1				N/A	N/A	N/F	N/F	N/A	N/F	N/F	0	N/A	Method	True	False	N/A	N/A	N/A			Fail	N/A	N/A	N/A	N/A	NotFound	N/A	N/A	N/A	N/A
Dihydroxyacetone Phosphate	8.62	Target Compound	M4	12	N/F	Processed	168.991		T1	C3H7O6P	Unknown	N/F	N/F	N/F	N/F	1				N/A	N/A	N/F	N/F	N/A	N/F	N/F	0	N/A	Method	True	False	N/A	N/A	N/A			Fail	N/A	N/A	N/A	N/A	NotFound	N/A	N/A	N/A	N/A
D-Ornithine	11.69	Target Compound	C1	1	N/F	Processed	131.083		T1	C5H12N2O2	Unknown	N/F	N/F	N/F	N/F	1				N/A	N/A	N/F	N/F	N/A	N/F	N/F	0	N/A	Method	True	False	N/A	N/A	N/A			Fail	N/A	N/A	N/A	N/A	NotFound	N/A	N/A	N/A	N/A
D-Ornithine	11.69	Target Compound	C2	2	24355	Processed	131.083		T1	C5H12N2O2	Unknown	60575	11.64	-0.05	.55018 (ppm)	1				M-H	N/A	N/A	N/A	N/A	131.083	0	0	N/A	Method	True	False	N/A	N/A	N/A			Pass	N/A	N/A	N/A	N/A	Confirmed	N/A	N/A	N/A	N/A
D-Ornithine	11.69	Target Compound	C3	3	N/F	Processed	131.083		T1	C5H12N2O2	Unknown	N/F	N/F	N/F	N/F	1				N/A	N/A	N/F	N/F	N/A	N/F	N/F	0	N/A	Method	True	False	N/A	N/A	N/A			Fail	N/A	N/A	N/A	N/A	NotFound	N/A	N/A	N/A	N/A
D-Ornithine	11.69	Target Compound	C4	4	N/F	Processed	131.083		T1	C5H12N2O2	Unknown	N/F	N/F	N/F	N/F	1				N/A	N/A	N/F	N/F	N/A	N/F	N/F	0	N/A	Method	True	False	N/A	N/A	N/A			Fail	N/A	N/A	N/A	N/A	NotFound	N/A	N/A	N/A	N/A
D-Ornithine	11.69	Target Compound	C5	5	N/F	Processed	131.083		T1	C5H12N2O2	Unknown	N/F	N/F	N/F	N/F	1				N/A	N/A	N/F	N/F	N/A	N/F	N/F	0	N/A	Method	True	False	N/A	N/A	N/A			Fail	N/A	N/A	N/A	N/A	NotFound	N/A	N/A	N/A	N/A
D-Ornithine	11.69	Target Compound	M1	8	N/F	Processed	131.083		T1	C5H12N2O2	Unknown	N/F	N/F	N/F	N/F	1				N/A	N/A	N/F	N/F	N/A	N/F	N/F	0	N/A	Method	True	False	N/A	N/A	N/A			Fail	N/A	N/A	N/A	N/A	NotFound	N/A	N/A	N/A	N/A
D-Ornithine	11.69	Target Compound	M2	9	N/F	Processed	131.083		T1	C5H12N2O2	Unknown	N/F	N/F	N/F	N/F	1				N/A	N/A	N/F	N/F	N/A	N/F	N/F	0	N/A	Method	True	False	N/A	N/A	N/A			Fail	N/A	N/A	N/A	N/A	NotFound	N/A	N/A	N/A	N/A
D-Ornithine	11.69	Target Compound	M3	11	N/F	Processed	131.083		T1	C5H12N2O2	Unknown	N/F	N/F	N/F	N/F	1				N/A	N/A	N/F	N/F	N/A	N/F	N/F	0	N/A	Method	True	False	N/A	N/A	N/A			Fail	N/A	N/A	N/A	N/A	NotFound	N/A	N/A	N/A	N/A
D-Ornithine	11.69	Target Compound	M4	12	N/F	Processed	131.083		T1	C5H12N2O2	Unknown	N/F	N/F	N/F	N/F	1				N/A	N/A	N/F	N/F	N/A	N/F	N/F	0	N/A	Method	True	False	N/A	N/A	N/A			Fail	N/A	N/A	N/A	N/A	NotFound	N/A	N/A	N/A	N/A
D-Typtophan	5.39	Target Compound	C1	1	N/F	Processed	203.083		T1	C11H12N2O2	Unknown	N/F	N/F	N/F	N/F	1				N/A	N/A	N/F	N/F	N/A	N/F	N/F	0	N/A	Method	True	False	N/A	N/A	N/A			Fail	N/A	N/A	N/A	N/A	NotFound	N/A	N/A	N/A	N/A
D-Typtophan	5.39	Target Compound	C2	2	30400	Processed	203.083		T1	C11H12N2O2	Unknown	75613	5.51	0.12	.12971 (ppm)	1				M-H	N/A	N/A	N/A	N/A	203.083	0	0	N/A	Method	True	False	N/A	N/A	N/A			Pass	N/A	N/A	N/A	N/A	Confirmed	N/A	N/A	N/A	N/A
D-Typtophan	5.39	Target Compound	C3	3	N/F	Processed	203.083		T1	C11H12N2O2	Unknown	N/F	N/F	N/F	N/F	1				N/A	N/A	N/F	N/F	N/A	N/F	N/F	0	N/A	Method	True	False	N/A	N/A	N/A			Fail	N/A	N/A	N/A	N/A	NotFound	N/A	N/A	N/A	N/A
D-Typtophan	5.39	Target Compound	C4	4	N/F	Processed	203.083		T1	C11H12N2O2	Unknown	N/F	N/F	N/F	N/F	1				N/A	N/A	N/F	N/F	N/A	N/F	N/F	0	N/A	Method	True	False	N/A	N/A	N/A			Fail	N/A	N/A	N/A	N/A	NotFound	N/A	N/A	N/A	N/A
D-Typtophan	5.39	Target Compound	C5	5	N/F	Processed	203.083		T1	C11H12N2O2	Unknown	N/F	N/F	N/F	N/F	1				N/A	N/A	N/F	N/F	N/A	N/F	N/F	0	N/A	Method	True	False	N/A	N/A	N/A			Fail	N/A	N/A	N/A	N/A	NotFound	N/A	N/A	N/A	N/A
D-Typtophan	5.39	Target Compound	M1	8	N/F	Processed	203.083		T1	C11H12N2O2	Unknown	N/F	N/F	N/F	N/F	1				N/A	N/A	N/F	N/F	N/A	N/F	N/F	0	N/A	Method	True	False	N/A	N/A	N/A			Fail	N/A	N/A	N/A	N/A	NotFound	N/A	N/A	N/A	N/A
D-Typtophan	5.39	Target Compound	M2	9	N/F	Processed	203.083		T1	C11H12N2O2	Unknown	N/F	N/F	N/F	N/F	1				N/A	N/A	N/F	N/F	N/A	N/F	N/F	0	N/A	Method	True	False	N/A	N/A	N/A			Fail	N/A	N/A	N/A	N/A	NotFound	N/A	N/A	N/A	N/A
D-Typtophan	5.39	Target Compound	M3	11	N/F	Processed	203.083		T1	C11H12N2O2	Unknown	N/F	N/F	N/F	N/F	1				N/A	N/A	N/F	N/F	N/A	N/F	N/F	0	N/A	Method	True	False	N/A	N/A	N/A			Fail	N/A	N/A	N/A	N/A	NotFound	N/A	N/A	N/A	N/A
D-Typtophan	5.39	Target Compound	M4	12	N/F	Processed	203.083		T1	C11H12N2O2	Unknown	N/F	N/F	N/F	N/F	1				N/A	N/A	N/F	N/F	N/A	N/F	N/F	0	N/A	Method	True	False	N/A	N/A	N/A			Fail	N/A	N/A	N/A	N/A	NotFound	N/A	N/A	N/A	N/A
Fumarate	8.56	Target Compound	C1	1	18863	Processed	115.004		T1	C4H4O4	Unknown	46916	8.57	0.01	.57418 (ppm)	1				M-H	N/A	N/A	N/A	N/A	115.004	0	0	N/A	Method	True	False	N/A	N/A	N/A			Pass	N/A	N/A	N/A	N/A	Confirmed	N/A	N/A	N/A	N/A
Fumarate	8.56	Target Compound	C2	2	15364	Processed	115.004		T1	C4H4O4	Unknown	38213	8.55	-0.01	4.62095 (ppm)	1				M-H	N/A	N/A	N/A	N/A	115.004	0	0	N/A	Method	True	False	N/A	N/A	N/A			Pass	N/A	N/A	N/A	N/A	Confirmed	N/A	N/A	N/A	N/A
Fumarate	8.56	Target Compound	C3	3	45314	Processed	115.004		T1	C4H4O4	Unknown	58980	8.61	0.05	.83954 (ppm)	1				M-H	N/A	N/A	N/A	N/A	115.004	0	0	N/A	Method	True	False	N/A	N/A	N/A			Pass	N/A	N/A	N/A	N/A	Confirmed	N/A	N/A	N/A	N/A
Fumarate	8.56	Target Compound	C4	4	29229	Processed	115.004		T1	C4H4O4	Unknown	72699	8.63	0.07	.97222 (ppm)	1				M-H	N/A	N/A	N/A	N/A	115.004	0	0	N/A	Method	True	False	N/A	N/A	N/A			Pass	N/A	N/A	N/A	N/A	Confirmed	N/A	N/A	N/A	N/A
Fumarate	8.56	Target Compound	C5	5	7755923	Processed	115.004		T1	C4H4O4	Unknown	700871	8.8	0.24	1.63563 (ppm)	1				M-H	N/A	N/A	N/A	N/A	115.004	0	0	N/A	Method	True	False	N/A	N/A	N/A			Pass	N/A	N/A	N/A	N/A	Confirmed	N/A	N/A	N/A	N/A
Fumarate	8.56	Target Compound	M1	8	31519	Processed	115.004		T1	C4H4O4	Unknown	78393	8.53	-0.03	1.37026 (ppm)	1				M-H	N/A	N/A	N/A	N/A	115.004	0	0	N/A	Method	True	False	N/A	N/A	N/A			Pass	N/A	N/A	N/A	N/A	Confirmed	N/A	N/A	N/A	N/A
Fumarate	8.56	Target Compound	M2	9	32466	Processed	115.004		T1	C4H4O4	Unknown	80750	8.57	0.01	.90588 (ppm)	1				M-H	N/A	N/A	N/A	N/A	115.004	0	0	N/A	Method	True	False	N/A	N/A	N/A			Pass	N/A	N/A	N/A	N/A	Confirmed	N/A	N/A	N/A	N/A
Fumarate	8.56	Target Compound	M3	11	38706	Processed	115.004		T1	C4H4O4	Unknown	96268	8.43	-0.13	1.23758 (ppm)	1				M-H	N/A	N/A	N/A	N/A	115.004	0	0	N/A	Method	True	False	N/A	N/A	N/A			Pass	N/A	N/A	N/A	N/A	Confirmed	N/A	N/A	N/A	N/A
Fumarate	8.56	Target Compound	M4	12	40405	Processed	115.004		T1	C4H4O4	Unknown	100493	8.61	0.05	2.10001 (ppm)	1				M-H	N/A	N/A	N/A	N/A	115.004	0	0	N/A	Method	True	False	N/A	N/A	N/A			Pass	N/A	N/A	N/A	N/A	Confirmed	N/A	N/A	N/A	N/A
Glucose	7.6	Target Compound	C1	1	190179	Processed	179.056		T1	C6H12O6	Unknown	473019	7.57	-0.03	1.34432 (ppm)	1				M-H	N/A	N/A	N/A	N/A	179.056	0	0	N/A	Method	True	False	N/A	N/A	N/A			Pass	N/A	N/A	N/A	N/A	Confirmed	N/A	N/A	N/A	N/A
Glucose	7.6	Target Compound	C2	2	255960	Processed	179.056		T1	C6H12O6	Unknown	636626	7.74	0.14	.57735 (ppm)	1				M-H	N/A	N/A	N/A	N/A	179.056	0	0	N/A	Method	True	False	N/A	N/A	N/A			Pass	N/A	N/A	N/A	N/A	Confirmed	N/A	N/A	N/A	N/A
Glucose	7.6	Target Compound	C3	3	263956	Processed	179.056		T1	C6H12O6	Unknown	656509	7.59	-0.01	.32170 (ppm)	1				M-H	N/A	N/A	N/A	N/A	179.056	0	0	N/A	Method	True	False	N/A	N/A	N/A			Pass	N/A	N/A	N/A	N/A	Confirmed	N/A	N/A	N/A	N/A
Glucose	7.6	Target Compound	C4	4	336585	Processed	179.056		T1	C6H12O6	Unknown	837164	7.66	0.06	4.66781 (ppm)	1				M-H	N/A	N/A	N/A	N/A	179.057	0	0	N/A	Method	True	False	N/A	N/A	N/A			Pass	N/A	N/A	N/A	N/A	Confirmed	N/A	N/A	N/A	N/A
Glucose	7.6	Target Compound	C5	5	384021	Processed	179.056		T1	C6H12O6	Unknown	955133	7.6	0.00	.91823 (ppm)	1				M-H	N/A	N/A	N/A	N/A	179.056	0	0	N/A	Method	True	False	N/A	N/A	N/A			Pass	N/A	N/A	N/A	N/A	Confirmed	N/A	N/A	N/A	N/A
Glucose	7.6	Target Compound	M1	8	405193	Processed	179.056		T1	C6H12O6	Unknown	1007784	7.64	0.04	1.42953 (ppm)	1				M-H	N/A	N/A	N/A	N/A	179.056	0	0	N/A	Method	True	False	N/A	N/A	N/A			Pass	N/A	N/A	N/A	N/A	Confirmed	N/A	N/A	N/A	N/A
Glucose	7.6	Target Compound	M2	9	349335	Processed	179.056		T1	C6H12O6	Unknown	868857	7.58	-0.02	1.25910 (ppm)	1				M-H	N/A	N/A	N/A	N/A	179.056	0	0	N/A	Method	True	False	N/A	N/A	N/A			Pass	N/A	N/A	N/A	N/A	Confirmed	N/A	N/A	N/A	N/A
Glucose	7.6	Target Compound	M3	11	1093689	Processed	179.056		T1	C6H12O6	Unknown	1005793	7.67	0.07	.23648 (ppm)	1				M-H	N/A	N/A	N/A	N/A	179.056	0	0	N/A	Method	True	False	N/A	N/A	N/A			Pass	N/A	N/A	N/A	N/A	Confirmed	N/A	N/A	N/A	N/A
Glucose	7.6	Target Compound	M4	12	300715	Processed	179.056		T1	C6H12O6	Unknown	747933	7.62	0.02	2.02606 (ppm)	1				M-H	N/A	N/A	N/A	N/A	179.056	0	0	N/A	Method	True	False	N/A	N/A	N/A			Pass	N/A	N/A	N/A	N/A	Confirmed	N/A	N/A	N/A	N/A
Glutarate	7.72	Target Compound	C1	1	941197	Processed	131.035		T1	C5H8O4	Unknown	1436822	7.67	-0.05	1.57796 (ppm)	1				M-H	N/A	N/A	N/A	N/A	131.035	0	0	N/A	Method	True	False	N/A	N/A	N/A			Pass	N/A	N/A	N/A	N/A	Confirmed	N/A	N/A	N/A	N/A
Glutarate	7.72	Target Compound	C2	2	25847695	Processed	131.035		T1	C5H8O4	Unknown	2527011	7.68	-0.04	1.34506 (ppm)	1				M-H	N/A	N/A	N/A	N/A	131.035	0	0	N/A	Method	True	False	N/A	N/A	N/A			Pass	N/A	N/A	N/A	N/A	Confirmed	N/A	N/A	N/A	N/A
Glutarate	7.72	Target Compound	C3	3	88683003	Processed	131.035		T1	C5H8O4	Unknown	3711957	7.66	-0.06	1.69441 (ppm)	1				M-H	N/A	N/A	N/A	N/A	131.035	0	0	N/A	Method	True	False	N/A	N/A	N/A			Pass	N/A	N/A	N/A	N/A	Confirmed	N/A	N/A	N/A	N/A
Glutarate	7.72	Target Compound	C4	4	139478969	Processed	131.035		T1	C5H8O4	Unknown	6024257	7.66	-0.06	1.57796 (ppm)	1				M-H	N/A	N/A	N/A	N/A	131.035	0	0	N/A	Method	True	False	N/A	N/A	N/A			Pass	N/A	N/A	N/A	N/A	Confirmed	N/A	N/A	N/A	N/A
Glutarate	7.72	Target Compound	C5	5	156618307	Processed	131.035		T1	C5H8O4	Unknown	5847309	7.7	-0.02	1.57796 (ppm)	1				M-H	N/A	N/A	N/A	N/A	131.035	0	0	N/A	Method	True	False	N/A	N/A	N/A			Pass	N/A	N/A	N/A	N/A	Confirmed	N/A	N/A	N/A	N/A
Glutarate	7.72	Target Compound	M1	8	335144037	Processed	131.035		T1	C5H8O4	Unknown	13049994	7.63	-0.09	.99572 (ppm)	1				M-H	N/A	N/A	N/A	N/A	131.035	0	0	N/A	Method	True	False	N/A	N/A	N/A			Pass	N/A	N/A	N/A	N/A	Confirmed	N/A	N/A	N/A	N/A
Glutarate	7.72	Target Compound	M2	9	354185887	Processed	131.035		T1	C5H8O4	Unknown	12314299	7.62	-0.10	.76282 (ppm)	1				M-H	N/A	N/A	N/A	N/A	131.035	0	0	N/A	Method	True	False	N/A	N/A	N/A			Pass	N/A	N/A	N/A	N/A	Confirmed	N/A	N/A	N/A	N/A
Glutarate	7.72	Target Compound	M3	11	324136451	Processed	131.035		T1	C5H8O4	Unknown	12653485	7.55	-0.17	.18058 (ppm)	1				M-H	N/A	N/A	N/A	N/A	131.035	0	0	N/A	Method	True	False	N/A	N/A	N/A			Pass	N/A	N/A	N/A	N/A	Confirmed	N/A	N/A	N/A	N/A
Glutarate	7.72	Target Compound	M4	12	265860166	Processed	131.035		T1	C5H8O4	Unknown	10933293	7.56	-0.16	.99572 (ppm)	1				M-H	N/A	N/A	N/A	N/A	131.035	0	0	N/A	Method	True	False	N/A	N/A	N/A			Pass	N/A	N/A	N/A	N/A	Confirmed	N/A	N/A	N/A	N/A
Glutathione	N/A	Target Compound	C1	1	41010	Processed	306.077		T1	C10H17N3O6S	Unknown	102003	5.54	N/A	1.82112 (ppm)	1				M-H	N/A	N/A	N/A	N/A	306.077	0	0	N/A	Method	True	False	N/A	N/A	N/A			Pass	N/A	N/A	N/A	N/A	Confirmed	N/A	N/A	N/A	N/A
Glutathione	N/A	Target Compound	C2	2	17527	Processed	306.077		T1	C10H17N3O6S	Unknown	43593	7.1	N/A	-.37240 (ppm)	1				M-H	N/A	N/A	N/A	N/A	306.076	0	0	N/A	Method	True	False	N/A	N/A	N/A			Pass	N/A	N/A	N/A	N/A	Confirmed	N/A	N/A	N/A	N/A
Glutathione	N/A	Target Compound	C3	3	6051591	Processed	306.077		T1	C10H17N3O6S	Unknown	755972	8.56	N/A	2.21994 (ppm)	1				M-H	N/A	N/A	N/A	N/A	306.077	0	0	N/A	Method	True	False	N/A	N/A	N/A			Pass	N/A	N/A	N/A	N/A	Confirmed	N/A	N/A	N/A	N/A
Glutathione	N/A	Target Compound	C4	4	20905	Processed	306.077		T1	C10H17N3O6S	Unknown	51994	5.14	N/A	2.81818 (ppm)	1				M-H	N/A	N/A	N/A	N/A	306.077	0	0	N/A	Method	True	False	N/A	N/A	N/A			Pass	N/A	N/A	N/A	N/A	Confirmed	N/A	N/A	N/A	N/A
Glutathione	N/A	Target Compound	C5	5	21553	Processed	306.077		T1	C10H17N3O6S	Unknown	53606	3.36	N/A	-1.36946 (ppm)	1				M-H	N/A	N/A	N/A	N/A	306.076	0	0	N/A	Method	True	False	N/A	N/A	N/A			Pass	N/A	N/A	N/A	N/A	Confirmed	N/A	N/A	N/A	N/A
Glutathione	N/A	Target Compound	M1	8	42923	Processed	306.077		T1	C10H17N3O6S	Unknown	106757	0.55	N/A	.32554 (ppm)	1				M-H	N/A	N/A	N/A	N/A	306.077	0	0	N/A	Method	True	False	N/A	N/A	N/A			Pass	N/A	N/A	N/A	N/A	Confirmed	N/A	N/A	N/A	N/A
Glutathione	N/A	Target Compound	M2	9	45331	Processed	306.077		T1	C10H17N3O6S	Unknown	112749	0.07	N/A	4.21406 (ppm)	1				M-H	N/A	N/A	N/A	N/A	306.078	0	0	N/A	Method	True	False	N/A	N/A	N/A			Pass	N/A	N/A	N/A	N/A	Confirmed	N/A	N/A	N/A	N/A
Glutathione	N/A	Target Compound	M3	11	20541	Processed	306.077		T1	C10H17N3O6S	Unknown	51091	4.06	N/A	1.42230 (ppm)	1				M-H	N/A	N/A	N/A	N/A	306.077	0	0	N/A	Method	True	False	N/A	N/A	N/A			Pass	N/A	N/A	N/A	N/A	Confirmed	N/A	N/A	N/A	N/A
Glutathione	N/A	Target Compound	M4	12	27005	Processed	306.077		T1	C10H17N3O6S	Unknown	67167	7.37	N/A	-3.76240 (ppm)	1				M-H	N/A	N/A	N/A	N/A	306.075	0	0	N/A	Method	True	False	N/A	N/A	N/A			Pass	N/A	N/A	N/A	N/A	Confirmed	N/A	N/A	N/A	N/A
Glycine	8.12	Target Compound	C1	1	23533	Processed	74.0247		T1	C2H5NO2	Unknown	58531	8.12	0.00	.82123 (ppm)	1				M-H	N/A	N/A	N/A	N/A	74.0248	0	0	N/A	Method	True	False	N/A	N/A	N/A			Pass	N/A	N/A	N/A	N/A	Confirmed	N/A	N/A	N/A	N/A
Glycine	8.12	Target Compound	C2	2	71452	Processed	74.0247		T1	C2H5NO2	Unknown	127401	8.09	-0.03	N/A	1				M-H	N/A	N/A	N/A	N/A	N/A	0	0	N/A	Method	True	False	N/A	N/A	N/A			Pass	N/A	N/A	N/A	N/A	Confirmed	N/A	N/A	N/A	N/A
Glycine	8.12	Target Compound	C3	3	94898	Processed	74.0247		T1	C2H5NO2	Unknown	126945	8.1	-0.02	.61509 (ppm)	1				M-H	N/A	N/A	N/A	N/A	74.0248	0	0	N/A	Method	True	False	N/A	N/A	N/A			Pass	N/A	N/A	N/A	N/A	Confirmed	N/A	N/A	N/A	N/A
Glycine	8.12	Target Compound	C4	4	66279	Processed	74.0247		T1	C2H5NO2	Unknown	85823	8.14	0.02	.09977 (ppm)	1				M-H	N/A	N/A	N/A	N/A	74.0248	0	0	N/A	Method	True	False	N/A	N/A	N/A			Pass	N/A	N/A	N/A	N/A	Confirmed	N/A	N/A	N/A	N/A
Glycine	8.12	Target Compound	C5	5	106265	Processed	74.0247		T1	C2H5NO2	Unknown	168216	8.13	0.01	1.43962 (ppm)	1				M-H	N/A	N/A	N/A	N/A	74.0249	0	0	N/A	Method	True	False	N/A	N/A	N/A			Pass	N/A	N/A	N/A	N/A	Confirmed	N/A	N/A	N/A	N/A
Glycine	8.12	Target Compound	M1	8	157454	Processed	74.0247		T1	C2H5NO2	Unknown	165422	8.11	-0.01	.71816 (ppm)	1				M-H	N/A	N/A	N/A	N/A	74.0248	0	0	N/A	Method	True	False	N/A	N/A	N/A			Pass	N/A	N/A	N/A	N/A	Confirmed	N/A	N/A	N/A	N/A
Glycine	8.12	Target Compound	M2	9	237306	Processed	74.0247		T1	C2H5NO2	Unknown	179937	8.14	0.02	.40896 (ppm)	1				M-H	N/A	N/A	N/A	N/A	74.0248	0	0	N/A	Method	True	False	N/A	N/A	N/A			Pass	N/A	N/A	N/A	N/A	Confirmed	N/A	N/A	N/A	N/A
Glycine	8.12	Target Compound	M3	11	267778	Processed	74.0247		T1	C2H5NO2	Unknown	245149	8.14	0.02	.30590 (ppm)	1				M-H	N/A	N/A	N/A	N/A	74.0248	0	0	N/A	Method	True	False	N/A	N/A	N/A			Pass	N/A	N/A	N/A	N/A	Confirmed	N/A	N/A	N/A	N/A
Glycine	8.12	Target Compound	M4	12	273708	Processed	74.0247		T1	C2H5NO2	Unknown	189958	8.11	-0.01	.92429 (ppm)	1				M-H	N/A	N/A	N/A	N/A	74.0248	0	0	N/A	Method	True	False	N/A	N/A	N/A			Pass	N/A	N/A	N/A	N/A	Confirmed	N/A	N/A	N/A	N/A
L-Alanine	7.32	Target Compound	C1	1	N/F	Processed	88.0404		T1	C3H7NO2	Unknown	N/F	N/F	N/F	N/F	1				N/A	N/A	N/F	N/F	N/A	N/F	N/F	0	N/A	Method	True	False	N/A	N/A	N/A			Fail	N/A	N/A	N/A	N/A	NotFound	N/A	N/A	N/A	N/A
L-Alanine	7.32	Target Compound	C2	2	N/F	Processed	88.0404		T1	C3H7NO2	Unknown	N/F	N/F	N/F	N/F	1				N/A	N/A	N/F	N/F	N/A	N/F	N/F	0	N/A	Method	True	False	N/A	N/A	N/A			Fail	N/A	N/A	N/A	N/A	NotFound	N/A	N/A	N/A	N/A
L-Alanine	7.32	Target Compound	C3	3	N/F	Processed	88.0404		T1	C3H7NO2	Unknown	N/F	N/F	N/F	N/F	1				N/A	N/A	N/F	N/F	N/A	N/F	N/F	0	N/A	Method	True	False	N/A	N/A	N/A			Fail	N/A	N/A	N/A	N/A	NotFound	N/A	N/A	N/A	N/A
L-Alanine	7.32	Target Compound	C4	4	N/F	Processed	88.0404		T1	C3H7NO2	Unknown	N/F	N/F	N/F	N/F	1				N/A	N/A	N/F	N/F	N/A	N/F	N/F	0	N/A	Method	True	False	N/A	N/A	N/A			Fail	N/A	N/A	N/A	N/A	NotFound	N/A	N/A	N/A	N/A
L-Alanine	7.32	Target Compound	C5	5	N/F	Processed	88.0404		T1	C3H7NO2	Unknown	N/F	N/F	N/F	N/F	1				N/A	N/A	N/F	N/F	N/A	N/F	N/F	0	N/A	Method	True	False	N/A	N/A	N/A			Fail	N/A	N/A	N/A	N/A	NotFound	N/A	N/A	N/A	N/A
L-Alanine	7.32	Target Compound	M1	8	N/F	Processed	88.0404		T1	C3H7NO2	Unknown	N/F	N/F	N/F	N/F	1				N/A	N/A	N/F	N/F	N/A	N/F	N/F	0	N/A	Method	True	False	N/A	N/A	N/A			Fail	N/A	N/A	N/A	N/A	NotFound	N/A	N/A	N/A	N/A
L-Alanine	7.32	Target Compound	M2	9	N/F	Processed	88.0404		T1	C3H7NO2	Unknown	N/F	N/F	N/F	N/F	1				N/A	N/A	N/F	N/F	N/A	N/F	N/F	0	N/A	Method	True	False	N/A	N/A	N/A			Fail	N/A	N/A	N/A	N/A	NotFound	N/A	N/A	N/A	N/A
L-Alanine	7.32	Target Compound	M3	11	N/F	Processed	88.0404		T1	C3H7NO2	Unknown	N/F	N/F	N/F	N/F	1				N/A	N/A	N/F	N/F	N/A	N/F	N/F	0	N/A	Method	True	False	N/A	N/A	N/A			Fail	N/A	N/A	N/A	N/A	NotFound	N/A	N/A	N/A	N/A
L-Alanine	7.32	Target Compound	M4	12	N/F	Processed	88.0404		T1	C3H7NO2	Unknown	N/F	N/F	N/F	N/F	1				N/A	N/A	N/F	N/F	N/A	N/F	N/F	0	N/A	Method	True	False	N/A	N/A	N/A			Fail	N/A	N/A	N/A	N/A	NotFound	N/A	N/A	N/A	N/A
L-Arginine	13.21	Target Compound	C1	1	N/F	Processed	173.104		T1	C6H14N4O2	Unknown	N/F	N/F	N/F	N/F	1				N/A	N/A	N/F	N/F	N/A	N/F	N/F	0	N/A	Method	True	False	N/A	N/A	N/A			Fail	N/A	N/A	N/A	N/A	NotFound	N/A	N/A	N/A	N/A
L-Arginine	13.21	Target Compound	C2	2	N/F	Processed	173.104		T1	C6H14N4O2	Unknown	N/F	N/F	N/F	N/F	1				N/A	N/A	N/F	N/F	N/A	N/F	N/F	0	N/A	Method	True	False	N/A	N/A	N/A			Fail	N/A	N/A	N/A	N/A	NotFound	N/A	N/A	N/A	N/A
L-Arginine	13.21	Target Compound	C3	3	N/F	Processed	173.104		T1	C6H14N4O2	Unknown	N/F	N/F	N/F	N/F	1				N/A	N/A	N/F	N/F	N/A	N/F	N/F	0	N/A	Method	True	False	N/A	N/A	N/A			Fail	N/A	N/A	N/A	N/A	NotFound	N/A	N/A	N/A	N/A
L-Arginine	13.21	Target Compound	C4	4	N/F	Processed	173.104		T1	C6H14N4O2	Unknown	N/F	N/F	N/F	N/F	1				N/A	N/A	N/F	N/F	N/A	N/F	N/F	0	N/A	Method	True	False	N/A	N/A	N/A			Fail	N/A	N/A	N/A	N/A	NotFound	N/A	N/A	N/A	N/A
L-Arginine	13.21	Target Compound	C5	5	N/F	Processed	173.104		T1	C6H14N4O2	Unknown	N/F	N/F	N/F	N/F	1				N/A	N/A	N/F	N/F	N/A	N/F	N/F	0	N/A	Method	True	False	N/A	N/A	N/A			Fail	N/A	N/A	N/A	N/A	NotFound	N/A	N/A	N/A	N/A
L-Arginine	13.21	Target Compound	M1	8	N/F	Processed	173.104		T1	C6H14N4O2	Unknown	N/F	N/F	N/F	N/F	1				N/A	N/A	N/F	N/F	N/A	N/F	N/F	0	N/A	Method	True	False	N/A	N/A	N/A			Fail	N/A	N/A	N/A	N/A	NotFound	N/A	N/A	N/A	N/A
L-Arginine	13.21	Target Compound	M2	9	N/F	Processed	173.104		T1	C6H14N4O2	Unknown	N/F	N/F	N/F	N/F	1				N/A	N/A	N/F	N/F	N/A	N/F	N/F	0	N/A	Method	True	False	N/A	N/A	N/A			Fail	N/A	N/A	N/A	N/A	NotFound	N/A	N/A	N/A	N/A
L-Arginine	13.21	Target Compound	M3	11	N/F	Processed	173.104		T1	C6H14N4O2	Unknown	N/F	N/F	N/F	N/F	1				N/A	N/A	N/F	N/F	N/A	N/F	N/F	0	N/A	Method	True	False	N/A	N/A	N/A			Fail	N/A	N/A	N/A	N/A	NotFound	N/A	N/A	N/A	N/A
L-Arginine	13.21	Target Compound	M4	12	N/F	Processed	173.104		T1	C6H14N4O2	Unknown	N/F	N/F	N/F	N/F	1				N/A	N/A	N/F	N/F	N/A	N/F	N/F	0	N/A	Method	True	False	N/A	N/A	N/A			Fail	N/A	N/A	N/A	N/A	NotFound	N/A	N/A	N/A	N/A
L-Asparagine	8.17	Target Compound	C1	1	N/F	Processed	131.046		T1	C4H8N2O3	Unknown	N/F	N/F	N/F	N/F	1				N/A	N/A	N/F	N/F	N/A	N/F	N/F	0	N/A	Method	True	False	N/A	N/A	N/A			Fail	N/A	N/A	N/A	N/A	NotFound	N/A	N/A	N/A	N/A
L-Asparagine	8.17	Target Compound	C2	2	N/F	Processed	131.046		T1	C4H8N2O3	Unknown	N/F	N/F	N/F	N/F	1				N/A	N/A	N/F	N/F	N/A	N/F	N/F	0	N/A	Method	True	False	N/A	N/A	N/A			Fail	N/A	N/A	N/A	N/A	NotFound	N/A	N/A	N/A	N/A
L-Asparagine	8.17	Target Compound	C3	3	N/F	Processed	131.046		T1	C4H8N2O3	Unknown	N/F	N/F	N/F	N/F	1				N/A	N/A	N/F	N/F	N/A	N/F	N/F	0	N/A	Method	True	False	N/A	N/A	N/A			Fail	N/A	N/A	N/A	N/A	NotFound	N/A	N/A	N/A	N/A
L-Asparagine	8.17	Target Compound	C4	4	35177	Processed	131.046		T1	C4H8N2O3	Unknown	87495	8.33	0.16	-.12505 (ppm)	1				M-H	N/A	N/A	N/A	N/A	131.046	0	0	N/A	Method	True	False	N/A	N/A	N/A			Pass	N/A	N/A	N/A	N/A	Confirmed	N/A	N/A	N/A	N/A
L-Asparagine	8.17	Target Compound	C5	5	N/F	Processed	131.046		T1	C4H8N2O3	Unknown	N/F	N/F	N/F	N/F	1				N/A	N/A	N/F	N/F	N/A	N/F	N/F	0	N/A	Method	True	False	N/A	N/A	N/A			Fail	N/A	N/A	N/A	N/A	NotFound	N/A	N/A	N/A	N/A
L-Asparagine	8.17	Target Compound	M1	8	N/F	Processed	131.046		T1	C4H8N2O3	Unknown	N/F	N/F	N/F	N/F	1				N/A	N/A	N/F	N/F	N/A	N/F	N/F	0	N/A	Method	True	False	N/A	N/A	N/A			Fail	N/A	N/A	N/A	N/A	NotFound	N/A	N/A	N/A	N/A
L-Asparagine	8.17	Target Compound	M2	9	N/F	Processed	131.046		T1	C4H8N2O3	Unknown	N/F	N/F	N/F	N/F	1				N/A	N/A	N/F	N/F	N/A	N/F	N/F	0	N/A	Method	True	False	N/A	N/A	N/A			Fail	N/A	N/A	N/A	N/A	NotFound	N/A	N/A	N/A	N/A
L-Asparagine	8.17	Target Compound	M3	11	58778	Processed	131.046		T1	C4H8N2O3	Unknown	146194	8.29	0.12	.34071 (ppm)	1				M-H	N/A	N/A	N/A	N/A	131.046	0	0	N/A	Method	True	False	N/A	N/A	N/A			Pass	N/A	N/A	N/A	N/A	Confirmed	N/A	N/A	N/A	N/A
L-Asparagine	8.17	Target Compound	M4	12	N/F	Processed	131.046		T1	C4H8N2O3	Unknown	N/F	N/F	N/F	N/F	1				N/A	N/A	N/F	N/F	N/A	N/F	N/F	0	N/A	Method	True	False	N/A	N/A	N/A			Fail	N/A	N/A	N/A	N/A	NotFound	N/A	N/A	N/A	N/A
L-Aspartate	8.38	Target Compound	C1	1	31315	Processed	132.03		T1	C4H7NO4	Unknown	77885	8.39	0.01	2.06255 (ppm)	1				M-H	N/A	N/A	N/A	N/A	132.03	0	0	N/A	Method	True	False	N/A	N/A	N/A			Pass	N/A	N/A	N/A	N/A	Confirmed	N/A	N/A	N/A	N/A
L-Aspartate	8.38	Target Compound	C2	2	21363	Processed	132.03		T1	C4H7NO4	Unknown	53134	8.5	0.12	2.29369 (ppm)	1				M-H	N/A	N/A	N/A	N/A	132.031	0	0	N/A	Method	True	False	N/A	N/A	N/A			Pass	N/A	N/A	N/A	N/A	Confirmed	N/A	N/A	N/A	N/A
L-Aspartate	8.38	Target Compound	C3	3	N/F	Processed	132.03		T1	C4H7NO4	Unknown	N/F	N/F	N/F	N/F	1				N/A	N/A	N/F	N/F	N/A	N/F	N/F	0	N/A	Method	True	False	N/A	N/A	N/A			Fail	N/A	N/A	N/A	N/A	NotFound	N/A	N/A	N/A	N/A
L-Aspartate	8.38	Target Compound	C4	4	N/F	Processed	132.03		T1	C4H7NO4	Unknown	N/F	N/F	N/F	N/F	1				N/A	N/A	N/F	N/F	N/A	N/F	N/F	0	N/A	Method	True	False	N/A	N/A	N/A			Fail	N/A	N/A	N/A	N/A	NotFound	N/A	N/A	N/A	N/A
L-Aspartate	8.38	Target Compound	C5	5	N/F	Processed	132.03		T1	C4H7NO4	Unknown	N/F	N/F	N/F	N/F	1				N/A	N/A	N/F	N/F	N/A	N/F	N/F	0	N/A	Method	True	False	N/A	N/A	N/A			Fail	N/A	N/A	N/A	N/A	NotFound	N/A	N/A	N/A	N/A
L-Aspartate	8.38	Target Compound	M1	8	36272	Processed	132.03		T1	C4H7NO4	Unknown	90217	8.62	0.24	-.13329 (ppm)	1				M-H	N/A	N/A	N/A	N/A	132.03	0	0	N/A	Method	True	False	N/A	N/A	N/A			Pass	N/A	N/A	N/A	N/A	Confirmed	N/A	N/A	N/A	N/A
L-Aspartate	8.38	Target Compound	M2	9	N/F	Processed	132.03		T1	C4H7NO4	Unknown	N/F	N/F	N/F	N/F	1				N/A	N/A	N/F	N/F	N/A	N/F	N/F	0	N/A	Method	True	False	N/A	N/A	N/A			Fail	N/A	N/A	N/A	N/A	NotFound	N/A	N/A	N/A	N/A
L-Aspartate	8.38	Target Compound	M3	11	34922	Processed	132.03		T1	C4H7NO4	Unknown	86858	8.59	0.21	3.56497 (ppm)	1				M-H	N/A	N/A	N/A	N/A	132.031	0	0	N/A	Method	True	False	N/A	N/A	N/A			Pass	N/A	N/A	N/A	N/A	Confirmed	N/A	N/A	N/A	N/A
L-Aspartate	8.38	Target Compound	M4	12	N/F	Processed	132.03		T1	C4H7NO4	Unknown	N/F	N/F	N/F	N/F	1				N/A	N/A	N/F	N/F	N/A	N/F	N/F	0	N/A	Method	True	False	N/A	N/A	N/A			Fail	N/A	N/A	N/A	N/A	NotFound	N/A	N/A	N/A	N/A
L-Carnitine	6.63	Target Compound	C1	1	N/F	Processed	160.098		T1	C7H15NO3	Unknown	N/F	N/F	N/F	N/F	1				N/A	N/A	N/F	N/F	N/A	N/F	N/F	0	N/A	Method	True	False	N/A	N/A	N/A			Fail	N/A	N/A	N/A	N/A	NotFound	N/A	N/A	N/A	N/A
L-Carnitine	6.63	Target Compound	C2	2	N/F	Processed	160.098		T1	C7H15NO3	Unknown	N/F	N/F	N/F	N/F	1				N/A	N/A	N/F	N/F	N/A	N/F	N/F	0	N/A	Method	True	False	N/A	N/A	N/A			Fail	N/A	N/A	N/A	N/A	NotFound	N/A	N/A	N/A	N/A
L-Carnitine	6.63	Target Compound	C3	3	N/F	Processed	160.098		T1	C7H15NO3	Unknown	N/F	N/F	N/F	N/F	1				N/A	N/A	N/F	N/F	N/A	N/F	N/F	0	N/A	Method	True	False	N/A	N/A	N/A			Fail	N/A	N/A	N/A	N/A	NotFound	N/A	N/A	N/A	N/A
L-Carnitine	6.63	Target Compound	C4	4	N/F	Processed	160.098		T1	C7H15NO3	Unknown	N/F	N/F	N/F	N/F	1				N/A	N/A	N/F	N/F	N/A	N/F	N/F	0	N/A	Method	True	False	N/A	N/A	N/A			Fail	N/A	N/A	N/A	N/A	NotFound	N/A	N/A	N/A	N/A
L-Carnitine	6.63	Target Compound	C5	5	N/F	Processed	160.098		T1	C7H15NO3	Unknown	N/F	N/F	N/F	N/F	1				N/A	N/A	N/F	N/F	N/A	N/F	N/F	0	N/A	Method	True	False	N/A	N/A	N/A			Fail	N/A	N/A	N/A	N/A	NotFound	N/A	N/A	N/A	N/A
L-Carnitine	6.63	Target Compound	M1	8	N/F	Processed	160.098		T1	C7H15NO3	Unknown	N/F	N/F	N/F	N/F	1				N/A	N/A	N/F	N/F	N/A	N/F	N/F	0	N/A	Method	True	False	N/A	N/A	N/A			Fail	N/A	N/A	N/A	N/A	NotFound	N/A	N/A	N/A	N/A
L-Carnitine	6.63	Target Compound	M2	9	N/F	Processed	160.098		T1	C7H15NO3	Unknown	N/F	N/F	N/F	N/F	1				N/A	N/A	N/F	N/F	N/A	N/F	N/F	0	N/A	Method	True	False	N/A	N/A	N/A			Fail	N/A	N/A	N/A	N/A	NotFound	N/A	N/A	N/A	N/A
L-Carnitine	6.63	Target Compound	M3	11	N/F	Processed	160.098		T1	C7H15NO3	Unknown	N/F	N/F	N/F	N/F	1				N/A	N/A	N/F	N/F	N/A	N/F	N/F	0	N/A	Method	True	False	N/A	N/A	N/A			Fail	N/A	N/A	N/A	N/A	NotFound	N/A	N/A	N/A	N/A
L-Carnitine	6.63	Target Compound	M4	12	N/F	Processed	160.098		T1	C7H15NO3	Unknown	N/F	N/F	N/F	N/F	1				N/A	N/A	N/F	N/F	N/A	N/F	N/F	0	N/A	Method	True	False	N/A	N/A	N/A			Fail	N/A	N/A	N/A	N/A	NotFound	N/A	N/A	N/A	N/A
Leucine	4.85	Target Compound	C1	1	N/F	Processed	130.087		T1	C6H13NO2	Unknown	N/F	N/F	N/F	N/F	1				N/A	N/A	N/F	N/F	N/A	N/F	N/F	0	N/A	Method	True	False	N/A	N/A	N/A			Fail	N/A	N/A	N/A	N/A	NotFound	N/A	N/A	N/A	N/A
Leucine	4.85	Target Compound	C2	2	N/F	Processed	130.087		T1	C6H13NO2	Unknown	N/F	N/F	N/F	N/F	1				N/A	N/A	N/F	N/F	N/A	N/F	N/F	0	N/A	Method	True	False	N/A	N/A	N/A			Fail	N/A	N/A	N/A	N/A	NotFound	N/A	N/A	N/A	N/A
Leucine	4.85	Target Compound	C3	3	N/F	Processed	130.087		T1	C6H13NO2	Unknown	N/F	N/F	N/F	N/F	1				N/A	N/A	N/F	N/F	N/A	N/F	N/F	0	N/A	Method	True	False	N/A	N/A	N/A			Fail	N/A	N/A	N/A	N/A	NotFound	N/A	N/A	N/A	N/A
Leucine	4.85	Target Compound	C4	4	N/F	Processed	130.087		T1	C6H13NO2	Unknown	N/F	N/F	N/F	N/F	1				N/A	N/A	N/F	N/F	N/A	N/F	N/F	0	N/A	Method	True	False	N/A	N/A	N/A			Fail	N/A	N/A	N/A	N/A	NotFound	N/A	N/A	N/A	N/A
Leucine	4.85	Target Compound	C5	5	N/F	Processed	130.087		T1	C6H13NO2	Unknown	N/F	N/F	N/F	N/F	1				N/A	N/A	N/F	N/F	N/A	N/F	N/F	0	N/A	Method	True	False	N/A	N/A	N/A			Fail	N/A	N/A	N/A	N/A	NotFound	N/A	N/A	N/A	N/A
Leucine	4.85	Target Compound	M1	8	N/F	Processed	130.087		T1	C6H13NO2	Unknown	N/F	N/F	N/F	N/F	1				N/A	N/A	N/F	N/F	N/A	N/F	N/F	0	N/A	Method	True	False	N/A	N/A	N/A			Fail	N/A	N/A	N/A	N/A	NotFound	N/A	N/A	N/A	N/A
Leucine	4.85	Target Compound	M2	9	N/F	Processed	130.087		T1	C6H13NO2	Unknown	N/F	N/F	N/F	N/F	1				N/A	N/A	N/F	N/F	N/A	N/F	N/F	0	N/A	Method	True	False	N/A	N/A	N/A			Fail	N/A	N/A	N/A	N/A	NotFound	N/A	N/A	N/A	N/A
Leucine	4.85	Target Compound	M3	11	N/F	Processed	130.087		T1	C6H13NO2	Unknown	N/F	N/F	N/F	N/F	1				N/A	N/A	N/F	N/F	N/A	N/F	N/F	0	N/A	Method	True	False	N/A	N/A	N/A			Fail	N/A	N/A	N/A	N/A	NotFound	N/A	N/A	N/A	N/A
Leucine	4.85	Target Compound	M4	12	N/F	Processed	130.087		T1	C6H13NO2	Unknown	N/F	N/F	N/F	N/F	1				N/A	N/A	N/F	N/F	N/A	N/F	N/F	0	N/A	Method	True	False	N/A	N/A	N/A			Fail	N/A	N/A	N/A	N/A	NotFound	N/A	N/A	N/A	N/A
L-Glutamic Acid	7.74	Target Compound	C1	1	N/F	Processed	146.046		T1	C5H9NO4	Unknown	N/F	N/F	N/F	N/F	1				N/A	N/A	N/F	N/F	N/A	N/F	N/F	0	N/A	Method	True	False	N/A	N/A	N/A			Fail	N/A	N/A	N/A	N/A	NotFound	N/A	N/A	N/A	N/A
L-Glutamic Acid	7.74	Target Compound	C2	2	N/F	Processed	146.046		T1	C5H9NO4	Unknown	N/F	N/F	N/F	N/F	1				N/A	N/A	N/F	N/F	N/A	N/F	N/F	0	N/A	Method	True	False	N/A	N/A	N/A			Fail	N/A	N/A	N/A	N/A	NotFound	N/A	N/A	N/A	N/A
L-Glutamic Acid	7.74	Target Compound	C3	3	N/F	Processed	146.046		T1	C5H9NO4	Unknown	N/F	N/F	N/F	N/F	1				N/A	N/A	N/F	N/F	N/A	N/F	N/F	0	N/A	Method	True	False	N/A	N/A	N/A			Fail	N/A	N/A	N/A	N/A	NotFound	N/A	N/A	N/A	N/A
L-Glutamic Acid	7.74	Target Compound	C4	4	N/F	Processed	146.046		T1	C5H9NO4	Unknown	N/F	N/F	N/F	N/F	1				N/A	N/A	N/F	N/F	N/A	N/F	N/F	0	N/A	Method	True	False	N/A	N/A	N/A			Fail	N/A	N/A	N/A	N/A	NotFound	N/A	N/A	N/A	N/A
L-Glutamic Acid	7.74	Target Compound	C5	5	N/F	Processed	146.046		T1	C5H9NO4	Unknown	N/F	N/F	N/F	N/F	1				N/A	N/A	N/F	N/F	N/A	N/F	N/F	0	N/A	Method	True	False	N/A	N/A	N/A			Fail	N/A	N/A	N/A	N/A	NotFound	N/A	N/A	N/A	N/A
L-Glutamic Acid	7.74	Target Compound	M1	8	56180	Processed	146.046		T1	C5H9NO4	Unknown	139732	7.99	0.25	1.27552 (ppm)	1				M-H	N/A	N/A	N/A	N/A	146.046	0	0	N/A	Method	True	False	N/A	N/A	N/A			Pass	N/A	N/A	N/A	N/A	Confirmed	N/A	N/A	N/A	N/A
L-Glutamic Acid	7.74	Target Compound	M2	9	N/F	Processed	146.046		T1	C5H9NO4	Unknown	N/F	N/F	N/F	N/F	1				N/A	N/A	N/F	N/F	N/A	N/F	N/F	0	N/A	Method	True	False	N/A	N/A	N/A			Fail	N/A	N/A	N/A	N/A	NotFound	N/A	N/A	N/A	N/A
L-Glutamic Acid	7.74	Target Compound	M3	11	N/F	Processed	146.046		T1	C5H9NO4	Unknown	N/F	N/F	N/F	N/F	1				N/A	N/A	N/F	N/F	N/A	N/F	N/F	0	N/A	Method	True	False	N/A	N/A	N/A			Fail	N/A	N/A	N/A	N/A	NotFound	N/A	N/A	N/A	N/A
L-Glutamic Acid	7.74	Target Compound	M4	12	N/F	Processed	146.046		T1	C5H9NO4	Unknown	N/F	N/F	N/F	N/F	1				N/A	N/A	N/F	N/F	N/A	N/F	N/F	0	N/A	Method	True	False	N/A	N/A	N/A			Fail	N/A	N/A	N/A	N/A	NotFound	N/A	N/A	N/A	N/A
L-Glutamine	7.77	Target Compound	C1	1	N/F	Processed	145.062		T1	C5H10N2O3	Unknown	N/F	N/F	N/F	N/F	1				N/A	N/A	N/F	N/F	N/A	N/F	N/F	0	N/A	Method	True	False	N/A	N/A	N/A			Fail	N/A	N/A	N/A	N/A	NotFound	N/A	N/A	N/A	N/A
L-Glutamine	7.77	Target Compound	C2	2	N/F	Processed	145.062		T1	C5H10N2O3	Unknown	N/F	N/F	N/F	N/F	1				N/A	N/A	N/F	N/F	N/A	N/F	N/F	0	N/A	Method	True	False	N/A	N/A	N/A			Fail	N/A	N/A	N/A	N/A	NotFound	N/A	N/A	N/A	N/A
L-Glutamine	7.77	Target Compound	C3	3	N/F	Processed	145.062		T1	C5H10N2O3	Unknown	N/F	N/F	N/F	N/F	1				N/A	N/A	N/F	N/F	N/A	N/F	N/F	0	N/A	Method	True	False	N/A	N/A	N/A			Fail	N/A	N/A	N/A	N/A	NotFound	N/A	N/A	N/A	N/A
L-Glutamine	7.77	Target Compound	C4	4	N/F	Processed	145.062		T1	C5H10N2O3	Unknown	N/F	N/F	N/F	N/F	1				N/A	N/A	N/F	N/F	N/A	N/F	N/F	0	N/A	Method	True	False	N/A	N/A	N/A			Fail	N/A	N/A	N/A	N/A	NotFound	N/A	N/A	N/A	N/A
L-Glutamine	7.77	Target Compound	C5	5	N/F	Processed	145.062		T1	C5H10N2O3	Unknown	N/F	N/F	N/F	N/F	1				N/A	N/A	N/F	N/F	N/A	N/F	N/F	0	N/A	Method	True	False	N/A	N/A	N/A			Fail	N/A	N/A	N/A	N/A	NotFound	N/A	N/A	N/A	N/A
L-Glutamine	7.77	Target Compound	M1	8	N/F	Processed	145.062		T1	C5H10N2O3	Unknown	N/F	N/F	N/F	N/F	1				N/A	N/A	N/F	N/F	N/A	N/F	N/F	0	N/A	Method	True	False	N/A	N/A	N/A			Fail	N/A	N/A	N/A	N/A	NotFound	N/A	N/A	N/A	N/A
L-Glutamine	7.77	Target Compound	M2	9	N/F	Processed	145.062		T1	C5H10N2O3	Unknown	N/F	N/F	N/F	N/F	1				N/A	N/A	N/F	N/F	N/A	N/F	N/F	0	N/A	Method	True	False	N/A	N/A	N/A			Fail	N/A	N/A	N/A	N/A	NotFound	N/A	N/A	N/A	N/A
L-Glutamine	7.77	Target Compound	M3	11	N/F	Processed	145.062		T1	C5H10N2O3	Unknown	N/F	N/F	N/F	N/F	1				N/A	N/A	N/F	N/F	N/A	N/F	N/F	0	N/A	Method	True	False	N/A	N/A	N/A			Fail	N/A	N/A	N/A	N/A	NotFound	N/A	N/A	N/A	N/A
L-Glutamine	7.77	Target Compound	M4	12	N/F	Processed	145.062		T1	C5H10N2O3	Unknown	N/F	N/F	N/F	N/F	1				N/A	N/A	N/F	N/F	N/A	N/F	N/F	0	N/A	Method	True	False	N/A	N/A	N/A			Fail	N/A	N/A	N/A	N/A	NotFound	N/A	N/A	N/A	N/A
L-Isoleucine	5.3	Target Compound	C1	1	N/F	Processed	130.087		T1	C6H13NO2	Unknown	N/F	N/F	N/F	N/F	1				N/A	N/A	N/F	N/F	N/A	N/F	N/F	0	N/A	Method	True	False	N/A	N/A	N/A			Fail	N/A	N/A	N/A	N/A	NotFound	N/A	N/A	N/A	N/A
L-Isoleucine	5.3	Target Compound	C2	2	N/F	Processed	130.087		T1	C6H13NO2	Unknown	N/F	N/F	N/F	N/F	1				N/A	N/A	N/F	N/F	N/A	N/F	N/F	0	N/A	Method	True	False	N/A	N/A	N/A			Fail	N/A	N/A	N/A	N/A	NotFound	N/A	N/A	N/A	N/A
L-Isoleucine	5.3	Target Compound	C3	3	N/F	Processed	130.087		T1	C6H13NO2	Unknown	N/F	N/F	N/F	N/F	1				N/A	N/A	N/F	N/F	N/A	N/F	N/F	0	N/A	Method	True	False	N/A	N/A	N/A			Fail	N/A	N/A	N/A	N/A	NotFound	N/A	N/A	N/A	N/A
L-Isoleucine	5.3	Target Compound	C4	4	N/F	Processed	130.087		T1	C6H13NO2	Unknown	N/F	N/F	N/F	N/F	1				N/A	N/A	N/F	N/F	N/A	N/F	N/F	0	N/A	Method	True	False	N/A	N/A	N/A			Fail	N/A	N/A	N/A	N/A	NotFound	N/A	N/A	N/A	N/A
L-Isoleucine	5.3	Target Compound	C5	5	N/F	Processed	130.087		T1	C6H13NO2	Unknown	N/F	N/F	N/F	N/F	1				N/A	N/A	N/F	N/F	N/A	N/F	N/F	0	N/A	Method	True	False	N/A	N/A	N/A			Fail	N/A	N/A	N/A	N/A	NotFound	N/A	N/A	N/A	N/A
L-Isoleucine	5.3	Target Compound	M1	8	N/F	Processed	130.087		T1	C6H13NO2	Unknown	N/F	N/F	N/F	N/F	1				N/A	N/A	N/F	N/F	N/A	N/F	N/F	0	N/A	Method	True	False	N/A	N/A	N/A			Fail	N/A	N/A	N/A	N/A	NotFound	N/A	N/A	N/A	N/A
L-Isoleucine	5.3	Target Compound	M2	9	N/F	Processed	130.087		T1	C6H13NO2	Unknown	N/F	N/F	N/F	N/F	1				N/A	N/A	N/F	N/F	N/A	N/F	N/F	0	N/A	Method	True	False	N/A	N/A	N/A			Fail	N/A	N/A	N/A	N/A	NotFound	N/A	N/A	N/A	N/A
L-Isoleucine	5.3	Target Compound	M3	11	N/F	Processed	130.087		T1	C6H13NO2	Unknown	N/F	N/F	N/F	N/F	1				N/A	N/A	N/F	N/F	N/A	N/F	N/F	0	N/A	Method	True	False	N/A	N/A	N/A			Fail	N/A	N/A	N/A	N/A	NotFound	N/A	N/A	N/A	N/A
L-Isoleucine	5.3	Target Compound	M4	12	N/F	Processed	130.087		T1	C6H13NO2	Unknown	N/F	N/F	N/F	N/F	1				N/A	N/A	N/F	N/F	N/A	N/F	N/F	0	N/A	Method	True	False	N/A	N/A	N/A			Fail	N/A	N/A	N/A	N/A	NotFound	N/A	N/A	N/A	N/A
L-Lysine	12.75	Target Compound	C1	1	N/F	Processed	145.098		T1	C6H14N2O2	Unknown	N/F	N/F	N/F	N/F	1				N/A	N/A	N/F	N/F	N/A	N/F	N/F	0	N/A	Method	True	False	N/A	N/A	N/A			Fail	N/A	N/A	N/A	N/A	NotFound	N/A	N/A	N/A	N/A
L-Lysine	12.75	Target Compound	C2	2	N/F	Processed	145.098		T1	C6H14N2O2	Unknown	N/F	N/F	N/F	N/F	1				N/A	N/A	N/F	N/F	N/A	N/F	N/F	0	N/A	Method	True	False	N/A	N/A	N/A			Fail	N/A	N/A	N/A	N/A	NotFound	N/A	N/A	N/A	N/A
L-Lysine	12.75	Target Compound	C3	3	N/F	Processed	145.098		T1	C6H14N2O2	Unknown	N/F	N/F	N/F	N/F	1				N/A	N/A	N/F	N/F	N/A	N/F	N/F	0	N/A	Method	True	False	N/A	N/A	N/A			Fail	N/A	N/A	N/A	N/A	NotFound	N/A	N/A	N/A	N/A
L-Lysine	12.75	Target Compound	C4	4	N/F	Processed	145.098		T1	C6H14N2O2	Unknown	N/F	N/F	N/F	N/F	1				N/A	N/A	N/F	N/F	N/A	N/F	N/F	0	N/A	Method	True	False	N/A	N/A	N/A			Fail	N/A	N/A	N/A	N/A	NotFound	N/A	N/A	N/A	N/A
L-Lysine	12.75	Target Compound	C5	5	N/F	Processed	145.098		T1	C6H14N2O2	Unknown	N/F	N/F	N/F	N/F	1				N/A	N/A	N/F	N/F	N/A	N/F	N/F	0	N/A	Method	True	False	N/A	N/A	N/A			Fail	N/A	N/A	N/A	N/A	NotFound	N/A	N/A	N/A	N/A
L-Lysine	12.75	Target Compound	M1	8	N/F	Processed	145.098		T1	C6H14N2O2	Unknown	N/F	N/F	N/F	N/F	1				N/A	N/A	N/F	N/F	N/A	N/F	N/F	0	N/A	Method	True	False	N/A	N/A	N/A			Fail	N/A	N/A	N/A	N/A	NotFound	N/A	N/A	N/A	N/A
L-Lysine	12.75	Target Compound	M2	9	N/F	Processed	145.098		T1	C6H14N2O2	Unknown	N/F	N/F	N/F	N/F	1				N/A	N/A	N/F	N/F	N/A	N/F	N/F	0	N/A	Method	True	False	N/A	N/A	N/A			Fail	N/A	N/A	N/A	N/A	NotFound	N/A	N/A	N/A	N/A
L-Lysine	12.75	Target Compound	M3	11	N/F	Processed	145.098		T1	C6H14N2O2	Unknown	N/F	N/F	N/F	N/F	1				N/A	N/A	N/F	N/F	N/A	N/F	N/F	0	N/A	Method	True	False	N/A	N/A	N/A			Fail	N/A	N/A	N/A	N/A	NotFound	N/A	N/A	N/A	N/A
L-Lysine	12.75	Target Compound	M4	12	N/F	Processed	145.098		T1	C6H14N2O2	Unknown	N/F	N/F	N/F	N/F	1				N/A	N/A	N/F	N/F	N/A	N/F	N/F	0	N/A	Method	True	False	N/A	N/A	N/A			Fail	N/A	N/A	N/A	N/A	NotFound	N/A	N/A	N/A	N/A
L-Methionine	5.45	Target Compound	C1	1	N/F	Processed	148.044		T1	C5H11NO2S	Unknown	N/F	N/F	N/F	N/F	1				N/A	N/A	N/F	N/F	N/A	N/F	N/F	0	N/A	Method	True	False	N/A	N/A	N/A			Fail	N/A	N/A	N/A	N/A	NotFound	N/A	N/A	N/A	N/A
L-Methionine	5.45	Target Compound	C2	2	N/F	Processed	148.044		T1	C5H11NO2S	Unknown	N/F	N/F	N/F	N/F	1				N/A	N/A	N/F	N/F	N/A	N/F	N/F	0	N/A	Method	True	False	N/A	N/A	N/A			Fail	N/A	N/A	N/A	N/A	NotFound	N/A	N/A	N/A	N/A
L-Methionine	5.45	Target Compound	C3	3	N/F	Processed	148.044		T1	C5H11NO2S	Unknown	N/F	N/F	N/F	N/F	1				N/A	N/A	N/F	N/F	N/A	N/F	N/F	0	N/A	Method	True	False	N/A	N/A	N/A			Fail	N/A	N/A	N/A	N/A	NotFound	N/A	N/A	N/A	N/A
L-Methionine	5.45	Target Compound	C4	4	N/F	Processed	148.044		T1	C5H11NO2S	Unknown	N/F	N/F	N/F	N/F	1				N/A	N/A	N/F	N/F	N/A	N/F	N/F	0	N/A	Method	True	False	N/A	N/A	N/A			Fail	N/A	N/A	N/A	N/A	NotFound	N/A	N/A	N/A	N/A
L-Methionine	5.45	Target Compound	C5	5	N/F	Processed	148.044		T1	C5H11NO2S	Unknown	N/F	N/F	N/F	N/F	1				N/A	N/A	N/F	N/F	N/A	N/F	N/F	0	N/A	Method	True	False	N/A	N/A	N/A			Fail	N/A	N/A	N/A	N/A	NotFound	N/A	N/A	N/A	N/A
L-Methionine	5.45	Target Compound	M1	8	38510	Processed	148.044		T1	C5H11NO2S	Unknown	95783	5.25	-0.20	1.49340 (ppm)	1				M-H	N/A	N/A	N/A	N/A	148.044	0	0	N/A	Method	True	False	N/A	N/A	N/A			Pass	N/A	N/A	N/A	N/A	Confirmed	N/A	N/A	N/A	N/A
L-Methionine	5.45	Target Compound	M2	9	N/F	Processed	148.044		T1	C5H11NO2S	Unknown	N/F	N/F	N/F	N/F	1				N/A	N/A	N/F	N/F	N/A	N/F	N/F	0	N/A	Method	True	False	N/A	N/A	N/A			Fail	N/A	N/A	N/A	N/A	NotFound	N/A	N/A	N/A	N/A
L-Methionine	5.45	Target Compound	M3	11	N/F	Processed	148.044		T1	C5H11NO2S	Unknown	N/F	N/F	N/F	N/F	1				N/A	N/A	N/F	N/F	N/A	N/F	N/F	0	N/A	Method	True	False	N/A	N/A	N/A			Fail	N/A	N/A	N/A	N/A	NotFound	N/A	N/A	N/A	N/A
L-Methionine	5.45	Target Compound	M4	12	N/F	Processed	148.044		T1	C5H11NO2S	Unknown	N/F	N/F	N/F	N/F	1				N/A	N/A	N/F	N/F	N/A	N/F	N/F	0	N/A	Method	True	False	N/A	N/A	N/A			Fail	N/A	N/A	N/A	N/A	NotFound	N/A	N/A	N/A	N/A
L-Norvaline	5.74	Target Compound	C1	1	51238654	Processed	116.072		T1	C5H11NO2	Unknown	3576882	5.85	0.11	1.32364 (ppm)	1				M-H	N/A	N/A	N/A	N/A	116.072	0	0	N/A	Method	True	False	N/A	N/A	N/A			Pass	N/A	N/A	N/A	N/A	Confirmed	N/A	N/A	N/A	N/A
L-Norvaline	5.74	Target Compound	C2	2	46005435	Processed	116.072		T1	C5H11NO2	Unknown	3194739	5.88	0.14	1.45510 (ppm)	1				M-H	N/A	N/A	N/A	N/A	116.072	0	0	N/A	Method	True	False	N/A	N/A	N/A			Pass	N/A	N/A	N/A	N/A	Confirmed	N/A	N/A	N/A	N/A
L-Norvaline	5.74	Target Compound	C3	3	71557003	Processed	116.072		T1	C5H11NO2	Unknown	4805251	5.89	0.15	1.71802 (ppm)	1				M-H	N/A	N/A	N/A	N/A	116.072	0	0	N/A	Method	True	False	N/A	N/A	N/A			Pass	N/A	N/A	N/A	N/A	Confirmed	N/A	N/A	N/A	N/A
L-Norvaline	5.74	Target Compound	C4	4	52847990	Processed	116.072		T1	C5H11NO2	Unknown	3542452	5.86	0.12	1.98094 (ppm)	1				M-H	N/A	N/A	N/A	N/A	116.072	0	0	N/A	Method	True	False	N/A	N/A	N/A			Pass	N/A	N/A	N/A	N/A	Confirmed	N/A	N/A	N/A	N/A
L-Norvaline	5.74	Target Compound	C5	5	71508917	Processed	116.072		T1	C5H11NO2	Unknown	5100738	5.86	0.12	1.06072 (ppm)	1				M-H	N/A	N/A	N/A	N/A	116.072	0	0	N/A	Method	True	False	N/A	N/A	N/A			Pass	N/A	N/A	N/A	N/A	Confirmed	N/A	N/A	N/A	N/A
L-Norvaline	5.74	Target Compound	M1	8	65611222	Processed	116.072		T1	C5H11NO2	Unknown	4732118	5.9	0.16	1.19218 (ppm)	1				M-H	N/A	N/A	N/A	N/A	116.072	0	0	N/A	Method	True	False	N/A	N/A	N/A			Pass	N/A	N/A	N/A	N/A	Confirmed	N/A	N/A	N/A	N/A
L-Norvaline	5.74	Target Compound	M2	9	57069273	Processed	116.072		T1	C5H11NO2	Unknown	4185226	5.87	0.13	1.25791 (ppm)	1				M-H	N/A	N/A	N/A	N/A	116.072	0	0	N/A	Method	True	False	N/A	N/A	N/A			Pass	N/A	N/A	N/A	N/A	Confirmed	N/A	N/A	N/A	N/A
L-Norvaline	5.74	Target Compound	M3	11	51500440	Processed	116.072		T1	C5H11NO2	Unknown	3706623	5.86	0.12	.40342 (ppm)	1				M-H	N/A	N/A	N/A	N/A	116.072	0	0	N/A	Method	True	False	N/A	N/A	N/A			Pass	N/A	N/A	N/A	N/A	Confirmed	N/A	N/A	N/A	N/A
L-Norvaline	5.74	Target Compound	M4	12	67532944	Processed	116.072		T1	C5H11NO2	Unknown	4421607	5.83	0.09	1.06072 (ppm)	1				M-H	N/A	N/A	N/A	N/A	116.072	0	0	N/A	Method	True	False	N/A	N/A	N/A			Pass	N/A	N/A	N/A	N/A	Confirmed	N/A	N/A	N/A	N/A
L-Ornithine	11.68	Target Compound	C1	1	N/F	Processed	131.083		T1	C5H12N2O2	Unknown	N/F	N/F	N/F	N/F	1				N/A	N/A	N/F	N/F	N/A	N/F	N/F	0	N/A	Method	True	False	N/A	N/A	N/A			Fail	N/A	N/A	N/A	N/A	NotFound	N/A	N/A	N/A	N/A
L-Ornithine	11.68	Target Compound	C2	2	24355	Processed	131.083		T1	C5H12N2O2	Unknown	60575	11.64	-0.04	.55018 (ppm)	1				M-H	N/A	N/A	N/A	N/A	131.083	0	0	N/A	Method	True	False	N/A	N/A	N/A			Pass	N/A	N/A	N/A	N/A	Confirmed	N/A	N/A	N/A	N/A
L-Ornithine	11.68	Target Compound	C3	3	N/F	Processed	131.083		T1	C5H12N2O2	Unknown	N/F	N/F	N/F	N/F	1				N/A	N/A	N/F	N/F	N/A	N/F	N/F	0	N/A	Method	True	False	N/A	N/A	N/A			Fail	N/A	N/A	N/A	N/A	NotFound	N/A	N/A	N/A	N/A
L-Ornithine	11.68	Target Compound	C4	4	N/F	Processed	131.083		T1	C5H12N2O2	Unknown	N/F	N/F	N/F	N/F	1				N/A	N/A	N/F	N/F	N/A	N/F	N/F	0	N/A	Method	True	False	N/A	N/A	N/A			Fail	N/A	N/A	N/A	N/A	NotFound	N/A	N/A	N/A	N/A
L-Ornithine	11.68	Target Compound	C5	5	N/F	Processed	131.083		T1	C5H12N2O2	Unknown	N/F	N/F	N/F	N/F	1				N/A	N/A	N/F	N/F	N/A	N/F	N/F	0	N/A	Method	True	False	N/A	N/A	N/A			Fail	N/A	N/A	N/A	N/A	NotFound	N/A	N/A	N/A	N/A
L-Ornithine	11.68	Target Compound	M1	8	N/F	Processed	131.083		T1	C5H12N2O2	Unknown	N/F	N/F	N/F	N/F	1				N/A	N/A	N/F	N/F	N/A	N/F	N/F	0	N/A	Method	True	False	N/A	N/A	N/A			Fail	N/A	N/A	N/A	N/A	NotFound	N/A	N/A	N/A	N/A
L-Ornithine	11.68	Target Compound	M2	9	N/F	Processed	131.083		T1	C5H12N2O2	Unknown	N/F	N/F	N/F	N/F	1				N/A	N/A	N/F	N/F	N/A	N/F	N/F	0	N/A	Method	True	False	N/A	N/A	N/A			Fail	N/A	N/A	N/A	N/A	NotFound	N/A	N/A	N/A	N/A
L-Ornithine	11.68	Target Compound	M3	11	N/F	Processed	131.083		T1	C5H12N2O2	Unknown	N/F	N/F	N/F	N/F	1				N/A	N/A	N/F	N/F	N/A	N/F	N/F	0	N/A	Method	True	False	N/A	N/A	N/A			Fail	N/A	N/A	N/A	N/A	NotFound	N/A	N/A	N/A	N/A
L-Ornithine	11.68	Target Compound	M4	12	N/F	Processed	131.083		T1	C5H12N2O2	Unknown	N/F	N/F	N/F	N/F	1				N/A	N/A	N/F	N/F	N/A	N/F	N/F	0	N/A	Method	True	False	N/A	N/A	N/A			Fail	N/A	N/A	N/A	N/A	NotFound	N/A	N/A	N/A	N/A
L-Phenylalanine	4.59	Target Compound	C1	1	N/F	Processed	164.072		T1	C9H11NO2	Unknown	N/F	N/F	N/F	N/F	1				N/A	N/A	N/F	N/F	N/A	N/F	N/F	0	N/A	Method	True	False	N/A	N/A	N/A			Fail	N/A	N/A	N/A	N/A	NotFound	N/A	N/A	N/A	N/A
L-Phenylalanine	4.59	Target Compound	C2	2	N/F	Processed	164.072		T1	C9H11NO2	Unknown	N/F	N/F	N/F	N/F	1				N/A	N/A	N/F	N/F	N/A	N/F	N/F	0	N/A	Method	True	False	N/A	N/A	N/A			Fail	N/A	N/A	N/A	N/A	NotFound	N/A	N/A	N/A	N/A
L-Phenylalanine	4.59	Target Compound	C3	3	N/F	Processed	164.072		T1	C9H11NO2	Unknown	N/F	N/F	N/F	N/F	1				N/A	N/A	N/F	N/F	N/A	N/F	N/F	0	N/A	Method	True	False	N/A	N/A	N/A			Fail	N/A	N/A	N/A	N/A	NotFound	N/A	N/A	N/A	N/A
L-Phenylalanine	4.59	Target Compound	C4	4	N/F	Processed	164.072		T1	C9H11NO2	Unknown	N/F	N/F	N/F	N/F	1				N/A	N/A	N/F	N/F	N/A	N/F	N/F	0	N/A	Method	True	False	N/A	N/A	N/A			Fail	N/A	N/A	N/A	N/A	NotFound	N/A	N/A	N/A	N/A
L-Phenylalanine	4.59	Target Compound	C5	5	N/F	Processed	164.072		T1	C9H11NO2	Unknown	N/F	N/F	N/F	N/F	1				N/A	N/A	N/F	N/F	N/A	N/F	N/F	0	N/A	Method	True	False	N/A	N/A	N/A			Fail	N/A	N/A	N/A	N/A	NotFound	N/A	N/A	N/A	N/A
L-Phenylalanine	4.59	Target Compound	M1	8	N/F	Processed	164.072		T1	C9H11NO2	Unknown	N/F	N/F	N/F	N/F	1				N/A	N/A	N/F	N/F	N/A	N/F	N/F	0	N/A	Method	True	False	N/A	N/A	N/A			Fail	N/A	N/A	N/A	N/A	NotFound	N/A	N/A	N/A	N/A
L-Phenylalanine	4.59	Target Compound	M2	9	N/F	Processed	164.072		T1	C9H11NO2	Unknown	N/F	N/F	N/F	N/F	1				N/A	N/A	N/F	N/F	N/A	N/F	N/F	0	N/A	Method	True	False	N/A	N/A	N/A			Fail	N/A	N/A	N/A	N/A	NotFound	N/A	N/A	N/A	N/A
L-Phenylalanine	4.59	Target Compound	M3	11	N/F	Processed	164.072		T1	C9H11NO2	Unknown	N/F	N/F	N/F	N/F	1				N/A	N/A	N/F	N/F	N/A	N/F	N/F	0	N/A	Method	True	False	N/A	N/A	N/A			Fail	N/A	N/A	N/A	N/A	NotFound	N/A	N/A	N/A	N/A
L-Phenylalanine	4.59	Target Compound	M4	12	N/F	Processed	164.072		T1	C9H11NO2	Unknown	N/F	N/F	N/F	N/F	1				N/A	N/A	N/F	N/F	N/A	N/F	N/F	0	N/A	Method	True	False	N/A	N/A	N/A			Fail	N/A	N/A	N/A	N/A	NotFound	N/A	N/A	N/A	N/A
L-Proline	6.18	Target Compound	C1	1	13667	Processed	114.056		T1	C5H9NO2	Unknown	33991	6.16	-0.02	3.17163 (ppm)	1				M-H	N/A	N/A	N/A	N/A	114.056	0	0	N/A	Method	True	False	N/A	N/A	N/A			Pass	N/A	N/A	N/A	N/A	Confirmed	N/A	N/A	N/A	N/A
L-Proline	6.18	Target Compound	C2	2	13033	Processed	114.056		T1	C5H9NO2	Unknown	32416	6.25	0.07	.96420 (ppm)	1				M-H	N/A	N/A	N/A	N/A	114.056	0	0	N/A	Method	True	False	N/A	N/A	N/A			Pass	N/A	N/A	N/A	N/A	Confirmed	N/A	N/A	N/A	N/A
L-Proline	6.18	Target Compound	C3	3	13493	Processed	114.056		T1	C5H9NO2	Unknown	33559	6.16	-0.02	-.30674 (ppm)	1				M-H	N/A	N/A	N/A	N/A	114.056	0	0	N/A	Method	True	False	N/A	N/A	N/A			Pass	N/A	N/A	N/A	N/A	Confirmed	N/A	N/A	N/A	N/A
L-Proline	6.18	Target Compound	C4	4	35577	Processed	114.056		T1	C5H9NO2	Unknown	45279	6.2	0.02	3.77365 (ppm)	1				M-H	N/A	N/A	N/A	N/A	114.056	0	0	N/A	Method	True	False	N/A	N/A	N/A			Pass	N/A	N/A	N/A	N/A	Confirmed	N/A	N/A	N/A	N/A
L-Proline	6.18	Target Compound	C5	5	19309	Processed	114.056		T1	C5H9NO2	Unknown	48026	6.19	0.01	-.97565 (ppm)	1				M-H	N/A	N/A	N/A	N/A	114.056	0	0	N/A	Method	True	False	N/A	N/A	N/A			Pass	N/A	N/A	N/A	N/A	Confirmed	N/A	N/A	N/A	N/A
L-Proline	6.18	Target Compound	M1	8	140644	Processed	114.056		T1	C5H9NO2	Unknown	61730	6.19	0.01	1.63312 (ppm)	1				M-H	N/A	N/A	N/A	N/A	114.056	0	0	N/A	Method	True	False	N/A	N/A	N/A			Pass	N/A	N/A	N/A	N/A	Confirmed	N/A	N/A	N/A	N/A
L-Proline	6.18	Target Compound	M2	9	150361	Processed	114.056		T1	C5H9NO2	Unknown	138544	6.17	-0.01	-.23985 (ppm)	1				M-H	N/A	N/A	N/A	N/A	114.056	0	0	N/A	Method	True	False	N/A	N/A	N/A			Pass	N/A	N/A	N/A	N/A	Confirmed	N/A	N/A	N/A	N/A
L-Proline	6.18	Target Compound	M3	11	118295	Processed	114.056		T1	C5H9NO2	Unknown	80867	6.19	0.01	.56285 (ppm)	1				M-H	N/A	N/A	N/A	N/A	114.056	0	0	N/A	Method	True	False	N/A	N/A	N/A			Pass	N/A	N/A	N/A	N/A	Confirmed	N/A	N/A	N/A	N/A
L-Proline	6.18	Target Compound	M4	12	115973	Processed	114.056		T1	C5H9NO2	Unknown	132572	6.18	0.00	.76353 (ppm)	1				M-H	N/A	N/A	N/A	N/A	114.056	0	0	N/A	Method	True	False	N/A	N/A	N/A			Pass	N/A	N/A	N/A	N/A	Confirmed	N/A	N/A	N/A	N/A
L-Serine	8.05	Target Compound	C1	1	29583	Processed	104.035		T1	C3H7NO3	Unknown	73578	8.17	0.12	1.72607 (ppm)	1				M-H	N/A	N/A	N/A	N/A	104.035	0	0	N/A	Method	True	False	N/A	N/A	N/A			Pass	N/A	N/A	N/A	N/A	Confirmed	N/A	N/A	N/A	N/A
L-Serine	8.05	Target Compound	C2	2	33612	Processed	104.035		T1	C3H7NO3	Unknown	83603	8.03	-0.02	3.77945 (ppm)	1				M-H	N/A	N/A	N/A	N/A	104.036	0	0	N/A	Method	True	False	N/A	N/A	N/A			Pass	N/A	N/A	N/A	N/A	Confirmed	N/A	N/A	N/A	N/A
L-Serine	8.05	Target Compound	C3	3	N/F	Processed	104.035		T1	C3H7NO3	Unknown	N/F	N/F	N/F	N/F	1				N/A	N/A	N/F	N/F	N/A	N/F	N/F	0	N/A	Method	True	False	N/A	N/A	N/A			Fail	N/A	N/A	N/A	N/A	NotFound	N/A	N/A	N/A	N/A
L-Serine	8.05	Target Compound	C4	4	N/F	Processed	104.035		T1	C3H7NO3	Unknown	N/F	N/F	N/F	N/F	1				N/A	N/A	N/F	N/F	N/A	N/F	N/F	0	N/A	Method	True	False	N/A	N/A	N/A			Fail	N/A	N/A	N/A	N/A	NotFound	N/A	N/A	N/A	N/A
L-Serine	8.05	Target Compound	C5	5	N/F	Processed	104.035		T1	C3H7NO3	Unknown	N/F	N/F	N/F	N/F	1				N/A	N/A	N/F	N/F	N/A	N/F	N/F	0	N/A	Method	True	False	N/A	N/A	N/A			Fail	N/A	N/A	N/A	N/A	NotFound	N/A	N/A	N/A	N/A
L-Serine	8.05	Target Compound	M1	8	130213	Processed	104.035		T1	C3H7NO3	Unknown	323871	7.85	-0.20	1.13940 (ppm)	1				M-H	N/A	N/A	N/A	N/A	104.035	0	0	N/A	Method	True	False	N/A	N/A	N/A			Pass	N/A	N/A	N/A	N/A	Confirmed	N/A	N/A	N/A	N/A
L-Serine	8.05	Target Compound	M2	9	41086	Processed	104.035		T1	C3H7NO3	Unknown	102191	8.14	0.09	-.62063 (ppm)	1				M-H	N/A	N/A	N/A	N/A	104.035	0	0	N/A	Method	True	False	N/A	N/A	N/A			Pass	N/A	N/A	N/A	N/A	Confirmed	N/A	N/A	N/A	N/A
L-Serine	8.05	Target Compound	M3	11	71770	Processed	104.035		T1	C3H7NO3	Unknown	178509	8.25	0.20	2.45942 (ppm)	1				M-H	N/A	N/A	N/A	N/A	104.036	0	0	N/A	Method	True	False	N/A	N/A	N/A			Pass	N/A	N/A	N/A	N/A	Confirmed	N/A	N/A	N/A	N/A
L-Serine	8.05	Target Compound	M4	12	42735	Processed	104.035		T1	C3H7NO3	Unknown	106290	8.2	0.15	1.94608 (ppm)	1				M-H	N/A	N/A	N/A	N/A	104.036	0	0	N/A	Method	True	False	N/A	N/A	N/A			Pass	N/A	N/A	N/A	N/A	Confirmed	N/A	N/A	N/A	N/A
L-Threonine	7.28	Target Compound	C1	1	N/F	Processed	118.051		T1	C4H9NO3	Unknown	N/F	N/F	N/F	N/F	1				N/A	N/A	N/F	N/F	N/A	N/F	N/F	0	N/A	Method	True	False	N/A	N/A	N/A			Fail	N/A	N/A	N/A	N/A	NotFound	N/A	N/A	N/A	N/A
L-Threonine	7.28	Target Compound	C2	2	N/F	Processed	118.051		T1	C4H9NO3	Unknown	N/F	N/F	N/F	N/F	1				N/A	N/A	N/F	N/F	N/A	N/F	N/F	0	N/A	Method	True	False	N/A	N/A	N/A			Fail	N/A	N/A	N/A	N/A	NotFound	N/A	N/A	N/A	N/A
L-Threonine	7.28	Target Compound	C3	3	17979	Processed	118.051		T1	C4H9NO3	Unknown	44719	7.26	-0.02	1.18012 (ppm)	1				M-H	N/A	N/A	N/A	N/A	118.051	0	0	N/A	Method	True	False	N/A	N/A	N/A			Pass	N/A	N/A	N/A	N/A	Confirmed	N/A	N/A	N/A	N/A
L-Threonine	7.28	Target Compound	C4	4	N/F	Processed	118.051		T1	C4H9NO3	Unknown	N/F	N/F	N/F	N/F	1				N/A	N/A	N/F	N/F	N/A	N/F	N/F	0	N/A	Method	True	False	N/A	N/A	N/A			Fail	N/A	N/A	N/A	N/A	NotFound	N/A	N/A	N/A	N/A
L-Threonine	7.28	Target Compound	C5	5	N/F	Processed	118.051		T1	C4H9NO3	Unknown	N/F	N/F	N/F	N/F	1				N/A	N/A	N/F	N/F	N/A	N/F	N/F	0	N/A	Method	True	False	N/A	N/A	N/A			Fail	N/A	N/A	N/A	N/A	NotFound	N/A	N/A	N/A	N/A
L-Threonine	7.28	Target Compound	M1	8	22190	Processed	118.051		T1	C4H9NO3	Unknown	55191	7.26	-0.02	.46921 (ppm)	1				M-H	N/A	N/A	N/A	N/A	118.051	0	0	N/A	Method	True	False	N/A	N/A	N/A			Pass	N/A	N/A	N/A	N/A	Confirmed	N/A	N/A	N/A	N/A
L-Threonine	7.28	Target Compound	M2	9	N/F	Processed	118.051		T1	C4H9NO3	Unknown	N/F	N/F	N/F	N/F	1				N/A	N/A	N/F	N/F	N/A	N/F	N/F	0	N/A	Method	True	False	N/A	N/A	N/A			Fail	N/A	N/A	N/A	N/A	NotFound	N/A	N/A	N/A	N/A
L-Threonine	7.28	Target Compound	M3	11	N/F	Processed	118.051		T1	C4H9NO3	Unknown	N/F	N/F	N/F	N/F	1				N/A	N/A	N/F	N/F	N/A	N/F	N/F	0	N/A	Method	True	False	N/A	N/A	N/A			Fail	N/A	N/A	N/A	N/A	NotFound	N/A	N/A	N/A	N/A
L-Threonine	7.28	Target Compound	M4	12	N/F	Processed	118.051		T1	C4H9NO3	Unknown	N/F	N/F	N/F	N/F	1				N/A	N/A	N/F	N/F	N/A	N/F	N/F	0	N/A	Method	True	False	N/A	N/A	N/A			Fail	N/A	N/A	N/A	N/A	NotFound	N/A	N/A	N/A	N/A
L-Tyrosine	6.32	Target Compound	C1	1	9465	Processed	180.067		T1	C9H11NO3	Unknown	23542	6.38	0.06	-.59388 (ppm)	1				M-H	N/A	N/A	N/A	N/A	180.067	0	0	N/A	Method	True	False	N/A	N/A	N/A			Pass	N/A	N/A	N/A	N/A	Confirmed	N/A	N/A	N/A	N/A
L-Tyrosine	6.32	Target Compound	C2	2	12690	Processed	180.067		T1	C9H11NO3	Unknown	31562	6.44	0.12	.84669 (ppm)	1				M-H	N/A	N/A	N/A	N/A	180.067	0	0	N/A	Method	True	False	N/A	N/A	N/A			Pass	N/A	N/A	N/A	N/A	Confirmed	N/A	N/A	N/A	N/A
L-Tyrosine	6.32	Target Compound	C3	3	15936	Processed	180.067		T1	C9H11NO3	Unknown	39636	6.33	0.01	-.93284 (ppm)	1				M-H	N/A	N/A	N/A	N/A	180.066	0	0	N/A	Method	True	False	N/A	N/A	N/A			Pass	N/A	N/A	N/A	N/A	Confirmed	N/A	N/A	N/A	N/A
L-Tyrosine	6.32	Target Compound	C4	4	14405	Processed	180.067		T1	C9H11NO3	Unknown	35830	6.3	-0.02	2.71096 (ppm)	1				M-H	N/A	N/A	N/A	N/A	180.067	0	0	N/A	Method	True	False	N/A	N/A	N/A			Pass	N/A	N/A	N/A	N/A	Confirmed	N/A	N/A	N/A	N/A
L-Tyrosine	6.32	Target Compound	C5	5	14496	Processed	180.067		T1	C9H11NO3	Unknown	36055	6.33	0.01	2.37201 (ppm)	1				M-H	N/A	N/A	N/A	N/A	180.067	0	0	N/A	Method	True	False	N/A	N/A	N/A			Pass	N/A	N/A	N/A	N/A	Confirmed	N/A	N/A	N/A	N/A
L-Tyrosine	6.32	Target Compound	M1	8	43530	Processed	180.067		T1	C9H11NO3	Unknown	60769	6.5	0.18	1.27039 (ppm)	1				M-H	N/A	N/A	N/A	N/A	180.067	0	0	N/A	Method	True	False	N/A	N/A	N/A			Pass	N/A	N/A	N/A	N/A	Confirmed	N/A	N/A	N/A	N/A
L-Tyrosine	6.32	Target Compound	M2	9	26672	Processed	180.067		T1	C9H11NO3	Unknown	66340	6.39	0.07	-.00071 (ppm)	1				M-H	N/A	N/A	N/A	N/A	180.067	0	0	N/A	Method	True	False	N/A	N/A	N/A			Pass	N/A	N/A	N/A	N/A	Confirmed	N/A	N/A	N/A	N/A
L-Tyrosine	6.32	Target Compound	M3	11	28044	Processed	180.067		T1	C9H11NO3	Unknown	69750	6.33	0.01	.08403 (ppm)	1				M-H	N/A	N/A	N/A	N/A	180.067	0	0	N/A	Method	True	False	N/A	N/A	N/A			Pass	N/A	N/A	N/A	N/A	Confirmed	N/A	N/A	N/A	N/A
L-Tyrosine	6.32	Target Compound	M4	12	33380	Processed	180.067		T1	C9H11NO3	Unknown	83023	6.43	0.11	2.20253 (ppm)	1				M-H	N/A	N/A	N/A	N/A	180.067	0	0	N/A	Method	True	False	N/A	N/A	N/A			Pass	N/A	N/A	N/A	N/A	Confirmed	N/A	N/A	N/A	N/A
L-Valine	5.99	Target Compound	C1	1	53824758	Processed	116.072		T1	C5H11NO2	Unknown	3634475	5.85	-0.14	1.32364 (ppm)	1				M-H	N/A	N/A	N/A	N/A	116.072	0	0	N/A	Method	True	False	N/A	N/A	N/A			Pass	N/A	N/A	N/A	N/A	Confirmed	N/A	N/A	N/A	N/A
L-Valine	5.99	Target Compound	C2	2	48632114	Processed	116.072		T1	C5H11NO2	Unknown	3254721	5.88	-0.11	1.45510 (ppm)	1				M-H	N/A	N/A	N/A	N/A	116.072	0	0	N/A	Method	True	False	N/A	N/A	N/A			Pass	N/A	N/A	N/A	N/A	Confirmed	N/A	N/A	N/A	N/A
L-Valine	5.99	Target Compound	C3	3	73404302	Processed	116.072		T1	C5H11NO2	Unknown	4849316	5.89	-0.10	1.71802 (ppm)	1				M-H	N/A	N/A	N/A	N/A	116.072	0	0	N/A	Method	True	False	N/A	N/A	N/A			Pass	N/A	N/A	N/A	N/A	Confirmed	N/A	N/A	N/A	N/A
L-Valine	5.99	Target Compound	C4	4	53434942	Processed	116.072		T1	C5H11NO2	Unknown	3559870	5.86	-0.13	1.98094 (ppm)	1				M-H	N/A	N/A	N/A	N/A	116.072	0	0	N/A	Method	True	False	N/A	N/A	N/A			Pass	N/A	N/A	N/A	N/A	Confirmed	N/A	N/A	N/A	N/A
L-Valine	5.99	Target Compound	C5	5	75455071	Processed	116.072		T1	C5H11NO2	Unknown	5184199	5.86	-0.13	1.06072 (ppm)	1				M-H	N/A	N/A	N/A	N/A	116.072	0	0	N/A	Method	True	False	N/A	N/A	N/A			Pass	N/A	N/A	N/A	N/A	Confirmed	N/A	N/A	N/A	N/A
L-Valine	5.99	Target Compound	M1	8	63845752	Processed	116.072		T1	C5H11NO2	Unknown	4697616	5.9	-0.09	1.19218 (ppm)	1				M-H	N/A	N/A	N/A	N/A	116.072	0	0	N/A	Method	True	False	N/A	N/A	N/A			Pass	N/A	N/A	N/A	N/A	Confirmed	N/A	N/A	N/A	N/A
L-Valine	5.99	Target Compound	M2	9	56123044	Processed	116.072		T1	C5H11NO2	Unknown	4164496	5.87	-0.12	1.25791 (ppm)	1				M-H	N/A	N/A	N/A	N/A	116.072	0	0	N/A	Method	True	False	N/A	N/A	N/A			Pass	N/A	N/A	N/A	N/A	Confirmed	N/A	N/A	N/A	N/A
L-Valine	5.99	Target Compound	M3	11	51537821	Processed	116.072		T1	C5H11NO2	Unknown	3710964	5.86	-0.13	.40342 (ppm)	1				M-H	N/A	N/A	N/A	N/A	116.072	0	0	N/A	Method	True	False	N/A	N/A	N/A			Pass	N/A	N/A	N/A	N/A	Confirmed	N/A	N/A	N/A	N/A
L-Valine	5.99	Target Compound	M4	12	65947267	Processed	116.072		T1	C5H11NO2	Unknown	4398328	5.83	-0.16	1.06072 (ppm)	1				M-H	N/A	N/A	N/A	N/A	116.072	0	0	N/A	Method	True	False	N/A	N/A	N/A			Pass	N/A	N/A	N/A	N/A	Confirmed	N/A	N/A	N/A	N/A
Malate	8.76	Target Compound	C1	1	19841	Processed	133.014		T1	C4H6O5	Unknown	49347	8.54	-0.22	-1.82260 (ppm)	1				M-H	N/A	N/A	N/A	N/A	133.014	0	0	N/A	Method	True	False	N/A	N/A	N/A			Pass	N/A	N/A	N/A	N/A	Confirmed	N/A	N/A	N/A	N/A
Malate	8.76	Target Compound	C2	2	N/F	Processed	133.014		T1	C4H6O5	Unknown	N/F	N/F	N/F	N/F	1				N/A	N/A	N/F	N/F	N/A	N/F	N/F	0	N/A	Method	True	False	N/A	N/A	N/A			Fail	N/A	N/A	N/A	N/A	NotFound	N/A	N/A	N/A	N/A
Malate	8.76	Target Compound	C3	3	N/F	Processed	133.014		T1	C4H6O5	Unknown	N/F	N/F	N/F	N/F	1				N/A	N/A	N/F	N/F	N/A	N/F	N/F	0	N/A	Method	True	False	N/A	N/A	N/A			Fail	N/A	N/A	N/A	N/A	NotFound	N/A	N/A	N/A	N/A
Malate	8.76	Target Compound	C4	4	50179	Processed	133.014		T1	C4H6O5	Unknown	124808	8.56	-0.20	2.88073 (ppm)	1				M-H	N/A	N/A	N/A	N/A	133.015	0	0	N/A	Method	True	False	N/A	N/A	N/A			Pass	N/A	N/A	N/A	N/A	Confirmed	N/A	N/A	N/A	N/A
Malate	8.76	Target Compound	C5	5	N/F	Processed	133.014		T1	C4H6O5	Unknown	N/F	N/F	N/F	N/F	1				N/A	N/A	N/F	N/F	N/A	N/F	N/F	0	N/A	Method	True	False	N/A	N/A	N/A			Fail	N/A	N/A	N/A	N/A	NotFound	N/A	N/A	N/A	N/A
Malate	8.76	Target Compound	M1	8	N/F	Processed	133.014		T1	C4H6O5	Unknown	N/F	N/F	N/F	N/F	1				N/A	N/A	N/F	N/F	N/A	N/F	N/F	0	N/A	Method	True	False	N/A	N/A	N/A			Fail	N/A	N/A	N/A	N/A	NotFound	N/A	N/A	N/A	N/A
Malate	8.76	Target Compound	M2	9	N/F	Processed	133.014		T1	C4H6O5	Unknown	N/F	N/F	N/F	N/F	1				N/A	N/A	N/F	N/F	N/A	N/F	N/F	0	N/A	Method	True	False	N/A	N/A	N/A			Fail	N/A	N/A	N/A	N/A	NotFound	N/A	N/A	N/A	N/A
Malate	8.76	Target Compound	M3	11	N/F	Processed	133.014		T1	C4H6O5	Unknown	N/F	N/F	N/F	N/F	1				N/A	N/A	N/F	N/F	N/A	N/F	N/F	0	N/A	Method	True	False	N/A	N/A	N/A			Fail	N/A	N/A	N/A	N/A	NotFound	N/A	N/A	N/A	N/A
Malate	8.76	Target Compound	M4	12	N/F	Processed	133.014		T1	C4H6O5	Unknown	N/F	N/F	N/F	N/F	1				N/A	N/A	N/F	N/F	N/A	N/F	N/F	0	N/A	Method	True	False	N/A	N/A	N/A			Fail	N/A	N/A	N/A	N/A	NotFound	N/A	N/A	N/A	N/A
Orotic Acid	4.71	Target Compound	C1	1	N/F	Processed	155.01		T1	C5H4N2O4	Unknown	N/F	N/F	N/F	N/F	1				N/A	N/A	N/F	N/F	N/A	N/F	N/F	0	N/A	Method	True	False	N/A	N/A	N/A			Fail	N/A	N/A	N/A	N/A	NotFound	N/A	N/A	N/A	N/A
Orotic Acid	4.71	Target Compound	C2	2	N/F	Processed	155.01		T1	C5H4N2O4	Unknown	N/F	N/F	N/F	N/F	1				N/A	N/A	N/F	N/F	N/A	N/F	N/F	0	N/A	Method	True	False	N/A	N/A	N/A			Fail	N/A	N/A	N/A	N/A	NotFound	N/A	N/A	N/A	N/A
Orotic Acid	4.71	Target Compound	C3	3	N/F	Processed	155.01		T1	C5H4N2O4	Unknown	N/F	N/F	N/F	N/F	1				N/A	N/A	N/F	N/F	N/A	N/F	N/F	0	N/A	Method	True	False	N/A	N/A	N/A			Fail	N/A	N/A	N/A	N/A	NotFound	N/A	N/A	N/A	N/A
Orotic Acid	4.71	Target Compound	C4	4	N/F	Processed	155.01		T1	C5H4N2O4	Unknown	N/F	N/F	N/F	N/F	1				N/A	N/A	N/F	N/F	N/A	N/F	N/F	0	N/A	Method	True	False	N/A	N/A	N/A			Fail	N/A	N/A	N/A	N/A	NotFound	N/A	N/A	N/A	N/A
Orotic Acid	4.71	Target Compound	C5	5	N/F	Processed	155.01		T1	C5H4N2O4	Unknown	N/F	N/F	N/F	N/F	1				N/A	N/A	N/F	N/F	N/A	N/F	N/F	0	N/A	Method	True	False	N/A	N/A	N/A			Fail	N/A	N/A	N/A	N/A	NotFound	N/A	N/A	N/A	N/A
Orotic Acid	4.71	Target Compound	M1	8	N/F	Processed	155.01		T1	C5H4N2O4	Unknown	N/F	N/F	N/F	N/F	1				N/A	N/A	N/F	N/F	N/A	N/F	N/F	0	N/A	Method	True	False	N/A	N/A	N/A			Fail	N/A	N/A	N/A	N/A	NotFound	N/A	N/A	N/A	N/A
Orotic Acid	4.71	Target Compound	M2	9	N/F	Processed	155.01		T1	C5H4N2O4	Unknown	N/F	N/F	N/F	N/F	1				N/A	N/A	N/F	N/F	N/A	N/F	N/F	0	N/A	Method	True	False	N/A	N/A	N/A			Fail	N/A	N/A	N/A	N/A	NotFound	N/A	N/A	N/A	N/A
Orotic Acid	4.71	Target Compound	M3	11	N/F	Processed	155.01		T1	C5H4N2O4	Unknown	N/F	N/F	N/F	N/F	1				N/A	N/A	N/F	N/F	N/A	N/F	N/F	0	N/A	Method	True	False	N/A	N/A	N/A			Fail	N/A	N/A	N/A	N/A	NotFound	N/A	N/A	N/A	N/A
Orotic Acid	4.71	Target Compound	M4	12	N/F	Processed	155.01		T1	C5H4N2O4	Unknown	N/F	N/F	N/F	N/F	1				N/A	N/A	N/F	N/F	N/A	N/F	N/F	0	N/A	Method	True	False	N/A	N/A	N/A			Fail	N/A	N/A	N/A	N/A	NotFound	N/A	N/A	N/A	N/A
Phospho(enol)Pyruvic Acid	N/A	Target Compound	C1	1	37470	Processed	166.975		T1	C3H5O6P	Unknown	93198	2.78	N/A	-1.93309 (ppm)	1				M-H	N/A	N/A	N/A	N/A	166.975	0	0	N/A	Method	True	False	N/A	N/A	N/A			Pass	N/A	N/A	N/A	N/A	Confirmed	N/A	N/A	N/A	N/A
Phospho(enol)Pyruvic Acid	N/A	Target Compound	C2	2	35332	Processed	166.975		T1	C3H5O6P	Unknown	87876	2.83	N/A	-.28819 (ppm)	1				M-H	N/A	N/A	N/A	N/A	166.975	0	0	N/A	Method	True	False	N/A	N/A	N/A			Pass	N/A	N/A	N/A	N/A	Confirmed	N/A	N/A	N/A	N/A
Phospho(enol)Pyruvic Acid	N/A	Target Compound	C3	3	23162617	Processed	166.975		T1	C3H5O6P	Unknown	2337325	10.8	N/A	1.44810 (ppm)	1				M-H	N/A	N/A	N/A	N/A	166.975	0	0	N/A	Method	True	False	N/A	N/A	N/A			Pass	N/A	N/A	N/A	N/A	Confirmed	N/A	N/A	N/A	N/A
Phospho(enol)Pyruvic Acid	N/A	Target Compound	C4	4	17011	Processed	166.975		T1	C3H5O6P	Unknown	42307	10.62	N/A	3.27577 (ppm)	1				M-H	N/A	N/A	N/A	N/A	166.976	0	0	N/A	Method	True	False	N/A	N/A	N/A			Pass	N/A	N/A	N/A	N/A	Confirmed	N/A	N/A	N/A	N/A
Phospho(enol)Pyruvic Acid	N/A	Target Compound	C5	5	19532	Processed	166.975		T1	C3H5O6P	Unknown	48581	10.5	N/A	-.83649 (ppm)	1				M-H	N/A	N/A	N/A	N/A	166.975	0	0	N/A	Method	True	False	N/A	N/A	N/A			Pass	N/A	N/A	N/A	N/A	Confirmed	N/A	N/A	N/A	N/A
Phospho(enol)Pyruvic Acid	N/A	Target Compound	M1	8	24160	Processed	166.975		T1	C3H5O6P	Unknown	60094	10.59	N/A	1.72225 (ppm)	1				M-H	N/A	N/A	N/A	N/A	166.975	0	0	N/A	Method	True	False	N/A	N/A	N/A			Pass	N/A	N/A	N/A	N/A	Confirmed	N/A	N/A	N/A	N/A
Phospho(enol)Pyruvic Acid	N/A	Target Compound	M2	9	35676	Processed	166.975		T1	C3H5O6P	Unknown	88732	8.09	N/A	.44288 (ppm)	1				M-H	N/A	N/A	N/A	N/A	166.975	0	0	N/A	Method	True	False	N/A	N/A	N/A			Pass	N/A	N/A	N/A	N/A	Confirmed	N/A	N/A	N/A	N/A
Phospho(enol)Pyruvic Acid	N/A	Target Compound	M3	11	8480152	Processed	166.975		T1	C3H5O6P	Unknown	979834	10.81	N/A	1.53949 (ppm)	1				M-H	N/A	N/A	N/A	N/A	166.975	0	0	N/A	Method	True	False	N/A	N/A	N/A			Pass	N/A	N/A	N/A	N/A	Confirmed	N/A	N/A	N/A	N/A
Phospho(enol)Pyruvic Acid	N/A	Target Compound	M4	12	25599	Processed	166.975		T1	C3H5O6P	Unknown	63666	10.55	N/A	-.28819 (ppm)	1				M-H	N/A	N/A	N/A	N/A	166.975	0	0	N/A	Method	True	False	N/A	N/A	N/A			Pass	N/A	N/A	N/A	N/A	Confirmed	N/A	N/A	N/A	N/A
Pyruvate	4	Target Compound	C1	1	N/F	Processed	87.0088		T1	C3H4O3	Unknown	N/F	N/F	N/F	N/F	1				N/A	N/A	N/F	N/F	N/A	N/F	N/F	0	N/A	Method	True	False	N/A	N/A	N/A			Fail	N/A	N/A	N/A	N/A	NotFound	N/A	N/A	N/A	N/A
Pyruvate	4	Target Compound	C2	2	N/F	Processed	87.0088		T1	C3H4O3	Unknown	N/F	N/F	N/F	N/F	1				N/A	N/A	N/F	N/F	N/A	N/F	N/F	0	N/A	Method	True	False	N/A	N/A	N/A			Fail	N/A	N/A	N/A	N/A	NotFound	N/A	N/A	N/A	N/A
Pyruvate	4	Target Compound	C3	3	11216899	Processed	87.0088		T1	C3H4O3	Unknown	765449	4.13	0.13	1.53437 (ppm)	1				M-H	N/A	N/A	N/A	N/A	87.0089	0	0	N/A	Method	True	False	N/A	N/A	N/A			Pass	N/A	N/A	N/A	N/A	Confirmed	N/A	N/A	N/A	N/A
Pyruvate	4	Target Compound	C4	4	N/F	Processed	87.0088		T1	C3H4O3	Unknown	N/F	N/F	N/F	N/F	1				N/A	N/A	N/F	N/F	N/A	N/F	N/F	0	N/A	Method	True	False	N/A	N/A	N/A			Fail	N/A	N/A	N/A	N/A	NotFound	N/A	N/A	N/A	N/A
Pyruvate	4	Target Compound	C5	5	11310511	Processed	87.0088		T1	C3H4O3	Unknown	806095	4.13	0.13	1.70974 (ppm)	1				M-H	N/A	N/A	N/A	N/A	87.0089	0	0	N/A	Method	True	False	N/A	N/A	N/A			Pass	N/A	N/A	N/A	N/A	Confirmed	N/A	N/A	N/A	N/A
Pyruvate	4	Target Compound	M1	8	30030869	Processed	87.0088		T1	C3H4O3	Unknown	1666995	4.17	0.17	.83288 (ppm)	1				M-H	N/A	N/A	N/A	N/A	87.0088	0	0	N/A	Method	True	False	N/A	N/A	N/A			Pass	N/A	N/A	N/A	N/A	Confirmed	N/A	N/A	N/A	N/A
Pyruvate	4	Target Compound	M2	9	23419850	Processed	87.0088		T1	C3H4O3	Unknown	1409222	4.15	0.15	.74520 (ppm)	1				M-H	N/A	N/A	N/A	N/A	87.0088	0	0	N/A	Method	True	False	N/A	N/A	N/A			Pass	N/A	N/A	N/A	N/A	Confirmed	N/A	N/A	N/A	N/A
Pyruvate	4	Target Compound	M3	11	23310384	Processed	87.0088		T1	C3H4O3	Unknown	1434496	4.19	0.19	.30677 (ppm)	1				M-H	N/A	N/A	N/A	N/A	87.0088	0	0	N/A	Method	True	False	N/A	N/A	N/A			Pass	N/A	N/A	N/A	N/A	Confirmed	N/A	N/A	N/A	N/A
Pyruvate	4	Target Compound	M4	12	37814624	Processed	87.0088		T1	C3H4O3	Unknown	2140488	4.14	0.14	.48214 (ppm)	1				M-H	N/A	N/A	N/A	N/A	87.0088	0	0	N/A	Method	True	False	N/A	N/A	N/A			Pass	N/A	N/A	N/A	N/A	Confirmed	N/A	N/A	N/A	N/A
Succinate	8.18	Target Compound	C1	1	N/F	Processed	117.019		T1	C4H6O4	Unknown	N/F	N/F	N/F	N/F	1				N/A	N/A	N/F	N/F	N/A	N/F	N/F	0	N/A	Method	True	False	N/A	N/A	N/A			Fail	N/A	N/A	N/A	N/A	NotFound	N/A	N/A	N/A	N/A
Succinate	8.18	Target Compound	C2	2	N/F	Processed	117.019		T1	C4H6O4	Unknown	N/F	N/F	N/F	N/F	1				N/A	N/A	N/F	N/F	N/A	N/F	N/F	0	N/A	Method	True	False	N/A	N/A	N/A			Fail	N/A	N/A	N/A	N/A	NotFound	N/A	N/A	N/A	N/A
Succinate	8.18	Target Compound	C3	3	N/F	Processed	117.019		T1	C4H6O4	Unknown	N/F	N/F	N/F	N/F	1				N/A	N/A	N/F	N/F	N/A	N/F	N/F	0	N/A	Method	True	False	N/A	N/A	N/A			Fail	N/A	N/A	N/A	N/A	NotFound	N/A	N/A	N/A	N/A
Succinate	8.18	Target Compound	C4	4	N/F	Processed	117.019		T1	C4H6O4	Unknown	N/F	N/F	N/F	N/F	1				N/A	N/A	N/F	N/F	N/A	N/F	N/F	0	N/A	Method	True	False	N/A	N/A	N/A			Fail	N/A	N/A	N/A	N/A	NotFound	N/A	N/A	N/A	N/A
Succinate	8.18	Target Compound	C5	5	N/F	Processed	117.019		T1	C4H6O4	Unknown	N/F	N/F	N/F	N/F	1				N/A	N/A	N/F	N/F	N/A	N/F	N/F	0	N/A	Method	True	False	N/A	N/A	N/A			Fail	N/A	N/A	N/A	N/A	NotFound	N/A	N/A	N/A	N/A
Succinate	8.18	Target Compound	M1	8	N/F	Processed	117.019		T1	C4H6O4	Unknown	N/F	N/F	N/F	N/F	1				N/A	N/A	N/F	N/F	N/A	N/F	N/F	0	N/A	Method	True	False	N/A	N/A	N/A			Fail	N/A	N/A	N/A	N/A	NotFound	N/A	N/A	N/A	N/A
Succinate	8.18	Target Compound	M2	9	N/F	Processed	117.019		T1	C4H6O4	Unknown	N/F	N/F	N/F	N/F	1				N/A	N/A	N/F	N/F	N/A	N/F	N/F	0	N/A	Method	True	False	N/A	N/A	N/A			Fail	N/A	N/A	N/A	N/A	NotFound	N/A	N/A	N/A	N/A
Succinate	8.18	Target Compound	M3	11	N/F	Processed	117.019		T1	C4H6O4	Unknown	N/F	N/F	N/F	N/F	1				N/A	N/A	N/F	N/F	N/A	N/F	N/F	0	N/A	Method	True	False	N/A	N/A	N/A			Fail	N/A	N/A	N/A	N/A	NotFound	N/A	N/A	N/A	N/A
Succinate	8.18	Target Compound	M4	12	N/F	Processed	117.019		T1	C4H6O4	Unknown	N/F	N/F	N/F	N/F	1				N/A	N/A	N/F	N/F	N/A	N/F	N/F	0	N/A	Method	True	False	N/A	N/A	N/A			Fail	N/A	N/A	N/A	N/A	NotFound	N/A	N/A	N/A	N/A
[truncated: 9 more columns]

## Sheet: Nuc
Sample Name	Compound	RT	Type	Filename	Area	m/z (Expected)	Group	Formula	Height	Actual RT	RT Delta	m/z (Delta)	Flag Details
	Adenosine 5'-Diphosphate	9.32	Target Compound	C1	207602999	426.022		C10H15N5O10P2	15380809	9.35	0.03	1.97111 (ppm)
	Adenosine 5'-Diphosphate	9.32	Target Compound	C2	226455144	426.022		C10H15N5O10P2	15397067	9.35	0.03	1.82784 (ppm)
	Adenosine 5'-Diphosphate	9.32	Target Compound	C3	224001312	426.022		C10H15N5O10P2	16081420	9.37	0.05	1.75621 (ppm)
	Adenosine 5'-Diphosphate	9.32	Target Compound	C4	208278311	426.022		C10H15N5O10P2	16579852	9.36	0.04	1.61294 (ppm)
	Adenosine 5'-Diphosphate	9.32	Target Compound	C5	236206497	426.022		C10H15N5O10P2	17219401	9.3	-0.02	1.39804 (ppm)
	Adenosine 5'-Diphosphate	9.32	Target Compound	M1	246785689	426.022		C10H15N5O10P2	17476385	9.27	-0.05	1.18314 (ppm)
	Adenosine 5'-Diphosphate	9.32	Target Compound	M2	213294506	426.022		C10H15N5O10P2	15242316	9.29	-0.03	.82497 (ppm)
	Adenosine 5'-Diphosphate	9.32	Target Compound	M3	212058869	426.022		C10H15N5O10P2	13453652	9.31	-0.01	.96824 (ppm)
	Adenosine 5'-Diphosphate	9.32	Target Compound	M4	297527692	426.022		C10H15N5O10P2	19928221	9.33	0.01	.89660 (ppm)
	Adenosine 5'-Monophosphate	8.35	Target Compound	C1	185176558	346.056		C10H14N5O7P	14905146	8.26	-0.09	1.25383 (ppm)
	Adenosine 5'-Monophosphate	8.35	Target Compound	C2	194987942	346.056		C10H14N5O7P	16285500	8.25	-0.10	1.16565 (ppm)
	Adenosine 5'-Monophosphate	8.35	Target Compound	C3	196486987	346.056		C10H14N5O7P	15520573	8.27	-0.08	1.43021 (ppm)
	Adenosine 5'-Monophosphate	8.35	Target Compound	C4	211783588	346.056		C10H14N5O7P	17607432	8.26	-0.09	.81290 (ppm)
	Adenosine 5'-Monophosphate	8.35	Target Compound	C5	174470531	346.056		C10H14N5O7P	16337757	8.26	-0.09	1.07746 (ppm)
	Adenosine 5'-Monophosphate	8.35	Target Compound	M1	660354123	346.056		C10H14N5O7P	59035974	8.28	-0.07	.28378 (ppm)
	Adenosine 5'-Monophosphate	8.35	Target Compound	M2	554760682	346.056		C10H14N5O7P	49505067	8.26	-0.09	.46015 (ppm)
	Adenosine 5'-Monophosphate	8.35	Target Compound	M3	514810570	346.056		C10H14N5O7P	46045055	8.24	-0.11	.54834 (ppm)
	Adenosine 5'-Monophosphate	8.35	Target Compound	M4	518441823	346.056		C10H14N5O7P	43768977	8.25	-0.10	.46015 (ppm)
	Adenosine 5'-Triphosphate	10.3	Target Compound	C1	236848739	505.988		C10H16N5O13P3	17330935	10.3	0.00	1.19510 (ppm)
	Adenosine 5'-Triphosphate	10.3	Target Compound	C2	212313743	505.988		C10H16N5O13P3	15354210	10.31	0.01	1.13479 (ppm)
	Adenosine 5'-Triphosphate	10.3	Target Compound	C3	290119629	505.988		C10H16N5O13P3	20926293	10.31	0.01	1.07447 (ppm)
	Adenosine 5'-Triphosphate	10.3	Target Compound	C4	132860803	505.988		C10H16N5O13P3	9992442	10.3	0.00	1.25541 (ppm)
	Adenosine 5'-Triphosphate	10.3	Target Compound	C5	215134798	505.988		C10H16N5O13P3	16741428	10.28	-0.02	1.01416 (ppm)
	Adenosine 5'-Triphosphate	10.3	Target Compound	M1	57487954	505.988		C10H16N5O13P3	4394895	10.31	0.01	.47135 (ppm)
	Adenosine 5'-Triphosphate	10.3	Target Compound	M2	73384607	505.988		C10H16N5O13P3	4924191	10.29	-0.01	.53166 (ppm)
	Adenosine 5'-Triphosphate	10.3	Target Compound	M3	77492314	505.988		C10H16N5O13P3	4438618	10.3	0.00	.10947 (ppm)
	Adenosine 5'-Triphosphate	10.3	Target Compound	M4	195732236	505.988		C10H16N5O13P3	11296013	10.26	-0.04	.29041 (ppm)
	CTP	11.7	Target Compound	C1	279926	481.977		C9H16N3O14P3	141171	11.8	0.10	N/A
	CTP	11.7	Target Compound	C2	96745	481.977		C9H16N3O14P3	212512	11.76	0.06	.89451 (ppm)
	CTP	11.7	Target Compound	C3	16282829	481.977		C9H16N3O14P3	1571424	11.59	-0.11	1.14778 (ppm)
	CTP	11.7	Target Compound	C4	47556	481.977		C9H16N3O14P3	118294	11.73	0.03	-.24521 (ppm)
	CTP	11.7	Target Compound	C5	39481	481.977		C9H16N3O14P3	98202	11.81	0.11	.70456 (ppm)
	CTP	11.7	Target Compound	M1	63914	481.977		C9H16N3O14P3	140694	11.58	-0.12	.57792 (ppm)
	CTP	11.7	Target Compound	M2	75589	481.977		C9H16N3O14P3	111638	11.62	-0.08	-1.32160 (ppm)
	CTP	11.7	Target Compound	M3	69907	481.977		C9H16N3O14P3	106275	11.6	-0.10	-1.63819 (ppm)
	CTP	11.7	Target Compound	M4	155383	481.977		C9H16N3O14P3	206112	11.68	-0.02	-2.27136 (ppm)
	DHO	8	Target Compound	C1	N/F	157.025		C5H6N2O4	N/F	N/F	N/F	N/F
	DHO	8	Target Compound	C2	N/F	157.025		C5H6N2O4	N/F	N/F	N/F	N/F
	DHO	8	Target Compound	C3	N/F	157.025		C5H6N2O4	N/F	N/F	N/F	N/F
	DHO	8	Target Compound	C4	N/F	157.025		C5H6N2O4	N/F	N/F	N/F	N/F
	DHO	8	Target Compound	C5	N/F	157.025		C5H6N2O4	N/F	N/F	N/F	N/F
	DHO	8	Target Compound	M1	N/F	157.025		C5H6N2O4	N/F	N/F	N/F	N/F
	DHO	8	Target Compound	M2	N/F	157.025		C5H6N2O4	N/F	N/F	N/F	N/F
	DHO	8	Target Compound	M3	N/F	157.025		C5H6N2O4	N/F	N/F	N/F	N/F
	DHO	8	Target Compound	M4	N/F	157.025		C5H6N2O4	N/F	N/F	N/F	N/F
	GDP	12.3	Target Compound	C1	50090	442.017		C10H15N5O11P2	50119	12.31	0.01	1.12577 (ppm)
	GDP	12.3	Target Compound	C2	16935	442.017		C10H15N5O11P2	42121	12.3	0.00	3.47318 (ppm)
	GDP	12.3	Target Compound	C3	74199	442.017		C10H15N5O11P2	53296	12.29	-0.01	2.57564 (ppm)
	GDP	12.3	Target Compound	C4	23366	442.017		C10H15N5O11P2	58116	12.28	-0.02	.09014 (ppm)
	GDP	12.3	Target Compound	C5	20172	442.017		C10H15N5O11P2	50170	12.3	0.00	-4.60469 (ppm)
	GDP	12.3	Target Compound	M1	24030	442.017		C10H15N5O11P2	59767	12.19	-0.11	4.37072 (ppm)
	GDP	12.3	Target Compound	M2	19304	442.017		C10H15N5O11P2	48017	12.16	-0.14	-4.67373 (ppm)
	GDP	12.3	Target Compound	M3	25935	442.017		C10H15N5O11P2	64507	12.25	-0.05	.02110 (ppm)
	GDP	12.3	Target Compound	M4	33638	442.017		C10H15N5O11P2	83666	12.33	0.03	-.39315 (ppm)
	Glutarate	8.92	Target Compound	C1	1828660357	131.035		C5H8O4	105927434	8.81	-0.11	1.57796 (ppm)
	Glutarate	8.92	Target Compound	C2	1561683001	131.035		C5H8O4	100516345	8.8	-0.12	1.69441 (ppm)
	Glutarate	8.92	Target Compound	C3	1697035381	131.035		C5H8O4	103629724	8.8	-0.12	1.69441 (ppm)
	Glutarate	8.92	Target Compound	C4	1866042880	131.035		C5H8O4	116513794	8.82	-0.10	1.11216 (ppm)
	Glutarate	8.92	Target Compound	C5	1816944191	131.035		C5H8O4	114657617	8.81	-0.11	1.34506 (ppm)
	Glutarate	8.92	Target Compound	M1	1910559158	131.035		C5H8O4	135641067	8.8	-0.12	.87927 (ppm)
	Glutarate	8.92	Target Compound	M2	2100406802	131.035		C5H8O4	144412231	8.83	-0.09	.64637 (ppm)
	Glutarate	8.92	Target Compound	M3	2203861443	131.035		C5H8O4	153471209	8.83	-0.09	.76282 (ppm)
	Glutarate	8.92	Target Compound	M4	2078190694	131.035		C5H8O4	146894305	8.81	-0.11	.64637 (ppm)
	GMP	10.4	Target Compound	C1	12957	362.051		C10H14N5O8P	32227	10.53	0.13	.16918 (ppm)
	GMP	10.4	Target Compound	C2	45415	362.051		C10H14N5O8P	41831	10.55	0.15	2.61361 (ppm)
	GMP	10.4	Target Compound	C3	30793	362.051		C10H14N5O8P	65872	10.56	0.16	3.45652 (ppm)
	GMP	10.4	Target Compound	C4	163503	362.051		C10H14N5O8P	91263	10.59	0.19	.59063 (ppm)
	GMP	10.4	Target Compound	C5	46157	362.051		C10H14N5O8P	69867	10.57	0.17	2.52932 (ppm)
	GMP	10.4	Target Compound	M1	163054732	362.051		C10H14N5O8P	13585842	10.19	-0.21	1.09638 (ppm)
	GMP	10.4	Target Compound	M2	101607460	362.051		C10H14N5O8P	8616060	10.21	-0.19	1.01208 (ppm)
	GMP	10.4	Target Compound	M3	78486428	362.051		C10H14N5O8P	6608648	10.21	-0.19	.84350 (ppm)
	GMP	10.4	Target Compound	M4	201441	362.051		C10H14N5O8P	181730	10.58	0.18	-1.01090 (ppm)
	GSH	8.85	Target Compound	C1	5942015	306.077		C10H17N3O6S	597937	8.85	0.00	2.61877 (ppm)
	GSH	8.85	Target Compound	C2	5328565	306.077		C10H17N3O6S	524467	8.85	0.00	.12612 (ppm)
	GSH	8.85	Target Compound	C3	6496053	306.077		C10H17N3O6S	755972	8.85	0.00	-1.26976 (ppm)
	GSH	8.85	Target Compound	C4	9627970	306.077		C10H17N3O6S	977727	8.85	0.00	1.72142 (ppm)
	GSH	8.85	Target Compound	C5	4343853	306.077		C10H17N3O6S	554928	8.85	0.00	-1.07034 (ppm)
	GSH	8.85	Target Compound	M1	10124459	306.077		C10H17N3O6S	1083675	8.85	0.00	3.01759 (ppm)
	GSH	8.85	Target Compound	M2	6938852	306.077		C10H17N3O6S	721332	8.85	0.00	.42524 (ppm)
	GSH	8.85	Target Compound	M3	7120463	306.077		C10H17N3O6S	794802	8.85	0.00	-.97064 (ppm)
	GSH	8.85	Target Compound	M4	4645696	306.077		C10H17N3O6S	607712	8.85	0.00	-1.36946 (ppm)
	GSSG	8	Target Compound	C1	N/F	611.145		C20H32N6O12S2	N/F	N/F	N/F	N/F
	GSSG	8	Target Compound	C2	N/F	611.145		C20H32N6O12S2	N/F	N/F	N/F	N/F
	GSSG	8	Target Compound	C3	N/F	611.145		C20H32N6O12S2	N/F	N/F	N/F	N/F
	GSSG	8	Target Compound	C4	N/F	611.145		C20H32N6O12S2	N/F	N/F	N/F	N/F
	GSSG	8	Target Compound	C5	N/F	611.145		C20H32N6O12S2	N/F	N/F	N/F	N/F
	GSSG	8	Target Compound	M1	N/F	611.145		C20H32N6O12S2	N/F	N/F	N/F	N/F
	GSSG	8	Target Compound	M2	N/F	611.145		C20H32N6O12S2	N/F	N/F	N/F	N/F
	GSSG	8	Target Compound	M3	N/F	611.145		C20H32N6O12S2	N/F	N/F	N/F	N/F
	GSSG	8	Target Compound	M4	N/F	611.145		C20H32N6O12S2	N/F	N/F	N/F	N/F
	GTP	12.3	Target Compound	C1	23133390	521.983		C10H16N5O14P3	1522599	12.11	-0.19	1.08769 (ppm)
	GTP	12.3	Target Compound	C2	22272588	521.983		C10H16N5O14P3	1496418	12.15	-0.15	.50304 (ppm)
	GTP	12.3	Target Compound	C3	30751505	521.983		C10H16N5O14P3	2176675	12.13	-0.17	1.20462 (ppm)
	GTP	12.3	Target Compound	C4	12701635	521.983		C10H16N5O14P3	1043978	12.18	-0.12	1.20462 (ppm)
	GTP	12.3	Target Compound	C5	22243211	521.983		C10H16N5O14P3	1619792	12.12	-0.18	1.55540 (ppm)
	GTP	12.3	Target Compound	M1	201631	521.983		C10H16N5O14P3	162069	12.27	-0.03	-2.65405 (ppm)
	GTP	12.3	Target Compound	M2	144762	521.983		C10H16N5O14P3	164911	12.29	-0.01	.97076 (ppm)
	GTP	12.3	Target Compound	M3	166084	521.983		C10H16N5O14P3	94389	12.33	0.03	.03532 (ppm)
	GTP	12.3	Target Compound	M4	14781912	521.983		C10H16N5O14P3	1024453	12.08	-0.22	.85383 (ppm)
	IMP	9.6	Target Compound	C1	27512	347.04		C10H13N4O8P	68429	9.71	0.11	2.65378 (ppm)
	IMP	9.6	Target Compound	C2	43459	347.04		C10H13N4O8P	77488	9.73	0.13	N/A
	IMP	9.6	Target Compound	C3	33397	347.04		C10H13N4O8P	83066	9.69	0.09	.45536 (ppm)
	IMP	9.6	Target Compound	C4	31285	347.04		C10H13N4O8P	77813	9.7	0.10	-.33607 (ppm)
	IMP	9.6	Target Compound	C5	33102	347.04		C10H13N4O8P	82330	9.69	0.09	3.70902 (ppm)
	IMP	9.6	Target Compound	M1	233327714	347.04		C10H13N4O8P	19604855	9.41	-0.19	.54329 (ppm)
	IMP	9.6	Target Compound	M2	225050	347.04		C10H13N4O8P	294891	9.77	0.17	1.24679 (ppm)
	IMP	9.6	Target Compound	M3	68430975	347.04		C10H13N4O8P	6453438	9.41	-0.19	.10361 (ppm)
	IMP	9.6	Target Compound	M4	80566	347.04		C10H13N4O8P	106362	9.76	0.16	-1.21544 (ppm)
	MTA	8	Target Compound	C1	N/F	296.082		C11H15N5O3S	N/F	N/F	N/F	N/F
	MTA	8	Target Compound	C2	N/F	296.082		C11H15N5O3S	N/F	N/F	N/F	N/F
	MTA	8	Target Compound	C3	N/F	296.082		C11H15N5O3S	N/F	N/F	N/F	N/F
	MTA	8	Target Compound	C4	N/F	296.082		C11H15N5O3S	N/F	N/F	N/F	N/F
	MTA	8	Target Compound	C5	N/F	296.082		C11H15N5O3S	N/F	N/F	N/F	N/F
	MTA	8	Target Compound	M1	N/F	296.082		C11H15N5O3S	N/F	N/F	N/F	N/F
	MTA	8	Target Compound	M2	N/F	296.082		C11H15N5O3S	N/F	N/F	N/F	N/F
	MTA	8	Target Compound	M3	N/F	296.082		C11H15N5O3S	N/F	N/F	N/F	N/F
	MTA	8	Target Compound	M4	N/F	296.082		C11H15N5O3S	N/F	N/F	N/F	N/F
	Nicotinamide Adenine Dinucleotide	8.49	Target Compound	C1	39189445	662.102		C21H27N7O14P2	3682474	8.48	-0.01	2.53077 (ppm)
	Nicotinamide Adenine Dinucleotide	8.49	Target Compound	C2	36522432	662.102		C21H27N7O14P2	3519351	8.48	-0.01	2.34640 (ppm)
	Nicotinamide Adenine Dinucleotide	8.49	Target Compound	C3	50847628	662.102		C21H27N7O14P2	5103553	8.48	-0.01	2.06985 (ppm)
	Nicotinamide Adenine Dinucleotide	8.49	Target Compound	C4	40234164	662.102		C21H27N7O14P2	3611601	8.48	-0.01	2.25421 (ppm)
	Nicotinamide Adenine Dinucleotide	8.49	Target Compound	C5	52642278	662.102		C21H27N7O14P2	5002414	8.5	0.01	1.51674 (ppm)
	Nicotinamide Adenine Dinucleotide	8.49	Target Compound	M1	37924945	662.102		C21H27N7O14P2	4077696	8.48	-0.01	1.79329 (ppm)
	Nicotinamide Adenine Dinucleotide	8.49	Target Compound	M2	39815060	662.102		C21H27N7O14P2	3687267	8.46	-0.03	2.25421 (ppm)
	Nicotinamide Adenine Dinucleotide	8.49	Target Compound	M3	41849350	662.102		C21H27N7O14P2	4057791	8.48	-0.01	1.24019 (ppm)
	Nicotinamide Adenine Dinucleotide	8.49	Target Compound	M4	53578758	662.102		C21H27N7O14P2	5106684	8.48	-0.01	1.05582 (ppm)
	Nicotinamide Adenine Dinucleotide Hydride	8.49	Target Compound	C1	N/F	664.117		C21H29N7O14P2	N/F	N/F	N/F	N/F
	Nicotinamide Adenine Dinucleotide Hydride	8.49	Target Compound	C2	N/F	664.117		C21H29N7O14P2	N/F	N/F	N/F	N/F
	Nicotinamide Adenine Dinucleotide Hydride	8.49	Target Compound	C3	N/F	664.117		C21H29N7O14P2	N/F	N/F	N/F	N/F
	Nicotinamide Adenine Dinucleotide Hydride	8.49	Target Compound	C4	N/F	664.117		C21H29N7O14P2	N/F	N/F	N/F	N/F
	Nicotinamide Adenine Dinucleotide Hydride	8.49	Target Compound	C5	N/F	664.117		C21H29N7O14P2	N/F	N/F	N/F	N/F
	Nicotinamide Adenine Dinucleotide Hydride	8.49	Target Compound	M1	N/F	664.117		C21H29N7O14P2	N/F	N/F	N/F	N/F
	Nicotinamide Adenine Dinucleotide Hydride	8.49	Target Compound	M2	N/F	664.117		C21H29N7O14P2	N/F	N/F	N/F	N/F
	Nicotinamide Adenine Dinucleotide Hydride	8.49	Target Compound	M3	N/F	664.117		C21H29N7O14P2	N/F	N/F	N/F	N/F
	Nicotinamide Adenine Dinucleotide Hydride	8.49	Target Compound	M4	N/F	664.117		C21H29N7O14P2	N/F	N/F	N/F	N/F
	Orotate	8	Target Compound	C1	N/F	154.002		C5H3N2O4	N/F	N/F	N/F	N/F
	Orotate	8	Target Compound	C2	N/F	154.002		C5H3N2O4	N/F	N/F	N/F	N/F
	Orotate	8	Target Compound	C3	N/F	154.002		C5H3N2O4	N/F	N/F	N/F	N/F
	Orotate	8	Target Compound	C4	N/F	154.002		C5H3N2O4	N/F	N/F	N/F	N/F
	Orotate	8	Target Compound	C5	N/F	154.002		C5H3N2O4	N/F	N/F	N/F	N/F
	Orotate	8	Target Compound	M1	N/F	154.002		C5H3N2O4	N/F	N/F	N/F	N/F
	Orotate	8	Target Compound	M2	N/F	154.002		C5H3N2O4	N/F	N/F	N/F	N/F
	Orotate	8	Target Compound	M3	N/F	154.002		C5H3N2O4	N/F	N/F	N/F	N/F
	Orotate	8	Target Compound	M4	N/F	154.002		C5H3N2O4	N/F	N/F	N/F	N/F
	UTP	11.3	Target Compound	C1	54874539	482.961		C9H15N2O15P3	4242559	11.18	-0.12	1.50136 (ppm)
	UTP	11.3	Target Compound	C2	49028497	482.961		C9H15N2O15P3	3753555	11.21	-0.09	1.18542 (ppm)
	UTP	11.3	Target Compound	C3	68982197	482.961		C9H15N2O15P3	5624823	11.21	-0.09	1.12223 (ppm)
	UTP	11.3	Target Compound	C4	26554537	482.961		C9H15N2O15P3	2074670	11.25	-0.05	.67991 (ppm)
	UTP	11.3	Target Compound	C5	47433279	482.961		C9H15N2O15P3	3561775	11.17	-0.13	.80628 (ppm)
	UTP	11.3	Target Compound	M1	22113	482.961		C9H15N2O15P3	54996	11.31	0.01	.93266 (ppm)
	UTP	11.3	Target Compound	M2	25946	482.961		C9H15N2O15P3	64531	11.39	0.09	4.47122 (ppm)
	UTP	11.3	Target Compound	M3	91675	482.961		C9H15N2O15P3	149125	11.39	0.09	.04802 (ppm)
	UTP	11.3	Target Compound	M4	27167143	482.961		C9H15N2O15P3	1782892	11.2	-0.10	1.05904 (ppm)

## Sheet: Combined
	Compound	RT	Type	Filename	Area	m/z (Expected)	Formula	Height
	Adenosine 5'-Diphosphate	9.32	Target Compound	C1	207602999	426.022	C10H15N5O10P2	15380809
	Adenosine 5'-Diphosphate	9.32	Target Compound	C2	226455144	426.022	C10H15N5O10P2	15397067
	Adenosine 5'-Diphosphate	9.32	Target Compound	C3	224001312	426.022	C10H15N5O10P2	16081420
	Adenosine 5'-Diphosphate	9.32	Target Compound	C4	208278311	426.022	C10H15N5O10P2	16579852
	Adenosine 5'-Diphosphate	9.32	Target Compound	C5	236206497	426.022	C10H15N5O10P2	17219401
	Adenosine 5'-Diphosphate	9.32	Target Compound	M1	246785689	426.022	C10H15N5O10P2	17476385
	Adenosine 5'-Diphosphate	9.32	Target Compound	M2	213294506	426.022	C10H15N5O10P2	15242316
	Adenosine 5'-Diphosphate	9.32	Target Compound	M3	212058869	426.022	C10H15N5O10P2	13453652
	Adenosine 5'-Diphosphate	9.32	Target Compound	M4	297527692	426.022	C10H15N5O10P2	19928221
	Adenosine 5'-Monophosphate	8.35	Target Compound	C1	185176558	346.056	C10H14N5O7P	14905146
	Adenosine 5'-Monophosphate	8.35	Target Compound	C2	194987942	346.056	C10H14N5O7P	16285500
	Adenosine 5'-Monophosphate	8.35	Target Compound	C3	196486987	346.056	C10H14N5O7P	15520573
	Adenosine 5'-Monophosphate	8.35	Target Compound	C4	211783588	346.056	C10H14N5O7P	17607432
	Adenosine 5'-Monophosphate	8.35	Target Compound	C5	174470531	346.056	C10H14N5O7P	16337757
	Adenosine 5'-Monophosphate	8.35	Target Compound	M1	660354123	346.056	C10H14N5O7P	59035974
	Adenosine 5'-Monophosphate	8.35	Target Compound	M2	554760682	346.056	C10H14N5O7P	49505067
	Adenosine 5'-Monophosphate	8.35	Target Compound	M3	514810570	346.056	C10H14N5O7P	46045055
	Adenosine 5'-Monophosphate	8.35	Target Compound	M4	518441823	346.056	C10H14N5O7P	43768977
	Adenosine 5'-Triphosphate	10.3	Target Compound	C1	236848739	505.988	C10H16N5O13P3	17330935
	Adenosine 5'-Triphosphate	10.3	Target Compound	C2	212313743	505.988	C10H16N5O13P3	15354210
	Adenosine 5'-Triphosphate	10.3	Target Compound	C3	290119629	505.988	C10H16N5O13P3	20926293
	Adenosine 5'-Triphosphate	10.3	Target Compound	C4	132860803	505.988	C10H16N5O13P3	9992442
	Adenosine 5'-Triphosphate	10.3	Target Compound	C5	215134798	505.988	C10H16N5O13P3	16741428
	Adenosine 5'-Triphosphate	10.3	Target Compound	M1	57487954	505.988	C10H16N5O13P3	4394895
	Adenosine 5'-Triphosphate	10.3	Target Compound	M2	73384607	505.988	C10H16N5O13P3	4924191
	Adenosine 5'-Triphosphate	10.3	Target Compound	M3	77492314	505.988	C10H16N5O13P3	4438618
	Adenosine 5'-Triphosphate	10.3	Target Compound	M4	195732236	505.988	C10H16N5O13P3	11296013
	Glutarate	8.92	Target Compound	C1	1828660357	131.035	C5H8O4	105927434
	Glutarate	8.92	Target Compound	C2	1561683001	131.035	C5H8O4	100516345
	Glutarate	8.92	Target Compound	C3	1697035381	131.035	C5H8O4	103629724
	Glutarate	8.92	Target Compound	C4	1866042880	131.035	C5H8O4	116513794
	Glutarate	8.92	Target Compound	C5	1816944191	131.035	C5H8O4	114657617
	Glutarate	8.92	Target Compound	M1	1910559158	131.035	C5H8O4	135641067
	Glutarate	8.92	Target Compound	M2	2100406802	131.035	C5H8O4	144412231
	Glutarate	8.92	Target Compound	M3	2203861443	131.035	C5H8O4	153471209
	Glutarate	8.92	Target Compound	M4	2078190694	131.035	C5H8O4	146894305
	GSH	8.85	Target Compound	C1	5942015	306.077	C10H17N3O6S	597937
	GSH	8.85	Target Compound	C2	5328565	306.077	C10H17N3O6S	524467
	GSH	8.85	Target Compound	C3	6496053	306.077	C10H17N3O6S	755972
	GSH	8.85	Target Compound	C4	9627970	306.077	C10H17N3O6S	977727
	GSH	8.85	Target Compound	C5	4343853	306.077	C10H17N3O6S	554928
	GSH	8.85	Target Compound	M1	10124459	306.077	C10H17N3O6S	1083675
	GSH	8.85	Target Compound	M2	6938852	306.077	C10H17N3O6S	721332
	GSH	8.85	Target Compound	M3	7120463	306.077	C10H17N3O6S	794802
	GSH	8.85	Target Compound	M4	4645696	306.077	C10H17N3O6S	607712
	(S)-Lactate	5.5	Target Compound	C1	1078562385	89.0244	C3H6O3	40624484
	(S)-Lactate	5.5	Target Compound	C2	1017647038	89.0244	C3H6O3	37036612
	(S)-Lactate	5.5	Target Compound	C3	1549082295	89.0244	C3H6O3	58918081
	(S)-Lactate	5.5	Target Compound	C4	1062029165	89.0244	C3H6O3	37846009
	(S)-Lactate	5.5	Target Compound	C5	1561205683	89.0244	C3H6O3	56182152
	(S)-Lactate	5.5	Target Compound	M1	3190630710	89.0244	C3H6O3	125494264
	(S)-Lactate	5.5	Target Compound	M2	2684218713	89.0244	C3H6O3	102625415
	(S)-Lactate	5.5	Target Compound	M3	2346405377	89.0244	C3H6O3	80074248
	(S)-Lactate	5.5	Target Compound	M4	3322641602	89.0244	C3H6O3	115631122

## Sheet: Normalization Internal contr
	Raw								Normalization step1
	Adenosine 5'-Diphosphate	Adenosine 5'-Monophosphate	Adenosine 5'-Triphosphate	GSH	(S)-Lactate	Glutarate	average glutarate	Fold change	Adenosine 5'-Diphosphate	Adenosine 5'-Monophosphate	Adenosine 5'-Triphosphate	GSH	(S)-Lactate
C1	207602999	185176558	236848739	5942015	1078562385	1828660357	1.89593e+09	1.03679	2.1524e+08	1.91989e+08	2.45562e+08	6.1606e+06	1.11824e+09
C2	226455144	194987942	212313743	5328565	1017647038	1561683001		1.21403	2.74924e+08	2.36721e+08	2.57755e+08	6.46904e+06	1.23546e+09
C3	224001312	196486987	290119629	6496053	1549082295	1697035381		1.1172	2.50255e+08	2.19516e+08	3.24122e+08	7.2574e+06	1.73064e+09
C4	208278311	211783588	132860803	9627970	1062029165	1866042880		1.01602	2.11614e+08	2.15176e+08	1.34989e+08	9.78218e+06	1.07904e+09
C5	236206497	174470531	215134798	4343853	1561205683	1816944191		1.04347	2.46475e+08	1.82055e+08	2.24487e+08	4.53269e+06	1.62908e+09
M1	246785689	660354123	57487954	10124459	3190630710	1910559158		0.992344	2.44896e+08	6.55298e+08	5.70478e+07	1.00469e+07	3.1662e+09
M2	213294506	554760682	73384607	6938852	2684218713	2100406802		0.90265	1.9253e+08	5.00755e+08	6.62406e+07	6.26335e+06	2.42291e+09
M3	212058869	514810570	77492314	7120463	2346405377	2203861443		0.860277	1.82429e+08	4.4288e+08	6.66649e+07	6.12557e+06	2.01856e+09
M4	297527692	518441823	195732236	4645696	3322641602	2078190694		0.912299	2.71434e+08	4.72974e+08	1.78566e+08	4.23826e+06	3.03124e+09

## Sheet: Normalization by protein no
	Raw								Normalization step2					Energy charge formular	Average						t-test
	Adenosine 5'-Diphosphate	Adenosine 5'-Monophosphate	Adenosine 5'-Triphosphate	GSH	(S)-Lactate	protein amount	average protein	Fold change	Adenosine 5'-Diphosphate	Adenosine 5'-Monophosphate	Adenosine 5'-Triphosphate	GSH	(S)-Lactate	adenylate energy charge (([ATP] + [ADP] / 2) / ([ATP] + [ADP] + [AMP]))	ADP	AMP	ATP	GSH	Lactate	Adenylate energy charge (([ATP] + [ADP] / 2) / ([ATP] + [ADP] + [AMP]))	ADP	AMP	ATP	GSH	Lactate	Adenylate energy charge (([ATP] + [ADP] / 2) / ([ATP] + [ADP] + [AMP]))
C1	2.1524e+08	1.91989e+08	2.45562e+08	6.1606e+06	1.11824e+09	1435.43	1431.24	0.997084	2.14612e+08	1.91429e+08	2.44846e+08	6.14264e+06	1.11498e+09	0.541034	2.70794e+08	2.32378e+08	2.68204e+08	7.44057e+06	1.57199e+09	0.523222	0.152442	4.89522e-05	0.0129884	0.192747	0.0674865	0.000236647		Energy charge formular		Sellick et al., 2011
C2	2.74924e+08	2.36721e+08	2.57755e+08	6.46904e+06	1.23546e+09	1490.68		0.960126	2.63961e+08	2.27282e+08	2.47478e+08	6.2111e+06	1.18619e+09	0.513669
C3	2.50255e+08	2.19516e+08	3.24122e+08	7.2574e+06	1.73064e+09	1275.19		1.12237	2.80879e+08	2.46378e+08	3.63786e+08	8.14551e+06	1.94242e+09	0.565882
C4	2.11614e+08	2.15176e+08	1.34989e+08	9.78218e+06	1.07904e+09	1461.05		0.979601	2.07298e+08	2.10786e+08	1.32235e+08	9.58264e+06	1.05703e+09	0.428631
C5	2.46475e+08	1.82055e+08	2.24487e+08	4.53269e+06	1.62908e+09	911.027		1.57102	3.87217e+08	2.86013e+08	3.52674e+08	7.12095e+06	2.55931e+09	0.532489
M1	2.44896e+08	6.55298e+08	5.70478e+07	1.00469e+07	3.1662e+09	1768.95		0.809089	1.98143e+08	5.30195e+08	4.61568e+07	8.12887e+06	2.56174e+09	0.187514	2.03765e+08	4.68054e+08	8.66979e+07	5.95781e+06	2.41721e+09	0.248617
M2	1.9253e+08	5.00755e+08	6.62406e+07	6.26335e+06	2.42291e+09	1652.92		0.865885	1.66709e+08	4.33596e+08	5.73567e+07	5.42334e+06	2.09796e+09	0.213957
M3	1.82429e+08	4.4288e+08	6.66649e+07	6.12557e+06	2.01856e+09	1443.46		0.991532	1.80885e+08	4.3913e+08	6.61004e+07	6.0737e+06	2.00147e+09	0.228158
M4	2.71434e+08	4.72974e+08	1.78566e+08	4.23826e+06	3.03124e+09	1442.46		0.992223	2.69323e+08	4.69296e+08	1.77178e+08	4.2053e+06	3.00767e+09	0.340512
C1	2.1524e+08	1.91989e+08	2.45562e+08	6.1606e+06	1.11824e+09	1435.43	1496.27	0.997084	2.14612e+08	1.91429e+08	2.44846e+08	6.14264e+06	1.11498e+09	0.541034	2.41688e+08	2.18969e+08	2.47086e+08	7.52047e+06	1.32516e+09	0.519864	0.240536	5.9883e-05	0.0290746	0.229018	0.0126502	0.000974024
C2	2.74924e+08	2.36721e+08	2.57755e+08	6.46904e+06	1.23546e+09	1490.68		0.960126	2.63961e+08	2.27282e+08	2.47478e+08	6.2111e+06	1.18619e+09	0.513669
C3	2.50255e+08	2.19516e+08	3.24122e+08	7.2574e+06	1.73064e+09	1275.19		1.12237	2.80879e+08	2.46378e+08	3.63786e+08	8.14551e+06	1.94242e+09	0.565882
C4	2.11614e+08	2.15176e+08	1.34989e+08	9.78218e+06	1.07904e+09	1461.05		0.979601	2.07298e+08	2.10786e+08	1.32235e+08	9.58264e+06	1.05703e+09	0.428631
M1	2.44896e+08	6.55298e+08	5.70478e+07	1.00469e+07	3.1662e+09	1768.95		0.809089	1.98143e+08	5.30195e+08	4.61568e+07	8.12887e+06	2.56174e+09	0.187514	2.03765e+08	4.68054e+08	8.66979e+07	5.95781e+06	2.41721e+09	0.248617
M2	1.9253e+08	5.00755e+08	6.62406e+07	6.26335e+06	2.42291e+09	1652.92		0.865885	1.66709e+08	4.33596e+08	5.73567e+07	5.42334e+06	2.09796e+09	0.213957
M3	1.82429e+08	4.4288e+08	6.66649e+07	6.12557e+06	2.01856e+09	1443.46		0.991532	1.80885e+08	4.3913e+08	6.61004e+07	6.0737e+06	2.00147e+09	0.228158
M4	2.71434e+08	4.72974e+08	1.78566e+08	4.23826e+06	3.03124e+09	1442.46		0.992223	2.69323e+08	4.69296e+08	1.77178e+08	4.2053e+06	3.00767e+09	0.340512
