# Supplementary material for: Intrinsic myocardial defects underlie an Rbfox-deficient zebrafish model of hypoplastic left heart syndrome
Source: Nat Commun. 2022 Oct 5;13:5877. doi: 10.1038/s41467-022-32982-x (PMC9534849; doi:10.1038/s41467-022-32982-x)
Supplement: Supplementary file 8 — Supplementary Dataset 5 [file 41467_2022_32982_MOESM8_ESM.xlsx]

## Sheet: Sheet1
qPCR primers (5’--3’)	Forward	Reverse
rbfox1l	CGACGGGACGGAGTCTATAA	GTCACTTCCTCCTGCAGCTC
rbfox2	GGGTTTGTGACGTTCGAGTC	GCTGAGACTGTCCCCGTTAG
Differential Expression primers (5’--3’)	Forward	Reverse
samm50	TCATAGACACACGCAACTCCA	CCACAGAGAGGTGCTGAGAA
samm50l	GCAAGAAACCAAGCAAGAGG	TGGCGGTGAATACATCAGAG
mppα (pmpca)	GTTCGGTTTGAGTTGGAGGA	CTACGGTGTTGCCCCTGTAT
tomm40l	GGATTTGAAGAGTGCCATCG	CACATACGTCGCTCCAAATC
timm23a	TCCTCTTTCCCCATACCTCA	CTCAAAGCGACCACGAGTTT
pam16	TAACGCCAGAGGAGATCCAG	GACGCTCTTTAGCTCGCACT
slc25c5	CCGCTGCCATCTCTAAAACC	CCTCTCCAGAACGACAGGAA
mic60 (immt)	CAGGAGAGAGCCGTGATTTC	AGTCCTCATCTCAGCCTCCA
mic40 (chchd4b)	GAAAAATAAATCCGCGAAGAA	GCTGGGAGTTTCATGCTCTT
vdac1	ATGGCTGTTCCTCCCACATA	TCTGACCTCGTTTTCAAGTCC
mrpl41	GCCATGATCCCAGAGTTTGT	CCTTCCTCAATGTCCCTCTG
tnni4a	GTCACCAGAAATGATGCTGAG	TCTGTTAACGCTCCCAGCATG
myh7l	GAACGCAGGGATGCCTTACT	CGTGCCTCAGACTTCGCATA
acta1b	CTGAGCGCGGTTATTCTTTC	TCCAGAGCCACATAGCACAG
Isoform-specific primers for qRT-PCR (5’--3’)	Forward	Reverse
mic19a (chchd3a) - total	ATGAGGTCAACGCCAAGTTC	GCAGTGTTTTCCCAGCATTT
mic19a (chchd3a) - ASE exon 6	GCAGAGGAGACCATCCAGAA	CTGTCTGGCCTTTCTCTCCA
mic19b (chchd3b) - total	AGGAGATGAAGACGGCAGAG	CTTCTTCAATCTGCCGTCGT
mic19b (chchd3b) - ASE exon 5	ACGCCATCAGGAGAGAACAG	CTTCTGAGCCTTCCTCTCCA
pdlim5b - total	GTGTCCCTGATCGGACCTT	TCGATGGACAGAACCACATC
pdlim5b - ASE1 exon 5 (down in DKO)	GAGGCCCAGAACAAGATCAA	ATTGGCTCCTCCTTTGGTGT
pdlim5b - ASE2 exon5* (up in DKO)	GTGGAGACACCAAAGGAGGA	AAGGGACGAGCCGTCTTATT
tpm1 - total	AGAGCGAGAGAGGCATGAAG	CCCTCAACAATCACCAGCTT
tpm1 - ASE1 exon6 (down in DKO)	GAAGCCCAGGCTGAGAAGTA	GGACCTTTCAGCGAACTCAG
tpm1 - ASE1 exon6* (up in DKO)	CCCGTAAGCTGGTGATTGTT	TTCGATTGCATCTCTCGTTG
Primers for PSI gel assay
pdlim5b	GAGGCCCAGAACAAGATCAA	CGTCTCCAGCACAGGCTTAC
mic19a	GCAGAGGAGACCATCCAGAA	TTGTCTCTCTCCTCTAACTGTCTG
mic19b	AGACTCTAGCGGACGCCATC	CTTCCATCTTTGCAATCTGCT
