# Supplementary material for: Intrinsic myocardial defects underlie an Rbfox-deficient zebrafish model of hypoplastic left heart syndrome
Source: Nat Commun. 2022 Oct 5;13:5877. doi: 10.1038/s41467-022-32982-x (PMC9534849; doi:10.1038/s41467-022-32982-x)
Supplement: Supplementary file 11 — Source Data [file 41467_2022_32982_MOESM11_ESM.xlsx]

## Sheet: Fig. 1n,o
Figure 1n,o
Ventricular Measurements		CTRL		Heart 1	Heart 2	Heart 3	Heart 4	Heart 5	Heart 6	Heart 7
		systole	measurement 1	7424.47	5990.42	7899.11	6419.57	6582.82	7286.46	5327.82
			measurement 2	7486.27	6001.92	7978.25	6471.59	6421.8	7155.65	5335.02
			average measurement	7455.37	5996.17	7938.68	6445.58	6502.31	7221.05	5331.42			DATA POINT ON GRAPH
		diastole	measurement 1	10898.5	8052.92	10700.4	9060.91	8828.82	9388.09	7996.27
			measurement 2	10877.9	8034.72	10440.5	8978.51	8652.18	9410.41	7894.99
			average measurement	10888.2	8043.82	10570.5	9019.71	8740.5	9399.25	7945.63			DATA POINT ON GRAPH
		fractional area change (%)		0.315282	0.254562	0.248977	0.285389	0.256071	0.231741	0.329012			DATA POINT ON GRAPH
		DKO		Heart 1	Heart 2	Heart 3	Heart 4	Heart 5	Heart 6	Heart 7
		systole	measurement 1	8611.16	8391.6	6305.93	6122.43	5963.99	4968.36	6674.15
			measurement 2	8534.08	8298.74	6230.58	6077.8	5946.48	5050.76	6495.28
			average measurement	8572.62	8345.17	6268.26	6100.11	5955.23	5009.56	6584.71			DATA POINT ON GRAPH
		diastole	measurement 1	8839.47	8776.12	6389.53	6417.69	6317.09	5474.76	7033.6
			measurement 2	8787.62	8774.92	6340.27	6461.63	6235.9	5451.93	6758.26
			average measurement	8813.55	8775.52	6364.9	6439.66	6276.49	5463.34	6895.93			DATA POINT ON GRAPH
		fractional area change (%)		0.0273358	0.04904	0.015184	0.052727	0.0511849	0.0830597	0.0451309			DATA POINT ON GRAPH
Atrial Measurements		CTRL		Heart 1	Heart 2	Heart 3	Heart 4	Heart 5	Heart 6	Heart 7	Heart 8
		systole	measurement 1	2939	3406	2278	2560	2874	2701	2015	2320
			measurement 2	2986	3491	2287	2778	2925	2852	2302	2455
			average measurement	2962.5	3448.5	2282.5	2669	2899.5	2776.5	2158.5	2387.5		DATA POINT ON GRAPH
		diastole	measurement 1	4527	4426	3044	4609	4280	4404	4066	4100
			measurement 2	4616	4646	3056	4617	4282	4453	4117	4110
			average measurement	4571.5	4536	3050	4613	4281	4428.5	4091.5	4105		DATA POINT ON GRAPH
		fractional area change (%)		0.351963	0.239749	0.251639	0.421418	0.322705	0.373038	0.472443	0.418392		DATA POINT ON GRAPH
		DKO		Heart 1	Heart 2	Heart 3	Heart 4	Heart 5	Heart 6	Heart 7	Heart 8
		systole	measurement 1	2147	2376	3110	2224	2543	2236	3085	2881
			measurement 2	2179	2377	3168	2226	2549	2271	3098	2900
			average measurement	2163	2376.5	3139	2225	2546	2253.5	3091.5	2890.5		DATA POINT ON GRAPH
		diastole	measurement 1	2301	2503	3298	2306	2658	2352	3326	2973
			measurement 2	2309	2506	3324	2316	2693	2381	3336	3020
			average measurement	2305	2504.5	3311	2311	2675.5	2366.5	3331	2996.5		DATA POINT ON GRAPH
		fractional area change (%)		0.0616052	0.051108	0.0519481	0.0372133	0.0484022	0.0477498	0.0719003	0.0353746		DATA POINT ON GRAPH

## Sheet: Fig. 2b
Figure 2b
OFT diameter (μm)
CTRL	Heart 1	Heart 2	Heart 3	Heart 4	Heart 5	Heart 6	Heart 7	Heart 8
measurement 1	37.292	41.687	40.881	39.775	37.275	41.592	38.536	37.201
measurement 2	38.121	42.46	39.598	39.63	38.042	40.394	38.152	37.268
average measurement	37.7065	42.0735	40.2395	39.7025	37.6585	40.993	38.344	37.2345				DATA POINT ON GRAPH
DKO	Heart 1	Heart 2	Heart 3	Heart 4	Heart 5	Heart 6	Heart 7	Heart 8	Heart 9	Heart 10
measurement 1	23.492	23.325	14.294	17.417	22.009	24.818	20.232	15.708	22.956	26.327
measurement 2	23.157	22.258	14.836	18.364	21.034	23.613	20.531	16.397	23.407	27.273
v	23.3245	22.7915	14.565	17.8905	21.5215	24.2155	20.3815	16.0525	23.1815	26.8		DATA POINT ON GRAPH
MYOCARDIAL SEGMENT LENGTH (μm)
CTRL	Heart 1	Heart 2	Heart 3	Heart 4	Heart 5	Heart 6	Heart 7	Heart 8	Heart 9	Heart 10
measurement 1	9.359	10.201	10.744	10.853	8.723	13.977	14.942	12.124	16.053	16.291
measurement 2	8.524	10.692	11.325	11.271	8.029	14.236	11.135	11.853	15.019	13.087
measurement 3	10.201	9.713	12.319	18.973	9.078	14.939	16.02	13.714	15.559	14.27
measurement 4	9.772	7.856	11.349	13.238	8.541	13.673	11.653	17.487	14.928	15.507
measurement 5		8.895		11.315	8.506	12.774		11.722
measurement 6					10.681			13.337
measurement 7								15.68
measurement 8								16.862
average measurement	9.464	9.4714	11.4342	13.13	8.92633	13.9198	13.4375	14.0974	15.3897	14.7887		DATA POINT ON GRAPH
DKO	Heart 1	Heart 2	Heart 3	Heart 4	Heart 5	Heart 6	Heart 7	Heart 8	Heart 9
measurement 1	121.428	71.757	56.603	69.33	57.295	60.833	68.012	54.152	51.458
measurement 2	123.42	72.244	55.071	61.984	54.502	57.027	71.511	54.715	51.595
measurement 3			57.355	66.183	59.312	61.512		53.896	53.913
average measurement	122.424	72.0005	56.343	65.8323	57.0363	59.7907	69.7615	54.2543	52.322			DATA POINT ON GRAPH

## Sheet: Fig. 2d
Figure 2d
72 hpf ventricular cardiomyocyte number:		CTRL1:	243	DKO1:	145
		CTRL2:	221	DKO2:	215
		CTRL3:	183	DKO3:	197
		CTRL4:	211	DKO4:	147
		CTRL5:	170	DKO5:	206
		CTRL6:	168	DKO6:	186
		CTRL7:	190	DKO7:	169
		CTRL8:	176	DKO8:	178
		CTRL9:	179	DKO9:	171
		CTRL10:	200	DKO10:	170
		CTRL11:	190	DKO11:	146
		CTRL12:	178	DKO12:	172
		CTRL13:	185	DKO13:	153
				DKO14:	161
				DKO15:	164

## Sheet: Fig. 2f
Figure 2f
72 hpf CM area in ventricular Outer Curvature (μm2):				heart 1	heart 2	heart 3	heart 4	heart 5	heart 6	heart 7	heart 8	heart 9
			CTRL OC	CM area	CM area	CM area	CM area	CM area	CM area	CM area	CM area	CM area
			cell 1	150.032	118.79	52.357	131.836	115.357	146.256	132.523	104.713	100.765
			cell 2	172.52	176.468	108.49	159.302	105.744	194.149	140.076	96.817	175.61
			cell 3	98.877	131.149	135.269	105.744	87.891	193.977	180.759	53.043	100.765
			cell 4	79.479	147.629	48.237	100.937	101.624	219.383	128.746	182.819	120.335
			cell 5	80.681	136.643	99.392	78.278	131.149	130.634	129.261	140.591	100.937
			cell 6	106.773	91.324	166.683	73.471	171.662	119.305	140.762	92.182	91.667
			cell 7	147.285	118.103	73.643	123.596	103.684	222.302	129.089	118.446	184.879
			cell 8	72.269	124.97	158.443	113.983	136.643		110.207	85.487	119.648
		DATA POINT ON GRAPH:	Avergae cell area in CTRL OC:	113.49	130.634	105.314	110.893	119.219	175.144	136.428	109.262	124.326
				heart 1	heart 2	heart 3	heart 4	heart 5	heart 6	heart 7	heart 8	heart 9
			DKO OC	CM area	CM area	CM area	CM area	CM area	CM area	CM area	CM area	CM area
			cell 1	159.817	90.637	119.991	52.357	48.237	58.708	90.466	134.583	125.656
			cell 2	94.07	74.844	93.384	101.452	52.872	94.585	91.496	86.517	89.264
			cell 3	152.95	86.517	115.185	85.831	35.191	87.719	41.714	125.656	92.011
			cell 4	97.675	72.098	107.975	52.013	44.975	79.994	67.12	129.776	79.651
			cell 5	99.049	96.817	94.585	45.147	47.55	54.932	103.169	37.766	138.703
			cell 6	76.046	114.67	56.305	58.193	50.125	95.615	66.948	83.084	61.798
			cell 7		65.918	118.446	82.912	51.498	84.972	162.392	89.951	75.531
			cell 8		43.945	89.092	82.397	50.812	98.362	141.792	109.177	99.564
		DATA POINT ON GRAPH:	Average cell area in DKO OC:	113.268	80.6808	99.3704	70.0378	47.6575	81.8609	95.6371	99.5638	95.2722
72 hpf CM area in ventricular Inner Curvature (μm2):				heart 1	heart 2	heart 3	heart 4	heart 5	heart 6	heart 7	heart 8	heart 9
			CTRL IC
			cell 1	39.654	21.973	39.139	24.719	36.392	22.316	30.384	29.011	45.662
			cell 2	45.834	24.033	70.896	38.452	32.959	32.101	19.569	24.548	35.877
			cell 3	62.141	26.779	50.812	55.618	38.452	33.302	22.659	25.406	19.569
			cell 4	46.864	21.286	39.482	51.498	29.526	29.869	46.864	19.054	32.272
			cell 5	32.444	52.185	35.534	30.212	31.586	52.357	24.891	20.084	18.196
			cell 6	20.084	40.512	63.858	90.637	29.526	16.308		31.929	28.496
		DATA POINT ON GRAPH:	Avergae cell area in CTRL IC:	41.1702	31.128	49.9535	48.5227	33.0735	31.0422	28.8734	25.0053	30.012
				heart 1	heart 2	heart 3	heart 4	heart 5	heart 6	heart 7	heart 8	heart 9
			DKO IC
			cell 1	47.722	24.033	35.877	20.428	19.569	33.646	41.714	29.354	26.093
			cell 2	15.621	24.033	39.654	20.084	13.046	32.444	23.689	16.136	29.526
			cell 3	6.695	32.272	20.599	15.965	12.188	18.711	24.719	19.741	28.152
			cell 4	18.368	31.586	29.011	24.548	10.986	22.316	15.106	21.801	21.973
			cell 5	16.994	36.392	36.736	25.921	11.845	21.114	23.346	15.106	30.212
			cell 6	15.621	40.512	31.929	14.763	19.226	25.578	16.994	17.853	38.452
			cell 7	18.711	27.466	32.101	22.144	22.659	11.158	35.534	30.556
			cell 8		37.079	41.542	27.123	7.038	11.33	13.218	27.294
									26.093
		DATA POINT ON GRAPH:	Average cell area in DKO IC:	19.9617	31.6716	33.4311	21.372	14.5696	22.4878	24.29	22.2301	29.068

## Sheet: Fig. 2h
Figure 2h
72 hpf Number of EdU+ ventricular CMs		CTRL1:	18	DKO1:	0
		CTRL2:	16	DKO2:	0
		CTRL3:	14	DKO3:	0
		CTRL4:	17	DKO4:	1
		CTRL5:	24	DKO5:	0
		CTRL6:	11	DKO6:	0
		CTRL7:	11	DKO7:	0
		CTRL8:	19	DKO8:	0
		CTRL9:	23	DKO9:	0
		CTRL10:	26	DKO10:	1
				DKO11:	0
				DKO12:	0

## Sheet: Fig. 3b
Figure 3b
48 hpf ventricular CM number:		CTRL1:	184	DKO1:	180
		CTRL2:	166	DKO2:	157
		CTRL3:	174	DKO3:	157
		CTRL4:	145	DKO4:	170
		CTRL5:	152	DKO5:	153
		CTRL6:	163	DKO6:	171
		CTRL7:	163
		CTRL8:	165
		CTRL9:	173
48 hpf atrial CM number:		CTRL1:	150	DKO1:	159
		CTRL2:	151	DKO2:	183
		CTRL3:	136	DKO3:	134
		CTRL4:	133	DKO4:	116
		CTRL5:	143	DKO5:	149
		CTRL6:	129	DKO6:	132
		CTRL7:	126
		CTRL8:	110
		CTRL9:	153

## Sheet: Fig. 3d
Figure 3d
OUTER CURVATURE			Heart 1	Heart 2	Heart 3	Heart 4	Heart 5	Heart 6	Heart 7	Heart 8
48 hpf ventricular CM area in the OC (μm)		control OC	CM area	CM area	CM area	CM area	CM area	CM area	CM area	CM area
		cell 1	120.335	129.604	136.814	186.596	114.841	122.395	183.678	102.139
		cell 2	106.087	129.089	142.651	113.812	125.141	174.58	190.372	121.88
		cell 3	114.326	175.438	133.724	161.19	152.264	117.76	167.37	161.877
		cell 4	81.882	165.997	78.621	176.296	151.92	157.414	113.983	121.021
		cell 5	93.384	112.782	103.683	152.264	137.844	114.498	173.55	129.089
		cell 6	105.572	142.651	180.588	107.46	156.555	121.536	169.258	136.471
		cell 7	122.395	89.607	129.776	149.517	158.787	122.051	151.92	129.433
		cell 8	124.111	133.896	115.356	143.509	146.256	151.062	161.533	99.907
DATA POINT ON GRAPH:		Average cell area in CTRL OC:	108.511	134.883	127.652	148.831	142.951	135.162	163.958	125.227
48 hpf ventricular CM area in the OC (μm)		DKO OC	Heart 1	Heart 2	Heart 3	Heart 4	Heart 5	Heart 6	Heart 7	Heart 8	Heart 9	Heart 10
			CM area	CM area	CM area	CM area	CM area	CM area	CM area	CM area	CM area	CM area
		cell 1	98.877	75.359	44.289	135.613	47.379	81.882	82.569	50.468	88.234	75.188
		cell 2	62.141	99.049	72.784	101.624	60.596	75.874	107.975	57.335	108.49	133.381
		cell 3	48.237	47.894	68.665	83.084	29.011	70.724	50.983	97.504	77.591	73.299
		cell 4	94.242	33.989	77.248	83.942	54.417	71.239	85.144	104.198	71.068	128.059
		cell 5	68.665	38.109	88.406	95.615	65.575	79.479	91.324	60.596	125.999	79.651
		cell 6	89.779	47.207	69.351	100.422	43.43	69.695	54.245	137.157	97.16	118.961
		cell 7	84.457	82.054	59.395	94.757	33.989	50.983	79.994	104.027	95.444	95.787
		cell 8	91.496	85.487	124.455	87.719	42.4	70.038	48.409	73.128	106.773	94.585
DATA POINT ON GRAPH:		Average cell area in DKO OC:	79.7368	63.6435	75.5741	97.847	47.0996	71.2392	75.0804	85.5516	96.3449	99.8639
INNER CURVATURE
48 hpf ventricular CM area in the IC (μm)		control IC	Heart 1	Heart 2	Heart 3	Heart 4	Heart 5	Heart 6	Heart 7	Heart 8
			CM area	CM area	CM area	CM area	CM area	CM area	CM area	CM area
		cell 1	75.531	71.583	38.624	82.226	71.068	62.485	54.245	78.964
		cell 2	59.738	78.106	68.15	101.967	46.177	93.555	54.073	94.757
		cell 3	105.228	92.182	82.397	99.735	84.972	71.411	50.297	89.436
		cell 4	80.853	95.1	55.618	73.299	70.038	30.384	50.64	81.711
		cell 5	73.643	135.441	67.291	112.61	106.773	99.22	44.975	103.34
		cell 6	66.09	58.537	50.983	119.476	56.648	41.027	50.297	110.035
DATA POINT ON GRAPH:		Average cell area in CTRL IC:	76.8472	88.4915	60.5105	98.2188	72.6127	66.347	50.7545	93.0405
		DKO IC	Heart 1	Heart 2	Heart 3	Heart 4	Heart 5	Heart 6	Heart 7	Heart 8	Heart 9	Heart 10
			CM area	CM area	CM area	CM area	CM area	CM area	CM area	CM area	CM area	CM area
		cell 1	65.06	44.46	52.7	89.264	73.299	57.163	43.945	68.493	27.466	87.891
		cell 2	70.381	33.817	27.637	97.16	38.28	55.447	50.125	50.297	29.182	60.596
		cell 3	68.321	54.76	56.477	90.466	53.73	58.022	57.507	94.757	53.558	72.269
		cell 4	75.016	85.659	38.28	91.324	58.537	54.245	44.117	66.09	53.902	69.18
		cell 5	55.103	118.446	40.855	62.656	97.675	47.379	35.534	80.853	44.632	97.16
		cell 6	65.918	47.722	49.953	57.85	55.447	38.28	42.744	40.855	27.981	75.531
DATA POINT ON GRAPH:		Average cell area in DKO IC:	66.6332	64.144	44.317	81.4533	62.828	51.756	45.662	66.8908	39.4535	77.1045

## Sheet: Fig. 3f
Figure 3f
48 hpf ventricular End Systolic Volume		CTRL1:	0.1817	DKO1:	0.2635
		CTRL2:	0.25914	DKO2:	0.2511
		CTRL3:	0.1759	DKO3:	0.2176
48 hpf ventricular End Diastolic Volume		CTRL1:	0.6956	DKO1:	0.3409
		CTRL2:	0.7247	DKO2:	0.3258
		CTRL3:	0.5723	DKO3:	0.2825
48 hpf % Ejection Fraction		CTRL1:	73.8787	DKO1:	22.7046
		CTRL2:	64.2417	DKO2:	22.9282
		CTRL3:	69.2644	DKO3:	22.9734
48 hpf Stroke Volume		CTRL1:	0.5139	DKO1:	0.0774
		CTRL2:	0.46556	DKO2:	0.0747
		CTRL3:	0.3964	DKO3:	0.0649
48 hpf Cardiac Output		CTRL1:	60.7193	DKO1:	8.00197
		CTRL2:	56.5357	DKO2:	6.62438
		CTRL3:	52.2768	DKO3:	6.80399

## Sheet: Fig. 3h
Figure 3h
30 hpf % fractional shortening:	CTRL			Heart 1	Heart 2	Heart 3	Heart 4	Heart 5	Heart 6	Heart 7	Heart 8
		systole	measurement 1	24.911	25.612	29.717	24.2	29.334	28.727	25.458	26.059
			measurement 2	25.721	30.328	30.722	24.755	29.405	29.293	26.926	26.652
			average measurement	25.316	27.97	30.2195	24.4775	29.3695	29.01	26.192	26.3555						DATA POINT ON GRAPH:
		diastole	measurement 1	31.953	41.45	44.018	37.313	36.899	37.3	35.289	35.806
			measurement 2	32.362	41.661	44.174	37.351	36.963	37.791	36.225	36.526
			average measurement	32.1575	41.5555	44.096	37.332	36.931	37.5455	35.757	36.166						DATA POINT ON GRAPH:
		fractional shortening (%)		0.21275	0.326924	0.314688	0.344329	0.204747	0.227337	0.2675	0.271263						DATA POINT ON GRAPH:
	DKO			Heart 1	Heart 2	Heart 3	Heart 4	Heart 5	Heart 6	Heart 7	Heart 8	Heart 9	Heart 10	Heart 11	Heart 12
		systole	measurement 1	26.079	28.771	26.487	31.532	26.638	29.017	28.777	31.115	25.662	35.711	34.647	24.16
			measurement 2	26.558	29.002	26.553	31.753	26.669	30.004	29.399	31.33	25.726	35.89	34.772	24.477
			average measurement	26.3185	28.8865	26.52	31.6425	26.6535	29.5105	29.088	31.2225	25.694	35.8005	34.7095	24.3185		DATA POINT ON GRAPH:
		diastole	measurement 1	29.518	32.468	29.712	35.505	28.776	33.504	32.658	34.526	28.223	38.578	38.176	26.45
			measurement 2	29.628	32.543	30.61	35.939	29.518	34.001	32.807	34.677	28.435	39.322	38.787	26.765
			average measurement	29.573	32.5055	30.161	35.722	29.147	33.7525	32.7325	34.6015	28.329	38.95	38.4815	26.6075		DATA POINT ON GRAPH:
		fractional area change (%)		0.11005	0.111335	0.120719	0.114201	0.0855491	0.12568	0.111342	0.0976547	0.0930142	0.0808601	0.0980211	0.0860284		DATA POINT ON GRAPH

## Sheet: Fig. 3j
Figure 3j
30 hpf linear heart tube cardiomyocyte numbers:		CTRL1:	177	DKO1:	171
		CTRL2:	188	DKO2:	163
		CTRL3:	202	DKO3:	165
		CTRL4:	180	DKO4:	189
		CTRL5:	186	DKO5:	179
		CTRL6:	183	DKO6:	185

[truncated: 12 more sheets: Fig. 3k, Fig. 4e, Fig. 5d,e, Fig. 5f, g, Fig. 5h, Fig. 5i, Fig. 6b, Fig. 6e, Fig. 7c, Fig. S1c, Fig. S3a, Fig. S3b]
